# Supplementary material for: Population matched (pm) germline allelic variants of immunoglobulin (IG) loci: Relevance in infectious diseases and vaccination studies in human populations
Source: Genes Immun. 2021 Jun 12;22(3):172–86. doi: 10.1038/s41435-021-00143-7 (PMC8196923; doi:10.1038/s41435-021-00143-7)
Supplement: Supplementary file 2 — Supplementary Tables S1-S9 [file 41435_2021_143_MOESM2_ESM.xlsx]

## Sheet: Table S1
Supplementary Table S1: 1000 Genomes population information for 2504 and 563 individuals. Individual Sample IDs with their source and EBV coverage is mentioned in the table below. The 563 genomes selected are marked with green shade.
	Population	Description	Super population	Total Samples	Samples from Blood (EBV coverage <20)
	ACB	African Caribbean in Barbados	African	96	36
	ASW	African Ancestry in Southwest US	African	61	5
	ESN	Esan in Nigeria	African	99	0
	GWD	Gambian in Western Division, The Gambia - Mandinka	African	113	0
	LWK	Luhya in Webuye, Kenya	African	99	10
	MSL	Mende in Sierra Leone	African	85	0
	YRI	Yoruba in Ibadan, Nigeria	African	108	4
	CLM	Colombian in Medellin, Colombia	American	94	6
	MXL	Mexican Ancestry in Los Angeles, California	American	64	8
	PEL	Peruvian in Lima, Peru	American	85	38
	PUR	Puerto Rican in Puerto Rico	American	104	69
	CDX	Chinese Dai in Xishuangbanna, China	East Asian	93	3
	CHB	Han Chinese in Beijing, China	East Asian	103	7
	CHS	Han Chinese South	East Asian	105	23
	JPT	Japanese in Tokyo, Japan	East Asian	104	2
	KHV	Kinh in Ho Chi Minh City, Vietnam	East Asian	99	47
	CEU	Utah residents (CEPH) with Northern and Western European ancestry	European	99	2
	FIN	Finnish in Finland	European	99	3
	GBR	British in England and Scotland	European	91	5
	IBS	Iberian populations in Spain	European	107	0
	TSI	Toscani in Italy	European	107	0
	BEB	Bengali in Bangladesh	South Asian	86	0
	GIH	Gujarati Indian in Houston, TX	South Asian	103	0
	ITU	Indian Telugu in the UK	South Asian	102	102
	PJL	Punjabi in Lahore, Pakistan	South Asian	96	96
	STU	Sri Lankan Tamil in the UK	South Asian	102	97
	Sample	Family ID	Population	Population Description	Gender	EBV Coverage
	HG00114	HG00114	GBR	British in England and Scotland	male	10.78
	HG00125	HG00125	GBR	British in England and Scotland	female	13.21
	HG00127	HG00127	GBR	British in England and Scotland	female	11.75
	HG00131	HG00131	GBR	British in England and Scotland	male	12.98
	HG00137	HG00137	GBR	British in England and Scotland	female	9.04
	HG00186	HG00186	FIN	Finnish in Finland	male	14.04
	HG00266	HG00266	FIN	Finnish in Finland	female	12.85
	HG00334	HG00334	FIN	Finnish in Finland	female	19.43
	HG00403	SH001	CHS	Southern Han Chinese, China	male	10.21
	HG00404	SH001	CHS	Southern Han Chinese, China	female	17.02
	HG00436	SH012	CHS	Southern Han Chinese, China	male	0
	HG00449	SH016	CHS	Southern Han Chinese, China	female	19.42
	HG00463	SH021	CHS	Southern Han Chinese, China	male	0
	HG00464	SH021	CHS	Southern Han Chinese, China	female	0
	HG00513	SH032	CHS	Southern Han Chinese, China	female	0
	HG00524	SH036	CHS	Southern Han Chinese, China	male	0
	HG00530	SH038	CHS	Southern Han Chinese, China	male	0
	HG00531	SH038	CHS	Southern Han Chinese, China	female	0
	HG00537	SH040	CHS	Southern Han Chinese, China	female	0
	HG00542	SH042	CHS	Southern Han Chinese, China	male	0
	HG00583	SH054	CHS	Southern Han Chinese, China	male	19.93
	HG00589	SH056	CHS	Southern Han Chinese, China	male	19
	HG00596	SH058	CHS	Southern Han Chinese, China	female	18.99
	HG00625	SH068	CHS	Southern Han Chinese, China	male	18.97
	HG00626	SH068	CHS	Southern Han Chinese, China	female	12.14
	HG00628	SH069	CHS	Southern Han Chinese, China	male	9.98
	HG00634	SH071	CHS	Southern Han Chinese, China	male	6.16
	HG00663	SH076	CHS	Southern Han Chinese, China	female	15.21
	HG00689	SH085	CHS	Southern Han Chinese, China	male	10.86
	HG00701	SH089	CHS	Southern Han Chinese, China	male	13.08
	HG00705	SH090	CHS	Southern Han Chinese, China	female	15.11
	HG00737	PR07	PUR	Puerto Rican in Puerto Rico	female	16.65
	HG00742	PR10	PUR	Puerto Rican in Puerto Rico	male	0.06
	HG00743	PR10	PUR	Puerto Rican in Puerto Rico	female	0.05
	HG00864	HG00864	CDX	Chinese Dai in Xishuangbanna, China	female	0
	HG00879	HG00879	CDX	Chinese Dai in Xishuangbanna, China	female	0
	HG01031	HG01031	CDX	Chinese Dai in Xishuangbanna, China	male	0
	HG01051	PR11	PUR	Puerto Rican in Puerto Rico	male	0
	HG01052	PR11	PUR	Puerto Rican in Puerto Rico	female	0
	HG01058	PR13	PUR	Puerto Rican in Puerto Rico	female	0.02
	HG01060	PR14	PUR	Puerto Rican in Puerto Rico	male	0
	HG01061	PR14	PUR	Puerto Rican in Puerto Rico	female	0
	HG01063	PR15	PUR	Puerto Rican in Puerto Rico	male	0
	HG01064	PR15	PUR	Puerto Rican in Puerto Rico	female	0.04
	HG01069	PR17	PUR	Puerto Rican in Puerto Rico	male	0
	HG01070	PR17	PUR	Puerto Rican in Puerto Rico	female	0
	HG01072	PR18	PUR	Puerto Rican in Puerto Rico	male	0
	HG01075	PR01	PUR	Puerto Rican in Puerto Rico	male	0
	HG01077	PR20	PUR	Puerto Rican in Puerto Rico	female	0
	HG01082	PR28	PUR	Puerto Rican in Puerto Rico	male	0
	HG01083	PR28	PUR	Puerto Rican in Puerto Rico	female	0.46
	HG01088	PR27	PUR	Puerto Rican in Puerto Rico	male	0
	HG01089	PR27	PUR	Puerto Rican in Puerto Rico	female	0
	HG01092	PR30	PUR	Puerto Rican in Puerto Rico	female	0
	HG01095	PR29	PUR	Puerto Rican in Puerto Rico	female	0.65
	HG01097	PR31	PUR	Puerto Rican in Puerto Rico	male	0
	HG01098	PR31	PUR	Puerto Rican in Puerto Rico	female	0
	HG01101	PR19	PUR	Puerto Rican in Puerto Rico	male	0
	HG01102	PR19	PUR	Puerto Rican in Puerto Rico	female	0
	HG01107	PR33	PUR	Puerto Rican in Puerto Rico	male	0
	HG01108	PR33	PUR	Puerto Rican in Puerto Rico	female	0.25
	HG01161	PR35	PUR	Puerto Rican in Puerto Rico	male	0.02
	HG01162	PR35	PUR	Puerto Rican in Puerto Rico	female	0
	HG01164	PR37	PUR	Puerto Rican in Puerto Rico	male	0.01
	HG01167	PR39	PUR	Puerto Rican in Puerto Rico	male	0
	HG01168	PR39	PUR	Puerto Rican in Puerto Rico	female	0
	HG01170	PR24	PUR	Puerto Rican in Puerto Rico	male	0.02
	HG01171	PR24	PUR	Puerto Rican in Puerto Rico	female	0
	HG01173	PR36	PUR	Puerto Rican in Puerto Rico	male	0
	HG01174	PR36	PUR	Puerto Rican in Puerto Rico	female	0
	HG01176	PR42	PUR	Puerto Rican in Puerto Rico	male	0
	HG01182	PR44	PUR	Puerto Rican in Puerto Rico	male	0
	HG01183	PR44	PUR	Puerto Rican in Puerto Rico	female	0
	HG01187	PR38	PUR	Puerto Rican in Puerto Rico	male	0
	HG01188	PR38	PUR	Puerto Rican in Puerto Rico	female	0
	HG01190	PR40	PUR	Puerto Rican in Puerto Rico	male	0
	HG01191	PR40	PUR	Puerto Rican in Puerto Rico	female	0
	HG01197	PR46	PUR	Puerto Rican in Puerto Rico	male	0
	HG01198	PR46	PUR	Puerto Rican in Puerto Rico	female	0
	HG01200	PR47	PUR	Puerto Rican in Puerto Rico	male	0
	HG01204	PR49	PUR	Puerto Rican in Puerto Rico	male	0
	HG01241	PR22	PUR	Puerto Rican in Puerto Rico	male	0
	HG01242	PR22	PUR	Puerto Rican in Puerto Rico	female	0
	HG01250	CLM14	CLM	Colombian in Medellin, Colombia	male	14.1
	HG01286	PR58	PUR	Puerto Rican in Puerto Rico	male	0
	HG01302	PR59	PUR	Puerto Rican in Puerto Rico	male	0
	HG01303	PR59	PUR	Puerto Rican in Puerto Rico	female	0
	HG01305	PR61	PUR	Puerto Rican in Puerto Rico	male	0
	HG01308	PR62	PUR	Puerto Rican in Puerto Rico	male	0
	HG01311	PR63	PUR	Puerto Rican in Puerto Rico	male	0
	HG01312	PR63	PUR	Puerto Rican in Puerto Rico	female	0
	HG01323	PR67	PUR	Puerto Rican in Puerto Rico	female	0
	HG01325	PR68	PUR	Puerto Rican in Puerto Rico	male	0
	HG01326	PR68	PUR	Puerto Rican in Puerto Rico	female	0
	HG01354	CLM30	CLM	Colombian in Medellin, Colombia	female	19.47
	HG01374	CLM37	CLM	Colombian in Medellin, Colombia	male	19.6
	HG01389	CLM42	CLM	Colombian in Medellin, Colombia	male	19.31
	HG01390	CLM42	CLM	Colombian in Medellin, Colombia	female	12.03
	HG01392	PR70	PUR	Puerto Rican in Puerto Rico	male	0.02
	HG01393	PR70	PUR	Puerto Rican in Puerto Rico	female	0.02
	HG01395	PR71	PUR	Puerto Rican in Puerto Rico	male	0
	HG01396	PR71	PUR	Puerto Rican in Puerto Rico	female	0
	HG01398	PR72	PUR	Puerto Rican in Puerto Rico	male	0.08
	HG01402	PR74	PUR	Puerto Rican in Puerto Rico	male	0
	HG01403	PR74	PUR	Puerto Rican in Puerto Rico	female	0.03
	HG01412	PR76	PUR	Puerto Rican in Puerto Rico	male	0.46
	HG01413	PR78	PUR	Puerto Rican in Puerto Rico	male	0.01
	HG01414	PR78	PUR	Puerto Rican in Puerto Rico	female	0.24
	HG01494	CLM64	CLM	Colombian in Medellin, Colombia	male	17.37
	HG01583	PK02	PJL	Punjabi in Lahore,Pakistan	male	0
	HG01586	PK03	PJL	Punjabi in Lahore,Pakistan	male	0
	HG01589	PK04	PJL	Punjabi in Lahore,Pakistan	male	0
	HG01593	PK05	PJL	Punjabi in Lahore,Pakistan	female	0
	HG01599	VN005	KHV	Kinh in Ho Chi Minh City, Vietnam	female	0
	HG01600	VN006	KHV	Kinh in Ho Chi Minh City, Vietnam	female	0.01
	HG01840	VN007	KHV	Kinh in Ho Chi Minh City, Vietnam	male	0
	HG01841	VN008	KHV	Kinh in Ho Chi Minh City, Vietnam	female	0
	HG01842	VN009	KHV	Kinh in Ho Chi Minh City, Vietnam	male	0
	HG01843	VN010	KHV	Kinh in Ho Chi Minh City, Vietnam	female	0
	HG01844	VN011	KHV	Kinh in Ho Chi Minh City, Vietnam	male	0
	HG01845	VN012	KHV	Kinh in Ho Chi Minh City, Vietnam	female	0
	HG01846	VN013	KHV	Kinh in Ho Chi Minh City, Vietnam	male	0
	HG01847	VN014	KHV	Kinh in Ho Chi Minh City, Vietnam	female	0
	HG01848	VN015	KHV	Kinh in Ho Chi Minh City, Vietnam	female	0
	HG01849	VN016	KHV	Kinh in Ho Chi Minh City, Vietnam	male	0
	HG01850	VN017	KHV	Kinh in Ho Chi Minh City, Vietnam	female	0
	HG01851	VN018	KHV	Kinh in Ho Chi Minh City, Vietnam	female	0
	HG01852	VN019	KHV	Kinh in Ho Chi Minh City, Vietnam	male	0
	HG01853	VN020	KHV	Kinh in Ho Chi Minh City, Vietnam	female	0
	HG01855	VN022	KHV	Kinh in Ho Chi Minh City, Vietnam	female	0
	HG01857	VN024	KHV	Kinh in Ho Chi Minh City, Vietnam	female	0
	HG01858	VN025	KHV	Kinh in Ho Chi Minh City, Vietnam	female	0
	HG01859	VN026	KHV	Kinh in Ho Chi Minh City, Vietnam	female	0
	HG01870	VN037	KHV	Kinh in Ho Chi Minh City, Vietnam	female	0.02
	HG01871	VN038	KHV	Kinh in Ho Chi Minh City, Vietnam	female	0.01
	HG01872	VN039	KHV	Kinh in Ho Chi Minh City, Vietnam	male	0
	HG01873	VN040	KHV	Kinh in Ho Chi Minh City, Vietnam	male	0.01
	HG01874	VN041	KHV	Kinh in Ho Chi Minh City, Vietnam	female	0
	HG01878	VN045	KHV	Kinh in Ho Chi Minh City, Vietnam	female	0
	HG01879	BB01	ACB	African Caribbean in Barbados	male	19.92
	HG01886	BB04	ACB	African Caribbean in Barbados	female	0
	HG01889	BB05	ACB	African Caribbean in Barbados	female	0
	HG01890	BB05	ACB	African Caribbean in Barbados	male	0
	HG01892	PEL007	PEL	Peruvian in Lima, Peru	male	0
	HG01893	PEL007	PEL	Peruvian in Lima, Peru	female	0
	HG01894	BB06	ACB	African Caribbean in Barbados	female	0
	HG01912	BB06	ACB	African Caribbean in Barbados	male	0.01
	HG01917	PEL006	PEL	Peruvian in Lima, Peru	male	0
	HG01918	PEL006	PEL	Peruvian in Lima, Peru	female	0
	HG01920	PEL009	PEL	Peruvian in Lima, Peru	male	0
	HG01921	PEL009	PEL	Peruvian in Lima, Peru	female	0
	HG01953	PEL020	PEL	Peruvian in Lima, Peru	male	0
	HG01954	PEL020	PEL	Peruvian in Lima, Peru	female	0
	HG01961	PEL21	PEL	Peruvian in Lima, Peru	male	0
	HG01965	PEL22	PEL	Peruvian in Lima, Peru	female	0.01
	HG01967	PEL023	PEL	Peruvian in Lima, Peru	male	0
	HG01968	PEL023	PEL	Peruvian in Lima, Peru	female	0
	HG01970	PEL024	PEL	Peruvian in Lima, Peru	male	0
	HG01971	PEL024	PEL	Peruvian in Lima, Peru	female	0.01
	HG01973	PEL25	PEL	Peruvian in Lima, Peru	female	0.01
	HG01974	PEL25	PEL	Peruvian in Lima, Peru	male	0
	HG01976	PEL26	PEL	Peruvian in Lima, Peru	female	0
	HG01977	PEL26	PEL	Peruvian in Lima, Peru	male	0
	HG01979	PEL27	PEL	Peruvian in Lima, Peru	male	0
	HG01980	PEL27	PEL	Peruvian in Lima, Peru	female	0.01
	HG01986	BB10	ACB	African Caribbean in Barbados	male	14.57
	HG01988	BB11	ACB	African Caribbean in Barbados	male	0.02
	HG01989	BB11	ACB	African Caribbean in Barbados	female	0.01
	HG01991	PEL29	PEL	Peruvian in Lima, Peru	male	0.06
	HG01992	PEL29	PEL	Peruvian in Lima, Peru	female	0
	HG01997	PEL31	PEL	Peruvian in Lima, Peru	female	0.39
	HG02008	PEL31	PEL	Peruvian in Lima, Peru	male	0
	HG02009	BB13	ACB	African Caribbean in Barbados	male	0
	HG02010	BB13	ACB	African Caribbean in Barbados	female	0
	HG02014	BB04	ACB	African Caribbean in Barbados	male	0
	HG02035	VN052	KHV	Kinh in Ho Chi Minh City, Vietnam	male	0
	HG02040	VN054	KHV	Kinh in Ho Chi Minh City, Vietnam	male	0
	HG02047	VN056	KHV	Kinh in Ho Chi Minh City, Vietnam	male	0
	HG02048	VN057	KHV	Kinh in Ho Chi Minh City, Vietnam	female	0
	HG02049	VN058	KHV	Kinh in Ho Chi Minh City, Vietnam	female	0
	HG02057	VN060	KHV	Kinh in Ho Chi Minh City, Vietnam	female	0
	HG02058	VN060	KHV	Kinh in Ho Chi Minh City, Vietnam	male	0
	HG02067	VN063	KHV	Kinh in Ho Chi Minh City, Vietnam	male	17.8
	HG02069	VN064	KHV	Kinh in Ho Chi Minh City, Vietnam	female	0
	HG02070	VN064	KHV	Kinh in Ho Chi Minh City, Vietnam	male	0
	HG02072	VN065	KHV	Kinh in Ho Chi Minh City, Vietnam	female	0
	HG02073	VN065	KHV	Kinh in Ho Chi Minh City, Vietnam	male	0
	HG02075	VN066	KHV	Kinh in Ho Chi Minh City, Vietnam	female	0
	HG02076	VN066	KHV	Kinh in Ho Chi Minh City, Vietnam	male	0
	HG02078	VN067	KHV	Kinh in Ho Chi Minh City, Vietnam	female	0
	HG02079	VN067	KHV	Kinh in Ho Chi Minh City, Vietnam	male	0
	HG02102	PEL37	PEL	Peruvian in Lima, Peru	female	0.17
	HG02121	VN076	KHV	Kinh in Ho Chi Minh City, Vietnam	female	0
	HG02122	VN076	KHV	Kinh in Ho Chi Minh City, Vietnam	male	0
	HG02127	VN078	KHV	Kinh in Ho Chi Minh City, Vietnam	female	0
	HG02128	VN078	KHV	Kinh in Ho Chi Minh City, Vietnam	male	0
	HG02142	VN086	KHV	Kinh in Ho Chi Minh City, Vietnam	female	0
	HG02150	PEL40	PEL	Peruvian in Lima, Peru	male	0.05
	HG02252	PEL41	PEL	Peruvian in Lima, Peru	female	0.03
	HG02253	PEL41	PEL	Peruvian in Lima, Peru	male	0.01
	HG02262	PEL43	PEL	Peruvian in Lima, Peru	male	0
	HG02265	PEL44	PEL	Peruvian in Lima, Peru	male	0.16
	HG02266	PEL44	PEL	Peruvian in Lima, Peru	female	0.1
	HG02274	PEL47	PEL	Peruvian in Lima, Peru	male	0
	HG02275	PEL47	PEL	Peruvian in Lima, Peru	female	0.01
	HG02281	BB24	ACB	African Caribbean in Barbados	male	0
	HG02282	BB24	ACB	African Caribbean in Barbados	female	0
	HG02304	PEL54	PEL	Peruvian in Lima, Peru	male	0
	HG02312	PEL55	PEL	Peruvian in Lima, Peru	female	0
	HG02345	PEL56	PEL	Peruvian in Lima, Peru	female	0.03
	HG02348	PEL57	PEL	Peruvian in Lima, Peru	female	0
	HG02425	PEL59	PEL	Peruvian in Lima, Peru	female	0.19
	HG02433	BB41	ACB	African Caribbean in Barbados	male	0.03
	HG02439	BB42	ACB	African Caribbean in Barbados	male	0.02
	HG02442	BB43	ACB	African Caribbean in Barbados	male	0.01
	HG02445	BB44	ACB	African Caribbean in Barbados	male	0.01
	HG02455	BB48	ACB	African Caribbean in Barbados	male	0.02
	HG02476	BB51	ACB	African Caribbean in Barbados	female	0.11
	HG02477	BB52	ACB	African Caribbean in Barbados	female	0.15
	HG02481	BB54	ACB	African Caribbean in Barbados	male	0.02
	HG02490	PK06	PJL	Punjabi in Lahore,Pakistan	male	0.43
	HG02491	PK06	PJL	Punjabi in Lahore,Pakistan	female	0.42
	HG02493	PK07	PJL	Punjabi in Lahore,Pakistan	male	0.01
	HG02494	PK07	PJL	Punjabi in Lahore,Pakistan	female	0
	HG02501	BB58	ACB	African Caribbean in Barbados	male	0.05
	HG02502	BB58	ACB	African Caribbean in Barbados	female	0.14
	HG02505	BB59	ACB	African Caribbean in Barbados	female	0.03
	HG02536	BB61	ACB	African Caribbean in Barbados	male	0.01
	HG02541	BB63	ACB	African Caribbean in Barbados	male	0
	HG02545	BB64	ACB	African Caribbean in Barbados	male	0.1
	HG02546	BB64	ACB	African Caribbean in Barbados	female	0.17
	HG02549	BB65	ACB	African Caribbean in Barbados	female	0.01
	HG02554	BB67	ACB	African Caribbean in Barbados	male	0.04
	HG02555	BB67	ACB	African Caribbean in Barbados	female	0
	HG02557	BB68	ACB	African Caribbean in Barbados	male	0.12
	HG02558	BB68	ACB	African Caribbean in Barbados	female	0.13
	HG02577	BB69	ACB	African Caribbean in Barbados	female	0.02
	HG02580	BB70	ACB	African Caribbean in Barbados	female	0.03
	HG02597	PK08	PJL	Punjabi in Lahore,Pakistan	male	0.02
	HG02600	PK09	PJL	Punjabi in Lahore,Pakistan	male	0.39
	HG02601	PK09	PJL	Punjabi in Lahore,Pakistan	female	0.48
	HG02603	PK10	PJL	Punjabi in Lahore,Pakistan	male	0.43
	HG02604	PK10	PJL	Punjabi in Lahore,Pakistan	female	0.43
	HG02648	PK11	PJL	Punjabi in Lahore,Pakistan	male	0.34
	HG02649	PK11	PJL	Punjabi in Lahore,Pakistan	female	0.05
	HG02651	PK12	PJL	Punjabi in Lahore,Pakistan	male	0.02
	HG02652	PK12	PJL	Punjabi in Lahore,Pakistan	female	0
	HG02654	PK13	PJL	Punjabi in Lahore,Pakistan	male	0.4
	HG02655	PK13	PJL	Punjabi in Lahore,Pakistan	female	0.39
	HG02657	PK14	PJL	Punjabi in Lahore,Pakistan	male	0.5
	HG02658	PK14	PJL	Punjabi in Lahore,Pakistan	female	0.93
	HG02660	PK15	PJL	Punjabi in Lahore,Pakistan	male	0.39
	HG02661	PK15	PJL	Punjabi in Lahore,Pakistan	female	0.42
	HG02681	PK16	PJL	Punjabi in Lahore,Pakistan	male	0.02
	HG02682	PK16	PJL	Punjabi in Lahore,Pakistan	female	0.01
	HG02684	PK17	PJL	Punjabi in Lahore,Pakistan	male	0.41
	HG02685	PK17	PJL	Punjabi in Lahore,Pakistan	female	0.79
	HG02687	PK18	PJL	Punjabi in Lahore,Pakistan	male	0.45
	HG02688	PK18	PJL	Punjabi in Lahore,Pakistan	female	0.54
	HG02690	PK19	PJL	Punjabi in Lahore,Pakistan	male	0.01
	HG02691	PK19	PJL	Punjabi in Lahore,Pakistan	female	0.01
	HG02694	PK20	PJL	Punjabi in Lahore,Pakistan	female	0.03
	HG02696	PK21	PJL	Punjabi in Lahore,Pakistan	male	0.81
	HG02697	PK21	PJL	Punjabi in Lahore,Pakistan	female	0.44
	HG02699	PK22	PJL	Punjabi in Lahore,Pakistan	male	0
	HG02700	PK22	PJL	Punjabi in Lahore,Pakistan	female	0
	HG02724	PK23	PJL	Punjabi in Lahore,Pakistan	male	0.42
	HG02725	PK23	PJL	Punjabi in Lahore,Pakistan	female	0.44
	HG02727	PK24	PJL	Punjabi in Lahore,Pakistan	male	0.32
	HG02728	PK24	PJL	Punjabi in Lahore,Pakistan	female	0.41
	HG02731	PK25	PJL	Punjabi in Lahore,Pakistan	female	0.05
	HG02733	PK26	PJL	Punjabi in Lahore,Pakistan	male	0.43
	HG02734	PK26	PJL	Punjabi in Lahore,Pakistan	female	0.38
	HG02736	PK27	PJL	Punjabi in Lahore,Pakistan	male	0
	HG02737	PK27	PJL	Punjabi in Lahore,Pakistan	female	0.27
	HG02774	PK28	PJL	Punjabi in Lahore,Pakistan	male	0
	HG02775	PK28	PJL	Punjabi in Lahore,Pakistan	female	0
	HG02778	PK29	PJL	Punjabi in Lahore,Pakistan	female	0.03
	HG02780	PK30	PJL	Punjabi in Lahore,Pakistan	male	0.01
	HG02783	PK31	PJL	Punjabi in Lahore,Pakistan	male	0.47
	HG02784	PK31	PJL	Punjabi in Lahore,Pakistan	female	0.48
	HG02786	PK32	PJL	Punjabi in Lahore,Pakistan	male	0.51
	HG02787	PK32	PJL	Punjabi in Lahore,Pakistan	female	0.42
	HG02789	PK33	PJL	Punjabi in Lahore,Pakistan	male	0.38
	HG02790	PK33	PJL	Punjabi in Lahore,Pakistan	female	1.43
	HG02792	PK34	PJL	Punjabi in Lahore,Pakistan	male	0.01
	HG02793	PK34	PJL	Punjabi in Lahore,Pakistan	female	0.41
	HG03015	PK35	PJL	Punjabi in Lahore,Pakistan	male	0.02
	HG03016	PK35	PJL	Punjabi in Lahore,Pakistan	female	0.03
	HG03018	PK36	PJL	Punjabi in Lahore,Pakistan	male	0.03
	HG03019	PK36	PJL	Punjabi in Lahore,Pakistan	female	0.02
	HG03021	PK37	PJL	Punjabi in Lahore,Pakistan	male	0.02
	HG03022	HG03022	PJL	Punjabi in Lahore,Pakistan	female	0.13
	HG03228	PK38	PJL	Punjabi in Lahore,Pakistan	male	0.07
	HG03229	PK38	PJL	Punjabi in Lahore,Pakistan	female	0.02
	HG03234	PK40	PJL	Punjabi in Lahore,Pakistan	male	0.01
	HG03235	PK40	PJL	Punjabi in Lahore,Pakistan	female	0
	HG03237	PK41	PJL	Punjabi in Lahore,Pakistan	male	0
	HG03238	PK41	PJL	Punjabi in Lahore,Pakistan	female	0.19
	HG03488	PK42	PJL	Punjabi in Lahore,Pakistan	female	0.01
	HG03490	PK43	PJL	Punjabi in Lahore,Pakistan	male	0.04
	HG03491	PK43	PJL	Punjabi in Lahore,Pakistan	female	0.02
	HG03619	PK44	PJL	Punjabi in Lahore,Pakistan	female	0.08
	HG03624	PK46	PJL	Punjabi in Lahore,Pakistan	male	0.01
	HG03625	PK46	PJL	Punjabi in Lahore,Pakistan	female	0
	HG03629	PK47	PJL	Punjabi in Lahore,Pakistan	male	0.1
	HG03631	PK48	PJL	Punjabi in Lahore,Pakistan	female	0.09
	HG03634	PK49	PJL	Punjabi in Lahore,Pakistan	female	0
	HG03636	PK50	PJL	Punjabi in Lahore,Pakistan	male	0.02
	HG03640	PK51	PJL	Punjabi in Lahore,Pakistan	female	0
	HG03642	ST006	STU	Sri Lankan Tamil in the UK	female	0
	HG03643	ST004	STU	Sri Lankan Tamil in the UK	female	0
	HG03644	ST004	STU	Sri Lankan Tamil in the UK	male	2.27
	HG03645	ST002	STU	Sri Lankan Tamil in the UK	female	0.05
	HG03646	ST001	STU	Sri Lankan Tamil in the UK	male	0.09
	HG03649	PK52	PJL	Punjabi in Lahore,Pakistan	male	0
	HG03652	PK53	PJL	Punjabi in Lahore,Pakistan	male	0
	HG03653	PK53	PJL	Punjabi in Lahore,Pakistan	female	0
	HG03660	PK55	PJL	Punjabi in Lahore,Pakistan	male	0.14
	HG03663	PK56	PJL	Punjabi in Lahore,Pakistan	male	0.22
	HG03667	PK58	PJL	Punjabi in Lahore,Pakistan	male	0
	HG03668	PK58	PJL	Punjabi in Lahore,Pakistan	female	0
	HG03672	ST008	STU	Sri Lankan Tamil in the UK	male	0.1
	HG03673	ST010	STU	Sri Lankan Tamil in the UK	female	0.01
	HG03679	ST006	STU	Sri Lankan Tamil in the UK	male	0.01
	HG03680	ST009	STU	Sri Lankan Tamil in the UK	male	0.01
	HG03681	ST011	STU	Sri Lankan Tamil in the UK	male	0.01
	HG03684	ST012	STU	Sri Lankan Tamil in the UK	female	0
	HG03685	ST013	STU	Sri Lankan Tamil in the UK	male	0
	HG03686	ST014	STU	Sri Lankan Tamil in the UK	male	0.08
	HG03687	ST015	STU	Sri Lankan Tamil in the UK	male	0.08
	HG03689	ST017	STU	Sri Lankan Tamil in the UK	female	0.07
	HG03690	ST018	STU	Sri Lankan Tamil in the UK	female	0.01
	HG03691	ST019	STU	Sri Lankan Tamil in the UK	male	0
	HG03692	ST020	STU	Sri Lankan Tamil in the UK	female	0
	HG03693	ST021	STU	Sri Lankan Tamil in the UK	male	0.01
	HG03694	ST022	STU	Sri Lankan Tamil in the UK	male	0
	HG03695	ST023	STU	Sri Lankan Tamil in the UK	male	0
	HG03696	ST024	STU	Sri Lankan Tamil in the UK	male	0
	HG03697	ST025	STU	Sri Lankan Tamil in the UK	male	0.01
	HG03698	ST026	STU	Sri Lankan Tamil in the UK	female	0.03
	HG03702	PK60	PJL	Punjabi in Lahore,Pakistan	male	0
	HG03703	PK60	PJL	Punjabi in Lahore,Pakistan	female	0
	HG03705	PK61	PJL	Punjabi in Lahore,Pakistan	male	0
	HG03706	PK61	PJL	Punjabi in Lahore,Pakistan	female	0.01
	HG03708	PK62	PJL	Punjabi in Lahore,Pakistan	male	0
	HG03709	PK62	PJL	Punjabi in Lahore,Pakistan	female	0
	HG03711	ST027	STU	Sri Lankan Tamil in the UK	male	0.04
	HG03713	IT001	ITU	Indian Telugu in the UK	male	0
	HG03714	IT009	ITU	Indian Telugu in the UK	female	0.01
	HG03716	IT009	ITU	Indian Telugu in the UK	male	0.85
	HG03717	IT010	ITU	Indian Telugu in the UK	female	0.01
	HG03718	IT010	ITU	Indian Telugu in the UK	male	0
	HG03720	IT052	ITU	Indian Telugu in the UK	male	0
	HG03722	IT002	ITU	Indian Telugu in the UK	female	0
	HG03727	IT003	ITU	Indian Telugu in the UK	male	0.01
	HG03729	IT013	ITU	Indian Telugu in the UK	male	0.01
	HG03730	IT011	ITU	Indian Telugu in the UK	female	0
	HG03731	IT013	ITU	Indian Telugu in the UK	female	0
	HG03733	ST041	STU	Sri Lankan Tamil in the UK	female	0
	HG03736	ST043	STU	Sri Lankan Tamil in the UK	female	0
	HG03738	ST044	STU	Sri Lankan Tamil in the UK	male	0
	HG03740	ST038	STU	Sri Lankan Tamil in the UK	male	0
	HG03741	ST038	STU	Sri Lankan Tamil in the UK	female	0.01
	HG03742	IT015	ITU	Indian Telugu in the UK	male	0
	HG03743	ST046	STU	Sri Lankan Tamil in the UK	male	0.03
	HG03744	ST047	STU	Sri Lankan Tamil in the UK	male	0
	HG03745	ST049	STU	Sri Lankan Tamil in the UK	male	0
	HG03746	ST050	STU	Sri Lankan Tamil in the UK	male	0.01
	HG03750	ST051	STU	Sri Lankan Tamil in the UK	male	0.11
	HG03752	ST053	STU	Sri Lankan Tamil in the UK	female	0
	HG03753	ST054	STU	Sri Lankan Tamil in the UK	male	0
	HG03754	ST051	STU	Sri Lankan Tamil in the UK	female	0.49
	HG03755	ST052	STU	Sri Lankan Tamil in the UK	male	0.01
	HG03756	ST052	STU	Sri Lankan Tamil in the UK	female	0.01
	HG03757	ST046	STU	Sri Lankan Tamil in the UK	female	0
	HG03760	ST058	STU	Sri Lankan Tamil in the UK	female	0.01
	HG03762	PK63	PJL	Punjabi in Lahore,Pakistan	female	0
	HG03765	PK64	PJL	Punjabi in Lahore,Pakistan	female	0.12
	HG03767	PK65	PJL	Punjabi in Lahore,Pakistan	male	0.02
	HG03770	IT016	ITU	Indian Telugu in the UK	female	0.5
	HG03771	IT016	ITU	Indian Telugu in the UK	male	0.01
	HG03772	IT004	ITU	Indian Telugu in the UK	female	0.02
	HG03773	IT004	ITU	Indian Telugu in the UK	male	0.01
	HG03774	IT020	ITU	Indian Telugu in the UK	female	0.03
	HG03775	IT020	ITU	Indian Telugu in the UK	male	0.47
	HG03777	IT022	ITU	Indian Telugu in the UK	male	0
	HG03778	IT21	ITU	Indian Telugu in the UK	male	0
	HG03779	IT019	ITU	Indian Telugu in the UK	male	0
	HG03780	IT039	ITU	Indian Telugu in the UK	female	0.01
	HG03781	IT018	ITU	Indian Telugu in the UK	female	0
	HG03782	IT029	ITU	Indian Telugu in the UK	female	0
	HG03784	IT023	ITU	Indian Telugu in the UK	female	0.05
	HG03785	IT024	ITU	Indian Telugu in the UK	male	0
	HG03786	IT023	ITU	Indian Telugu in the UK	male	0
	HG03787	IT027	ITU	Indian Telugu in the UK	female	0.01
	HG03788	IT028	ITU	Indian Telugu in the UK	male	0.01
	HG03789	IT028	ITU	Indian Telugu in the UK	female	0
	HG03790	IT025	ITU	Indian Telugu in the UK	male	0.01
	HG03792	IT026	ITU	Indian Telugu in the UK	male	0
	HG03836	ST074	STU	Sri Lankan Tamil in the UK	female	0.01
	HG03837	ST079	STU	Sri Lankan Tamil in the UK	male	0
	HG03838	ST078	STU	Sri Lankan Tamil in the UK	female	0
	HG03844	ST075	STU	Sri Lankan Tamil in the UK	male	0.11
	HG03846	ST080	STU	Sri Lankan Tamil in the UK	male	0
	HG03848	ST084	STU	Sri Lankan Tamil in the UK	male	0
	HG03849	ST082	STU	Sri Lankan Tamil in the UK	female	0
	HG03850	ST082	STU	Sri Lankan Tamil in the UK	male	0
	HG03851	ST089	STU	Sri Lankan Tamil in the UK	male	0.07
	HG03854	ST094	STU	Sri Lankan Tamil in the UK	male	0.11
	HG03856	ST092	STU	Sri Lankan Tamil in the UK	male	0
	HG03857	ST091	STU	Sri Lankan Tamil in the UK	female	0
	HG03858	ST090	STU	Sri Lankan Tamil in the UK	female	0.17
	HG03861	IT032	ITU	Indian Telugu in the UK	female	0
	HG03862	IT035	ITU	Indian Telugu in the UK	female	0.01
	HG03863	IT033	ITU	Indian Telugu in the UK	female	0
	HG03864	IT034	ITU	Indian Telugu in the UK	male	0.02
	HG03866	IT030	ITU	Indian Telugu in the UK	male	0.01
	HG03867	IT038	ITU	Indian Telugu in the UK	male	0
	HG03868	IT5	ITU	Indian Telugu in the UK	female	0.07
	HG03869	IT035	ITU	Indian Telugu in the UK	male	0
	HG03870	IT037	ITU	Indian Telugu in the UK	male	0
	HG03871	HG03871	ITU	Indian Telugu in the UK	male	0.07
	HG03872	IT036	ITU	Indian Telugu in the UK	male	0
	HG03873	IT030	ITU	Indian Telugu in the UK	female	0
	HG03874	IT006	ITU	Indian Telugu in the UK	female	0.01
	HG03875	IT40	ITU	Indian Telugu in the UK	male	0.06
	HG03882	IT039a	ITU	Indian Telugu in the UK	female	0.01
	HG03890	ST110	STU	Sri Lankan Tamil in the UK	male	0
	HG03894	ST111	STU	Sri Lankan Tamil in the UK	female	0
	HG03895	ST107	STU	Sri Lankan Tamil in the UK	female	0
	HG03896	ST111	STU	Sri Lankan Tamil in the UK	male	0.01
	HG03897	ST115	STU	Sri Lankan Tamil in the UK	female	0
	HG03898	ST114	STU	Sri Lankan Tamil in the UK	female	0
	HG03899	ST114	STU	Sri Lankan Tamil in the UK	male	0.1
	HG03900	ST115	STU	Sri Lankan Tamil in the UK	male	0.01
	HG03943	ST116	STU	Sri Lankan Tamil in the UK	male	0.01
	HG03944	ST116	STU	Sri Lankan Tamil in the UK	female	0
	HG03945	ST117	STU	Sri Lankan Tamil in the UK	female	0.15
	HG03947	ST118	STU	Sri Lankan Tamil in the UK	female	0
	HG03949	ST123	STU	Sri Lankan Tamil in the UK	female	0
	HG03950	ST090	STU	Sri Lankan Tamil in the UK	male	0.01
	HG03951	ST013	STU	Sri Lankan Tamil in the UK	female	0.18
	HG03953	ST122	STU	Sri Lankan Tamil in the UK	male	0
	HG03955	ST119	STU	Sri Lankan Tamil in the UK	female	0
	HG03960	IT044	ITU	Indian Telugu in the UK	male	0
	HG03963	IT042	ITU	Indian Telugu in the UK	male	0
	HG03965	IT45	ITU	Indian Telugu in the UK	male	0
	HG03967	IT51	ITU	Indian Telugu in the UK	male	0
	HG03968	IT046	ITU	Indian Telugu in the UK	female	0
	HG03969	IT046	ITU	Indian Telugu in the UK	male	0.01
	HG03971	IT048	ITU	Indian Telugu in the UK	male	0
	HG03973	IT050	ITU	Indian Telugu in the UK	female	0
	HG03974	IT049	ITU	Indian Telugu in the UK	male	0
	HG03976	IT050	ITU	Indian Telugu in the UK	male	0
	HG03977	IT047	ITU	Indian Telugu in the UK	female	0
	HG03978	IT047	ITU	Indian Telugu in the UK	male	0
	HG03985	ST144	STU	Sri Lankan Tamil in the UK	male	0.01
	HG03986	ST106	STU	Sri Lankan Tamil in the UK	female	0.01
	HG03989	ST145	STU	Sri Lankan Tamil in the UK	female	0
	HG03990	ST142	STU	Sri Lankan Tamil in the UK	male	0.02
	HG03991	ST143	STU	Sri Lankan Tamil in the UK	male	0.08
	HG03995	ST021	STU	Sri Lankan Tamil in the UK	female	0
	HG03998	ST147	STU	Sri Lankan Tamil in the UK	male	0
	HG03999	ST007	STU	Sri Lankan Tamil in the UK	male	0.05
	HG04001	IT053	ITU	Indian Telugu in the UK	female	0
	HG04002	IT053	ITU	Indian Telugu in the UK	male	0
	HG04003	ST152	STU	Sri Lankan Tamil in the UK	male	0
	HG04006	ST078	STU	Sri Lankan Tamil in the UK	male	0
	HG04014	IT059	ITU	Indian Telugu in the UK	female	0
	HG04015	IT060	ITU	Indian Telugu in the UK	male	0
	HG04017	IT061	ITU	Indian Telugu in the UK	male	0
	HG04018	IT007	ITU	Indian Telugu in the UK	female	0
	HG04019	IT056	ITU	Indian Telugu in the UK	male	0
	HG04020	IT059	ITU	Indian Telugu in the UK	male	0
	HG04022	IT062	ITU	Indian Telugu in the UK	male	0
	HG04023	IT058	ITU	Indian Telugu in the UK	male	0
	HG04025	IT058	ITU	Indian Telugu in the UK	female	0
	HG04026	IT061	ITU	Indian Telugu in the UK	female	0
	HG04029	ST154	STU	Sri Lankan Tamil in the UK	female	0
	HG04033	ST076	STU	Sri Lankan Tamil in the UK	male	0
	HG04035	ST094	STU	Sri Lankan Tamil in the UK	female	0
	HG04038	ST170	STU	Sri Lankan Tamil in the UK	female	0
	HG04039	ST172	STU	Sri Lankan Tamil in the UK	male	0
	HG04042	ST171	STU	Sri Lankan Tamil in the UK	female	0
	HG04047	ST173	STU	Sri Lankan Tamil in the UK	female	0
	HG04054	IT180	ITU	Indian Telugu in the UK	female	0
	HG04056	IT180	ITU	Indian Telugu in the UK	male	0
	HG04059	IT184	ITU	Indian Telugu in the UK	female	0
	HG04060	IT183	ITU	Indian Telugu in the UK	male	0
	HG04061	IT182	ITU	Indian Telugu in the UK	male	0
	HG04062	IT182	ITU	Indian Telugu in the UK	female	0.01
	HG04063	IT183	ITU	Indian Telugu in the UK	female	0
	HG04070	IT45	ITU	Indian Telugu in the UK	female	0
	HG04075	ST190	STU	Sri Lankan Tamil in the UK	female	0
	HG04076	IT191	ITU	Indian Telugu in the UK	female	0
	HG04080	IT194	ITU	Indian Telugu in the UK	male	0
	HG04090	IT199	ITU	Indian Telugu in the UK	female	0
	HG04093	IT199	ITU	Indian Telugu in the UK	male	0
	HG04094	IT201	ITU	Indian Telugu in the UK	male	0.04
	HG04096	IT202	ITU	Indian Telugu in the UK	male	0.12
	HG04098	IT205	ITU	Indian Telugu in the UK	male	0
	HG04099	ST203	STU	Sri Lankan Tamil in the UK	female	0
	HG04100	ST203	STU	Sri Lankan Tamil in the UK	male	0
	HG04106	ST176	STU	Sri Lankan Tamil in the UK	female	0.22
	HG04107	ST176	STU	Sri Lankan Tamil in the UK	male	0.07
	HG04118	IT214	ITU	Indian Telugu in the UK	female	0
	HG04198	IT220	ITU	Indian Telugu in the UK	male	0.06
	HG04200	IT220	ITU	Indian Telugu in the UK	female	0.06
	HG04202	IT222	ITU	Indian Telugu in the UK	female	0.01
	HG04206	HG04206	ITU	Indian Telugu in the UK	male	0.01
	HG04209	IT217	ITU	Indian Telugu in the UK	female	0
	HG04210	ST186	STU	Sri Lankan Tamil in the UK	male	0.01
	HG04211	IT223	ITU	Indian Telugu in the UK	male	0
	HG04212	IT223	ITU	Indian Telugu in the UK	female	0.01
	HG04214	IT226	ITU	Indian Telugu in the UK	female	0.02
	HG04216	IT227	ITU	Indian Telugu in the UK	female	0.01
	HG04219	IT228	ITU	Indian Telugu in the UK	male	0.01
	HG04222	IT225	ITU	Indian Telugu in the UK	male	0
	HG04225	IT231	ITU	Indian Telugu in the UK	male	0
	HG04227	ST232	STU	Sri Lankan Tamil in the UK	female	0
	HG04229	ST232	STU	Sri Lankan Tamil in the UK	male	0.02
	HG04235	IT237	ITU	Indian Telugu in the UK	male	0.03
	HG04238	IT240	ITU	Indian Telugu in the UK	male	0
	HG04239	HG04239	ITU	Indian Telugu in the UK	male	0
	NA12058	1344	CEU	Utah residents with Northern and Western European ancestry	female	18.11
	NA12878	1463	CEU	Utah residents with Northern and Western European ancestry	female	0
	NA18530	NA18530	CHB	Han Chinese in Bejing, China	male	15.4
	NA18537	NA18537	CHB	Han Chinese in Bejing, China	female	14.5
	NA18572	NA18572	CHB	Han Chinese in Bejing, China	male	19.08
	NA18602	NA18602	CHB	Han Chinese in Bejing, China	female	19.49
	NA18609	NA18609	CHB	Han Chinese in Bejing, China	male	10.28
	NA18613	NA18613	CHB	Han Chinese in Bejing, China	male	10.42
	NA18630	NA18630	CHB	Han Chinese in Bejing, China	female	14.58
	NA18871	Y017	YRI	Yoruba in Ibadan, Nigeria	male	19.35
	NA19058	NA19058	JPT	Japanese in Tokyo, Japan	male	15.09
	NA19060	NA19060	JPT	Japanese in Tokyo, Japan	male	19.5
	NA19141	Y071	YRI	Yoruba in Ibadan, Nigeria	male	9.31
	NA19200	Y045	YRI	Yoruba in Ibadan, Nigeria	male	11.52
	NA19210	Y050	YRI	Yoruba in Ibadan, Nigeria	male	15.04
	NA19374	NA19374	LWK	Luhya in Webuye, Kenya	male	17.38
	NA19375	NA19375	LWK	Luhya in Webuye, Kenya	male	19.78
	NA19397	NA19397	LWK	Luhya in Webuye, Kenya	male	19.46
	NA19399	NA19399	LWK	Luhya in Webuye, Kenya	female	9.36
	NA19430	NA19430	LWK	Luhya in Webuye, Kenya	male	6.85
	NA19431	NA19431	LWK	Luhya in Webuye, Kenya	female	14.43
	NA19436	NA19436	LWK	Luhya in Webuye, Kenya	female	19.87
	NA19438	NA19438	LWK	Luhya in Webuye, Kenya	female	6.66
	NA19456	NA19456	LWK	Luhya in Webuye, Kenya	female	8.59
	NA19468	NA19468	LWK	Luhya in Webuye, Kenya	female	12.35
	NA19654	m006	MXL	Mexican Ancestry in Los Angeles, California	female	16.07
	NA19676	m004	MXL	Mexican Ancestry in Los Angeles, California	male	9.54
	NA19682	m010	MXL	Mexican Ancestry in Los Angeles, California	male	14.56
	NA19684	m011	MXL	Mexican Ancestry in Los Angeles, California	female	18.43
	NA19700	2367	ASW	African Ancestry in Southwest US	male	18.64
	NA19704	2368	ASW	African Ancestry in Southwest US	female	11.51
	NA19722	m016	MXL	Mexican Ancestry in Los Angeles, California	female	8.98
	NA19728	m018	MXL	Mexican Ancestry in Los Angeles, California	female	14.27
	NA19729	m018	MXL	Mexican Ancestry in Los Angeles, California	male	17.89
	NA19732	m019	MXL	Mexican Ancestry in Los Angeles, California	male	19.63
	NA19908	2427	ASW	African Ancestry in Southwest US	male	11.6
	NA19917	2431	ASW	African Ancestry in Southwest US	female	4.17
	NA20332	2483	ASW	African Ancestry in Southwest US	female	19.13
	HG00096	HG00096	GBR	British in England and Scotland	male	20.31
	HG00097	HG00097	GBR	British in England and Scotland	female	169.49
	HG00099	HG00099	GBR	British in England and Scotland	female	23.04
	HG00100	HG00100	GBR	British in England and Scotland	female	116.22
	HG00101	HG00101	GBR	British in England and Scotland	male	82
	HG00102	HG00102	GBR	British in England and Scotland	female	73.16
	HG00103	HG00103	GBR	British in England and Scotland	male	69.35
	HG00105	HG00105	GBR	British in England and Scotland	male	107.13
	HG00106	HG00106	GBR	British in England and Scotland	female	47.97
	HG00107	HG00107	GBR	British in England and Scotland	male	154.99
	HG00108	HG00108	GBR	British in England and Scotland	male	88.9
	HG00109	HG00109	GBR	British in England and Scotland	male	250.06
	HG00110	HG00110	GBR	British in England and Scotland	female	194.04
	HG00111	HG00111	GBR	British in England and Scotland	female	93.47
	HG00112	HG00112	GBR	British in England and Scotland	male	34.94
	HG00113	HG00113	GBR	British in England and Scotland	male	165.26
	HG00115	HG00115	GBR	British in England and Scotland	male	109.32
	HG00116	HG00116	GBR	British in England and Scotland	male	339.27
	HG00117	HG00117	GBR	British in England and Scotland	male	113.65
	HG00118	HG00118	GBR	British in England and Scotland	female	72.41
	HG00119	HG00119	GBR	British in England and Scotland	male	54.99
	HG00120	HG00120	GBR	British in England and Scotland	female	42.98
	HG00121	HG00121	GBR	British in England and Scotland	female	81.87
	HG00122	HG00122	GBR	British in England and Scotland	female	54.77
	HG00123	HG00123	GBR	British in England and Scotland	female	36.89
	HG00126	HG00126	GBR	British in England and Scotland	male	36.75
	HG00128	HG00128	GBR	British in England and Scotland	female	44.28
	HG00129	HG00129	GBR	British in England and Scotland	male	106.65
	HG00130	HG00130	GBR	British in England and Scotland	female	75.78
	HG00132	HG00132	GBR	British in England and Scotland	female	85.19
	HG00133	HG00133	GBR	British in England and Scotland	female	171.71
	HG00136	HG00136	GBR	British in England and Scotland	male	27.67
	HG00138	HG00138	GBR	British in England and Scotland	male	44.88
	HG00139	HG00139	GBR	British in England and Scotland	male	89.06
	HG00140	HG00140	GBR	British in England and Scotland	male	395.82
	HG00141	HG00141	GBR	British in England and Scotland	male	92.33
	HG00142	HG00142	GBR	British in England and Scotland	male	88.54
	HG00143	HG00143	GBR	British in England and Scotland	male	86.93
	HG00145	HG00145	GBR	British in England and Scotland	male	559.29
	HG00146	GBR002	GBR	British in England and Scotland	female	75.71
	HG00148	HG00148	GBR	British in England and Scotland	male	41.39
	HG00149	HG00149	GBR	British in England and Scotland	male	161.56
	HG00150	HG00150	GBR	British in England and Scotland	female	47.89
	HG00151	HG00151	GBR	British in England and Scotland	male	90.38
	HG00154	HG00154	GBR	British in England and Scotland	female	60.36
	HG00155	GBR001	GBR	British in England and Scotland	male	332.05
	HG00157	HG00157	GBR	British in England and Scotland	male	139.67
	HG00158	GBR003	GBR	British in England and Scotland	female	305.77
	HG00159	HG00159	GBR	British in England and Scotland	male	54.79
	HG00160	HG00160	GBR	British in England and Scotland	male	43.61
	HG00171	HG00171	FIN	Finnish in Finland	female	32.84
	HG00173	HG00173	FIN	Finnish in Finland	female	54.31
	HG00174	HG00174	FIN	Finnish in Finland	female	38.75
	HG00176	HG00176	FIN	Finnish in Finland	female	85.53
	HG00177	HG00177	FIN	Finnish in Finland	female	85.04
	HG00178	HG00178	FIN	Finnish in Finland	female	117.65
	HG00179	HG00179	FIN	Finnish in Finland	female	71.9
	HG00180	HG00180	FIN	Finnish in Finland	female	30.25
	HG00181	HG00181	FIN	Finnish in Finland	male	110.97
	HG00182	HG00182	FIN	Finnish in Finland	male	21.48
	HG00183	HG00183	FIN	Finnish in Finland	male	42.95
	HG00185	HG00185	FIN	Finnish in Finland	male	102.79
	HG00187	HG00187	FIN	Finnish in Finland	male	47.25
	HG00188	HG00188	FIN	Finnish in Finland	male	127.25
	HG00189	HG00189	FIN	Finnish in Finland	male	95.73
	HG00190	HG00190	FIN	Finnish in Finland	male	89.53
	HG00231	HG00231	GBR	British in England and Scotland	female	89.62
	HG00232	HG00232	GBR	British in England and Scotland	female	39.43
	HG00233	HG00233	GBR	British in England and Scotland	female	41.34
	HG00234	HG00234	GBR	British in England and Scotland	male	89.9
	HG00235	HG00235	GBR	British in England and Scotland	female	71.56
	HG00236	HG00236	GBR	British in England and Scotland	female	113.75
	HG00237	HG00237	GBR	British in England and Scotland	female	61.94
	HG00238	HG00238	GBR	British in England and Scotland	female	145.36
	HG00239	HG00239	GBR	British in England and Scotland	female	55.29
	HG00240	HG00240	GBR	British in England and Scotland	female	108.07
	HG00242	HG00242	GBR	British in England and Scotland	male	167.08
	HG00243	HG00243	GBR	British in England and Scotland	male	61.91
	HG00244	HG00244	GBR	British in England and Scotland	male	68.64
	HG00245	HG00245	GBR	British in England and Scotland	female	78.36
	HG00246	HG00246	GBR	British in England and Scotland	male	75.22
	HG00250	HG00250	GBR	British in England and Scotland	female	499.39
	HG00251	HG00251	GBR	British in England and Scotland	male	969.61
	HG00252	HG00252	GBR	British in England and Scotland	male	171.44
	HG00253	HG00253	GBR	British in England and Scotland	female	347.27
	HG00254	HG00254	GBR	British in England and Scotland	female	238.74
	HG00255	HG00255	GBR	British in England and Scotland	female	48.03
	HG00256	HG00256	GBR	British in England and Scotland	male	149.76
	HG00257	HG00257	GBR	British in England and Scotland	female	92.99
	HG00258	HG00258	GBR	British in England and Scotland	female	160.91
	HG00259	HG00259	GBR	British in England and Scotland	female	123.41
	HG00260	HG00260	GBR	British in England and Scotland	male	112.8
	HG00261	HG00261	GBR	British in England and Scotland	female	57.01
	HG00262	HG00262	GBR	British in England and Scotland	female	312.68
	HG00263	HG00263	GBR	British in England and Scotland	female	57.14
	HG00264	HG00264	GBR	British in England and Scotland	male	94.69
	HG00265	HG00265	GBR	British in England and Scotland	male	31.68
	HG00267	HG00267	FIN	Finnish in Finland	male	80.47
	HG00268	HG00268	FIN	Finnish in Finland	female	232.55
	HG00269	HG00269	FIN	Finnish in Finland	female	96.61
	HG00271	HG00271	FIN	Finnish in Finland	male	174.9
	HG00272	HG00272	FIN	Finnish in Finland	female	156.34
	HG00273	HG00273	FIN	Finnish in Finland	male	108.55
	HG00274	HG00274	FIN	Finnish in Finland	female	40.98
	HG00275	HG00275	FIN	Finnish in Finland	female	28.32
	HG00276	HG00276	FIN	Finnish in Finland	female	25.51
	HG00277	HG00277	FIN	Finnish in Finland	male	49.28
	HG00278	HG00278	FIN	Finnish in Finland	male	82.49
	HG00280	HG00280	FIN	Finnish in Finland	male	87.38
	HG00281	HG00281	FIN	Finnish in Finland	female	73.48
	HG00282	HG00282	FIN	Finnish in Finland	female	50.41
	HG00284	HG00284	FIN	Finnish in Finland	male	40.62
	HG00285	HG00285	FIN	Finnish in Finland	female	56.9
	HG00288	HG00288	FIN	Finnish in Finland	female	157.53
	HG00290	HG00290	FIN	Finnish in Finland	male	947.41
	HG00304	HG00304	FIN	Finnish in Finland	female	89.16
	HG00306	HG00306	FIN	Finnish in Finland	female	668.99
	HG00308	HG00308	FIN	Finnish in Finland	male	206.48
	HG00309	HG00309	FIN	Finnish in Finland	female	182.16
	HG00310	HG00310	FIN	Finnish in Finland	male	59.34
	HG00311	HG00311	FIN	Finnish in Finland	male	78.63
	HG00313	HG00313	FIN	Finnish in Finland	female	69.32
	HG00315	HG00315	FIN	Finnish in Finland	female	117.99
	HG00318	HG00318	FIN	Finnish in Finland	female	51.57
	HG00319	HG00319	FIN	Finnish in Finland	female	54.81
	HG00320	HG00320	FIN	Finnish in Finland	female	55.11
	HG00321	HG00321	FIN	Finnish in Finland	male	88.43
	HG00323	HG00323	FIN	Finnish in Finland	female	31.96
	HG00324	HG00324	FIN	Finnish in Finland	female	27.79
	HG00325	HG00325	FIN	Finnish in Finland	male	284.7
	HG00326	HG00326	FIN	Finnish in Finland	female	22.63
	HG00327	HG00327	FIN	Finnish in Finland	female	31.95
	HG00328	HG00328	FIN	Finnish in Finland	female	35.02
	HG00329	HG00329	FIN	Finnish in Finland	male	51.54
	HG00330	HG00330	FIN	Finnish in Finland	female	149.78
	HG00331	HG00331	FIN	Finnish in Finland	female	40.27
	HG00332	HG00332	FIN	Finnish in Finland	female	103.51
	HG00335	HG00335	FIN	Finnish in Finland	male	278.31
	HG00336	HG00336	FIN	Finnish in Finland	male	41.51
	HG00337	HG00337	FIN	Finnish in Finland	female	506.78
	HG00338	HG00338	FIN	Finnish in Finland	male	36.79
	HG00339	HG00339	FIN	Finnish in Finland	female	50.65
	HG00341	HG00341	FIN	Finnish in Finland	male	413.47
	HG00342	HG00342	FIN	Finnish in Finland	male	209.16
	HG00343	HG00343	FIN	Finnish in Finland	female	42.99
	HG00344	HG00344	FIN	Finnish in Finland	female	56.68
	HG00345	HG00345	FIN	Finnish in Finland	male	270.71
	HG00346	HG00346	FIN	Finnish in Finland	female	169.98
	HG00349	HG00349	FIN	Finnish in Finland	female	299.57
	HG00350	HG00350	FIN	Finnish in Finland	female	148.19
	HG00351	HG00351	FIN	Finnish in Finland	male	68.58
	HG00353	HG00353	FIN	Finnish in Finland	female	270.28
	HG00355	HG00355	FIN	Finnish in Finland	female	444.87
	HG00356	HG00356	FIN	Finnish in Finland	female	111.73
	HG00357	HG00357	FIN	Finnish in Finland	female	253.69
	HG00358	HG00358	FIN	Finnish in Finland	male	107.95
	HG00360	HG00360	FIN	Finnish in Finland	male	151.78
	HG00361	HG00361	FIN	Finnish in Finland	female	523.45
	HG00362	HG00362	FIN	Finnish in Finland	female	66.72
	HG00364	HG00364	FIN	Finnish in Finland	female	90.9
	HG00365	HG00365	FIN	Finnish in Finland	female	112.11
	HG00366	HG00366	FIN	Finnish in Finland	male	49.44
	HG00367	HG00367	FIN	Finnish in Finland	female	37.66
	HG00368	HG00368	FIN	Finnish in Finland	female	204.6
	HG00369	HG00369	FIN	Finnish in Finland	male	207.88
	HG00371	HG00371	FIN	Finnish in Finland	male	70.3
	HG00372	HG00372	FIN	Finnish in Finland	male	113.12
	HG00373	HG00373	FIN	Finnish in Finland	female	95.42
	HG00375	HG00375	FIN	Finnish in Finland	male	25.63
	HG00376	HG00376	FIN	Finnish in Finland	female	215.79
	HG00378	HG00378	FIN	Finnish in Finland	female	119.71
	HG00379	HG00379	FIN	Finnish in Finland	female	78.62
	HG00380	HG00380	FIN	Finnish in Finland	female	134.07
	HG00381	HG00381	FIN	Finnish in Finland	female	237.3
	HG00382	HG00382	FIN	Finnish in Finland	male	140.94
	HG00383	HG00383	FIN	Finnish in Finland	female	39.94
	HG00384	HG00384	FIN	Finnish in Finland	female	292.21
	HG00406	SH002	CHS	Southern Han Chinese, China	male	25.67
	HG00407	SH002	CHS	Southern Han Chinese, China	female	117.03
	HG00409	SH003	CHS	Southern Han Chinese, China	male	290.51
	HG00410	SH003	CHS	Southern Han Chinese, China	female	58.18
	HG00419	SH006	CHS	Southern Han Chinese, China	female	119.49
	HG00421	SH007	CHS	Southern Han Chinese, China	male	84.78
	HG00422	SH007	CHS	Southern Han Chinese, China	female	92.41
	HG00428	SH009	CHS	Southern Han Chinese, China	female	121.52
	HG00437	SH012	CHS	Southern Han Chinese, China	female	107.97
	HG00442	SH014	CHS	Southern Han Chinese, China	male	49.49
	HG00443	SH014	CHS	Southern Han Chinese, China	female	92.76
	HG00445	SH015	CHS	Southern Han Chinese, China	male	349.41
	HG00446	SH015	CHS	Southern Han Chinese, China	female	74.87
	HG00448	SH016	CHS	Southern Han Chinese, China	male	51.47
	HG00451	SH017	CHS	Southern Han Chinese, China	male	49.44
	HG00452	SH017	CHS	Southern Han Chinese, China	female	76.02
	HG00457	SH019	CHS	Southern Han Chinese, China	male	87.61
	HG00458	SH019	CHS	Southern Han Chinese, China	female	167.1
	HG00472	SH024	CHS	Southern Han Chinese, China	male	256.99
	HG00473	SH024	CHS	Southern Han Chinese, China	female	219.45
	HG00475	SH025	CHS	Southern Han Chinese, China	male	295.61
	HG00476	SH025	CHS	Southern Han Chinese, China	female	218.59
	HG00478	SH026	CHS	Southern Han Chinese, China	male	195.5
	HG00479	SH026	CHS	Southern Han Chinese, China	female	103.5
	HG00500	SH028	CHS	Southern Han Chinese, China	male	25.73
	HG00525	SH036	CHS	Southern Han Chinese, China	female	324.65
	HG00533	SH039	CHS	Southern Han Chinese, China	male	40.89
	HG00534	SH039	CHS	Southern Han Chinese, China	female	85.61
	HG00536	SH040	CHS	Southern Han Chinese, China	male	50.44
	HG00543	SH042	CHS	Southern Han Chinese, China	female	251.7
	HG00551	PR01	PUR	Puerto Rican in Puerto Rico	female	86.97
	HG00553	PR02	PUR	Puerto Rican in Puerto Rico	male	122.6
	HG00554	PR02	PUR	Puerto Rican in Puerto Rico	female	33.79
	HG00556	SH045	CHS	Southern Han Chinese, China	male	46.43
	HG00557	SH045	CHS	Southern Han Chinese, China	female	87.01
	HG00559	SH046	CHS	Southern Han Chinese, China	male	63.44
	HG00560	SH046	CHS	Southern Han Chinese, China	female	45.22
	HG00565	SH048	CHS	Southern Han Chinese, China	male	20.4
	HG00566	SH048	CHS	Southern Han Chinese, China	female	37.67
	HG00580	SH053	CHS	Southern Han Chinese, China	male	27.2
	HG00581	SH053	CHS	Southern Han Chinese, China	female	38.18
	HG00584	SH054	CHS	Southern Han Chinese, China	female	116.03
	HG00590	SH056	CHS	Southern Han Chinese, China	female	38.46
	HG00592	SH057	CHS	Southern Han Chinese, China	male	22.27
	HG00593	SH057	CHS	Southern Han Chinese, China	female	127.18
	HG00595	SH058	CHS	Southern Han Chinese, China	male	44.74
	HG00598	SH059	CHS	Southern Han Chinese, China	male	105
	HG00599	SH059	CHS	Southern Han Chinese, China	female	162.22
	HG00607	SH062	CHS	Southern Han Chinese, China	male	117.57
	HG00608	SH062	CHS	Southern Han Chinese, China	female	68.37
	HG00610	SH063	CHS	Southern Han Chinese, China	male	22.72
	HG00611	SH063	CHS	Southern Han Chinese, China	female	26.83
	HG00613	SH064	CHS	Southern Han Chinese, China	male	67.9
	HG00614	SH064	CHS	Southern Han Chinese, China	female	66.85
	HG00619	SH066	CHS	Southern Han Chinese, China	male	89.03
	HG00620	SH066	CHS	Southern Han Chinese, China	female	55.55
	HG00622	SH067	CHS	Southern Han Chinese, China	male	271.24
	HG00623	SH067	CHS	Southern Han Chinese, China	female	114.25
	HG00629	SH069	CHS	Southern Han Chinese, China	female	24.32
	HG00631	SH070	CHS	Southern Han Chinese, China	male	29.28
	HG00632	SH070	CHS	Southern Han Chinese, China	female	48.91
	HG00637	PR03	PUR	Puerto Rican in Puerto Rico	male	53.12
	HG00638	PR03	PUR	Puerto Rican in Puerto Rico	female	40.54
	HG00640	PR04	PUR	Puerto Rican in Puerto Rico	male	72.11
	HG00641	PR04	PUR	Puerto Rican in Puerto Rico	female	56.02
	HG00650	SH072	CHS	Southern Han Chinese, China	male	28.67
	HG00651	SH072	CHS	Southern Han Chinese, China	female	60.53
	HG00653	SH073	CHS	Southern Han Chinese, China	male	22.29
	HG00654	SH073	CHS	Southern Han Chinese, China	female	46.68
	HG00656	SH074	CHS	Southern Han Chinese, China	male	34.39
	HG00657	SH074	CHS	Southern Han Chinese, China	female	57.49
	HG00662	SH076	CHS	Southern Han Chinese, China	male	99.58
	HG00671	SH079	CHS	Southern Han Chinese, China	male	32.96
	HG00672	SH079	CHS	Southern Han Chinese, China	female	30.99
	HG00674	SH080	CHS	Southern Han Chinese, China	male	47.26
	HG00675	SH080	CHS	Southern Han Chinese, China	female	63.6
	HG00683	SH083	CHS	Southern Han Chinese, China	male	58.16
	HG00684	SH083	CHS	Southern Han Chinese, China	female	44.53
	HG00690	SH085	CHS	Southern Han Chinese, China	female	59.18
	HG00692	SH086	CHS	Southern Han Chinese, China	male	50.09
	HG00693	SH086	CHS	Southern Han Chinese, China	female	74.05
	HG00698	SH088	CHS	Southern Han Chinese, China	male	52.92
	HG00699	SH088	CHS	Southern Han Chinese, China	female	47.92
	HG00704	SH090	CHS	Southern Han Chinese, China	male	36.25
	HG00707	SH091	CHS	Southern Han Chinese, China	male	58.24
	HG00708	SH091	CHS	Southern Han Chinese, China	female	78.82
	HG00717	SH094	CHS	Southern Han Chinese, China	female	336.72
	HG00728	SH098	CHS	Southern Han Chinese, China	male	111.51
	HG00729	SH098	CHS	Southern Han Chinese, China	female	119.08
	HG00731	PR05	PUR	Puerto Rican in Puerto Rico	male	478.33
	HG00732	PR05	PUR	Puerto Rican in Puerto Rico	female	411.47
	HG00734	PR06	PUR	Puerto Rican in Puerto Rico	female	158.23
	HG00736	PR07	PUR	Puerto Rican in Puerto Rico	male	43.46
	HG00739	PR09	PUR	Puerto Rican in Puerto Rico	male	141.53
	HG00740	PR09	PUR	Puerto Rican in Puerto Rico	female	133.03
	HG00759	HG00759	CDX	Chinese Dai in Xishuangbanna, China	female	1027.45
	HG00766	HG00766	CDX	Chinese Dai in Xishuangbanna, China	female	559.15
	HG00844	HG00844	CDX	Chinese Dai in Xishuangbanna, China	male	620.63
	HG00851	HG00851	CDX	Chinese Dai in Xishuangbanna, China	female	45.34
	HG00867	CDX1	CDX	Chinese Dai in Xishuangbanna, China	female	141.17
	HG00881	HG00881	CDX	Chinese Dai in Xishuangbanna, China	male	204.18
	HG00956	HG00956	CDX	Chinese Dai in Xishuangbanna, China	female	170.88
	HG00978	HG00978	CDX	Chinese Dai in Xishuangbanna, China	female	92.67
	HG00982	HG00982	CDX	Chinese Dai in Xishuangbanna, China	male	93.5
	HG01028	HG01028	CDX	Chinese Dai in Xishuangbanna, China	male	264.71
	HG01029	HG01029	CDX	Chinese Dai in Xishuangbanna, China	female	64.43
	HG01046	HG01046	CDX	Chinese Dai in Xishuangbanna, China	female	538.76
	HG01047	PR06	PUR	Puerto Rican in Puerto Rico	male	49.98
	HG01048	PR08	PUR	Puerto Rican in Puerto Rico	male	111.15
	HG01049	PR08	PUR	Puerto Rican in Puerto Rico	female	45.61
	HG01054	PR12	PUR	Puerto Rican in Puerto Rico	male	332.21
	HG01055	PR12	PUR	Puerto Rican in Puerto Rico	female	133.11
	HG01066	PR16	PUR	Puerto Rican in Puerto Rico	male	123.99
	HG01067	PR16	PUR	Puerto Rican in Puerto Rico	female	108.11
	HG01073	PR18	PUR	Puerto Rican in Puerto Rico	female	246.4
	HG01079	PR21	PUR	Puerto Rican in Puerto Rico	male	36.9
	HG01080	PR21	PUR	Puerto Rican in Puerto Rico	female	43.24
	HG01085	PR26	PUR	Puerto Rican in Puerto Rico	male	437.91
	HG01086	PR26	PUR	Puerto Rican in Puerto Rico	female	273
	HG01094	PR29	PUR	Puerto Rican in Puerto Rico	male	265.03
	HG01104	PR25	PUR	Puerto Rican in Puerto Rico	male	71.63
	HG01105	PR25	PUR	Puerto Rican in Puerto Rico	female	236.05
	HG01110	PR34	PUR	Puerto Rican in Puerto Rico	male	234.18
	HG01111	PR34	PUR	Puerto Rican in Puerto Rico	female	45.4
	HG01112	CLM03	CLM	Colombian in Medellin, Colombia	male	53.33
	HG01113	CLM03	CLM	Colombian in Medellin, Colombia	female	69.07
	HG01119	CLM01	CLM	Colombian in Medellin, Colombia	female	261.56
	HG01121	CLM02	CLM	Colombian in Medellin, Colombia	male	349.32
	HG01122	CLM02	CLM	Colombian in Medellin, Colombia	female	192.57
	HG01124	CLM04	CLM	Colombian in Medellin, Colombia	male	84.8
	HG01125	CLM04	CLM	Colombian in Medellin, Colombia	female	65.23
	HG01130	CLM06	CLM	Colombian in Medellin, Colombia	male	238.79
	HG01131	CLM06	CLM	Colombian in Medellin, Colombia	female	366.65
	HG01133	CLM07	CLM	Colombian in Medellin, Colombia	male	398.66
	HG01134	CLM07	CLM	Colombian in Medellin, Colombia	female	135.32
	HG01136	CLM08	CLM	Colombian in Medellin, Colombia	male	702.38
	HG01137	CLM08	CLM	Colombian in Medellin, Colombia	female	259.12
	HG01139	CLM09	CLM	Colombian in Medellin, Colombia	male	82.24
	HG01140	CLM09	CLM	Colombian in Medellin, Colombia	female	135.61
	HG01142	CLM10	CLM	Colombian in Medellin, Colombia	male	250.4
	HG01148	CLM12	CLM	Colombian in Medellin, Colombia	male	81.43
	HG01149	CLM12	CLM	Colombian in Medellin, Colombia	female	224.61
	HG01177	PR42	PUR	Puerto Rican in Puerto Rico	female	334.78
	HG01205	PR49	PUR	Puerto Rican in Puerto Rico	female	121.25
	HG01247	PR32	PUR	Puerto Rican in Puerto Rico	male	340.31
	HG01248	PR32	PUR	Puerto Rican in Puerto Rico	female	97.87
	HG01251	CLM14	CLM	Colombian in Medellin, Colombia	female	45.81
	HG01253	CLM15	CLM	Colombian in Medellin, Colombia	male	177.28
	HG01254	CLM15	CLM	Colombian in Medellin, Colombia	female	42.17
	HG01256	CLM16	CLM	Colombian in Medellin, Colombia	male	60.4
	HG01257	CLM16	CLM	Colombian in Medellin, Colombia	female	60.15
	HG01259	CLM17	CLM	Colombian in Medellin, Colombia	male	93.18
	HG01260	CLM17	CLM	Colombian in Medellin, Colombia	female	94.22
	HG01269	CLM20	CLM	Colombian in Medellin, Colombia	female	133.27
	HG01271	CLM21	CLM	Colombian in Medellin, Colombia	male	661.32
	HG01272	CLM21	CLM	Colombian in Medellin, Colombia	female	357.65
	HG01275	CLM22	CLM	Colombian in Medellin, Colombia	female	1783.52
	HG01277	CLM23	CLM	Colombian in Medellin, Colombia	male	142.02
	HG01280	CLM24	CLM	Colombian in Medellin, Colombia	male	68.71
	HG01281	CLM24	CLM	Colombian in Medellin, Colombia	female	117.15
	HG01284	CLM25	CLM	Colombian in Medellin, Colombia	female	103.81
	HG01334	HG01334	GBR	British in England and Scotland	male	20.02
	HG01341	CLM26	CLM	Colombian in Medellin, Colombia	male	225.25
	HG01342	CLM26	CLM	Colombian in Medellin, Colombia	female	107.26
	HG01344	CLM27	CLM	Colombian in Medellin, Colombia	male	278.17
	HG01345	CLM27	CLM	Colombian in Medellin, Colombia	female	175.9
	HG01348	CLM28	CLM	Colombian in Medellin, Colombia	female	134.71
	HG01350	CLM29	CLM	Colombian in Medellin, Colombia	male	434.7
	HG01351	CLM29	CLM	Colombian in Medellin, Colombia	female	135.76
	HG01353	CLM30	CLM	Colombian in Medellin, Colombia	male	22.48
	HG01356	CLM31	CLM	Colombian in Medellin, Colombia	male	53.39
	HG01357	CLM31	CLM	Colombian in Medellin, Colombia	female	117.15
	HG01359	CLM32	CLM	Colombian in Medellin, Colombia	male	160.52
	HG01360	CLM32	CLM	Colombian in Medellin, Colombia	female	96.07
	HG01362	CLM33	CLM	Colombian in Medellin, Colombia	male	715.43
	HG01363	CLM33	CLM	Colombian in Medellin, Colombia	female	165.09
	HG01365	CLM34	CLM	Colombian in Medellin, Colombia	male	189
	HG01366	CLM34	CLM	Colombian in Medellin, Colombia	female	34.18
	HG01369	CLM35	CLM	Colombian in Medellin, Colombia	female	149.34
	HG01372	CLM36	CLM	Colombian in Medellin, Colombia	female	77.68
	HG01375	CLM37	CLM	Colombian in Medellin, Colombia	female	98.5
	HG01377	CLM38	CLM	Colombian in Medellin, Colombia	male	55.69
	HG01378	CLM38	CLM	Colombian in Medellin, Colombia	female	36.8
	HG01383	CLM40	CLM	Colombian in Medellin, Colombia	male	69.89
	HG01384	CLM40	CLM	Colombian in Medellin, Colombia	female	31.05
	HG01405	PR75	PUR	Puerto Rican in Puerto Rico	male	89.04
	HG01431	CLM43	CLM	Colombian in Medellin, Colombia	male	65.46
	HG01432	CLM43	CLM	Colombian in Medellin, Colombia	female	649.19
	HG01435	CLM44	CLM	Colombian in Medellin, Colombia	female	50.73
	HG01437	CLM45	CLM	Colombian in Medellin, Colombia	male	94.88
	HG01438	CLM45	CLM	Colombian in Medellin, Colombia	female	67.7
	HG01440	CLM46a	CLM	Colombian in Medellin, Colombia	male	40.51
	HG01441	CLM46	CLM	Colombian in Medellin, Colombia	female	117.58
	HG01443	CLM47	CLM	Colombian in Medellin, Colombia	male	62.02
	HG01444	CLM47	CLM	Colombian in Medellin, Colombia	female	60.1
	HG01447	CLM48	CLM	Colombian in Medellin, Colombia	female	143.31
	HG01455	CLM51	CLM	Colombian in Medellin, Colombia	male	35.12
	HG01456	CLM51	CLM	Colombian in Medellin, Colombia	female	52.91
	HG01459	CLM52	CLM	Colombian in Medellin, Colombia	female	126.71
	HG01461	CLM53	CLM	Colombian in Medellin, Colombia	male	48.39
	HG01462	CLM53	CLM	Colombian in Medellin, Colombia	female	71.64
	HG01464	CLM54	CLM	Colombian in Medellin, Colombia	male	424.45
	HG01465	CLM54	CLM	Colombian in Medellin, Colombia	female	35.78
	HG01468	CLM55	CLM	Colombian in Medellin, Colombia	female	141.19
	HG01474	CLM57	CLM	Colombian in Medellin, Colombia	female	90.8
	HG01479	CLM59	CLM	Colombian in Medellin, Colombia	male	92.86
	HG01485	CLM61	CLM	Colombian in Medellin, Colombia	male	59.04
	HG01486	CLM61	CLM	Colombian in Medellin, Colombia	female	503.33
	HG01488	CLM62	CLM	Colombian in Medellin, Colombia	male	36.79
	HG01489	CLM62	CLM	Colombian in Medellin, Colombia	female	22.44
	HG01491	CLM63	CLM	Colombian in Medellin, Colombia	male	58.35
	HG01492	CLM63	CLM	Colombian in Medellin, Colombia	female	101.53
	HG01495	CLM64	CLM	Colombian in Medellin, Colombia	female	92.62
	HG01497	CLM65	CLM	Colombian in Medellin, Colombia	male	36.52
	HG01498	CLM65	CLM	Colombian in Medellin, Colombia	female	47.7
	HG01500	IBS001	IBS	Iberian populations in Spain	male	358.1
	HG01501	IBS001	IBS	Iberian populations in Spain	female	251.78
	HG01503	IBS002	IBS	Iberian populations in Spain	male	315.31
	HG01504	IBS002	IBS	Iberian populations in Spain	female	219.71
	HG01506	IBS003	IBS	Iberian populations in Spain	male	453.66
	HG01507	IBS003	IBS	Iberian populations in Spain	female	1237.85
	HG01509	IBS004	IBS	Iberian populations in Spain	male	504.97
	HG01510	IBS004	IBS	Iberian populations in Spain	female	587.04
	HG01512	IBS005	IBS	Iberian populations in Spain	male	299.05
	HG01513	IBS005	IBS	Iberian populations in Spain	female	314.9
	HG01515	IBS006	IBS	Iberian populations in Spain	male	117.85
	HG01516	IBS006	IBS	Iberian populations in Spain	female	47.5
	HG01518	IBS007	IBS	Iberian populations in Spain	male	152.67
	HG01519	IBS007	IBS	Iberian populations in Spain	female	160.76
	HG01521	IBS008	IBS	Iberian populations in Spain	male	137.66
	HG01522	IBS008	IBS	Iberian populations in Spain	female	429.03
	HG01524	IBS009	IBS	Iberian populations in Spain	male	240.59
	HG01525	IBS009	IBS	Iberian populations in Spain	female	93.32
	HG01527	IBS010	IBS	Iberian populations in Spain	male	774.01
	HG01528	IBS010	IBS	Iberian populations in Spain	female	278.89
	HG01530	IBS011	IBS	Iberian populations in Spain	male	229.44
	HG01531	IBS011	IBS	Iberian populations in Spain	female	75.73
	HG01536	IBS013	IBS	Iberian populations in Spain	male	932.74
	HG01537	IBS013	IBS	Iberian populations in Spain	female	273.42
	HG01550	CLM66	CLM	Colombian in Medellin, Colombia	male	118.72
	HG01551	CLM66	CLM	Colombian in Medellin, Colombia	female	61.71
	HG01556	CLM68	CLM	Colombian in Medellin, Colombia	male	78.91
	HG01565	PEL001	PEL	Peruvian in Lima, Peru	male	98.6
	HG01566	PEL001	PEL	Peruvian in Lima, Peru	female	60.97
	HG01571	PEL003	PEL	Peruvian in Lima, Peru	male	210.94
	HG01572	PEL003	PEL	Peruvian in Lima, Peru	female	210.84
	HG01577	PEL005	PEL	Peruvian in Lima, Peru	male	82.94
	HG01578	PEL005	PEL	Peruvian in Lima, Peru	female	208.97
	HG01595	VN001	KHV	Kinh in Ho Chi Minh City, Vietnam	female	45.8
	HG01596	VN002	KHV	Kinh in Ho Chi Minh City, Vietnam	male	98.96
	HG01597	VN003	KHV	Kinh in Ho Chi Minh City, Vietnam	female	50.25
	HG01598	VN004	KHV	Kinh in Ho Chi Minh City, Vietnam	female	158.49
	HG01602	IBS024	IBS	Iberian populations in Spain	female	196.88
	HG01603	IBS024	IBS	Iberian populations in Spain	male	445.5
	HG01605	IBS023	IBS	Iberian populations in Spain	female	63.95
	HG01606	IBS023	IBS	Iberian populations in Spain	male	253.54
	HG01607	IBS022	IBS	Iberian populations in Spain	female	96.54
	HG01608	IBS022	IBS	Iberian populations in Spain	male	97.73
	HG01610	IBS021	IBS	Iberian populations in Spain	male	273.36
	HG01612	IBS021	IBS	Iberian populations in Spain	female	482.98
	HG01613	IBS020	IBS	Iberian populations in Spain	female	165.63
	HG01615	IBS020	IBS	Iberian populations in Spain	male	55.72
	HG01617	IBS019	IBS	Iberian populations in Spain	male	738.42
	HG01618	IBS019	IBS	Iberian populations in Spain	female	58.76
	HG01619	IBS018	IBS	Iberian populations in Spain	male	715.55
	HG01620	IBS018	IBS	Iberian populations in Spain	female	630.75
	HG01623	IBS017	IBS	Iberian populations in Spain	female	131.19
	HG01624	IBS017	IBS	Iberian populations in Spain	male	121.24
	HG01625	IBS016	IBS	Iberian populations in Spain	male	487.51
	HG01626	IBS016	IBS	Iberian populations in Spain	female	625.81
	HG01628	IBS015	IBS	Iberian populations in Spain	female	252.52
	HG01630	IBS015	IBS	Iberian populations in Spain	male	613.5
	HG01631	IBS014	IBS	Iberian populations in Spain	male	215.48
	HG01632	IBS014	IBS	Iberian populations in Spain	female	316.28
	HG01668	IBS025	IBS	Iberian populations in Spain	female	260.85
	HG01669	IBS025	IBS	Iberian populations in Spain	male	171.22
	HG01670	IBS026	IBS	Iberian populations in Spain	female	85.95
	HG01672	IBS026	IBS	Iberian populations in Spain	male	177.14
	HG01673	IBS027	IBS	Iberian populations in Spain	female	433.75
	HG01675	IBS027	IBS	Iberian populations in Spain	male	319.09
	HG01676	IBS028	IBS	Iberian populations in Spain	female	27.34
	HG01678	IBS028	IBS	Iberian populations in Spain	male	89.08
	HG01679	IBS029	IBS	Iberian populations in Spain	female	30.63
	HG01680	IBS029	IBS	Iberian populations in Spain	male	154.16
	HG01682	IBS030	IBS	Iberian populations in Spain	male	460.5
	HG01684	IBS030	IBS	Iberian populations in Spain	female	524.94
	HG01685	IBS031	IBS	Iberian populations in Spain	female	91.62
	HG01686	IBS031	IBS	Iberian populations in Spain	male	82.63
	HG01694	IBS034	IBS	Iberian populations in Spain	male	1071.73
	HG01695	IBS034	IBS	Iberian populations in Spain	female	420.8
	HG01697	IBS035	IBS	Iberian populations in Spain	female	451.41
	HG01699	IBS035	IBS	Iberian populations in Spain	male	437.55
	HG01700	IBS036	IBS	Iberian populations in Spain	male	1656.83
	HG01702	IBS036	IBS	Iberian populations in Spain	female	367.22
	HG01704	IBS037	IBS	Iberian populations in Spain	female	803.34
	HG01705	IBS037	IBS	Iberian populations in Spain	male	255.87
	HG01707	IBS038	IBS	Iberian populations in Spain	female	1387.08
	HG01708	IBS038	IBS	Iberian populations in Spain	male	723.51
	HG01709	IBS039	IBS	Iberian populations in Spain	male	518.02
	HG01710	IBS039	IBS	Iberian populations in Spain	female	363.86
	HG01746	IBS041	IBS	Iberian populations in Spain	female	432.6
	HG01747	IBS041	IBS	Iberian populations in Spain	male	332.45
	HG01756	IBS044	IBS	Iberian populations in Spain	male	1003.93
	HG01757	IBS044	IBS	Iberian populations in Spain	female	247.03
	HG01761	IBS046	IBS	Iberian populations in Spain	male	465.95
	HG01762	IBS046	IBS	Iberian populations in Spain	female	588.21
	HG01765	IBS047	IBS	Iberian populations in Spain	male	436.32
	HG01766	IBS047	IBS	Iberian populations in Spain	female	844.3
	HG01767	IBS048	IBS	Iberian populations in Spain	male	177.24
	HG01768	IBS048	IBS	Iberian populations in Spain	female	202.56
	HG01770	IBS049	IBS	Iberian populations in Spain	female	558.36
	HG01771	IBS049	IBS	Iberian populations in Spain	male	805.09
	HG01773	IBS050	IBS	Iberian populations in Spain	female	386.68
	HG01775	IBS050	IBS	Iberian populations in Spain	male	222.17
	HG01776	IBS051	IBS	Iberian populations in Spain	female	1032.4
	HG01777	IBS051	IBS	Iberian populations in Spain	male	3069.29
	HG01779	IBS052	IBS	Iberian populations in Spain	female	1852.26
	HG01781	IBS052	IBS	Iberian populations in Spain	male	969.01
	HG01783	IBS053	IBS	Iberian populations in Spain	male	678.59
	HG01784	IBS053	IBS	Iberian populations in Spain	female	690.37
	HG01785	IBS054	IBS	Iberian populations in Spain	male	211.51
	HG01786	IBS054	IBS	Iberian populations in Spain	female	408.49
	HG01789	HG01789	GBR	British in England and Scotland	male	84.88
	HG01790	HG01790	GBR	British in England and Scotland	female	20.05
	HG01791	HG01791	GBR	British in England and Scotland	male	36.9
	HG01794	HG01794	CDX	Chinese Dai in Xishuangbanna, China	female	109.25
	HG01795	HG01795	CDX	Chinese Dai in Xishuangbanna, China	female	135.65
	HG01796	HG01796	CDX	Chinese Dai in Xishuangbanna, China	female	477.77
	HG01797	HG01797	CDX	Chinese Dai in Xishuangbanna, China	female	124.17
	HG01798	HG01798	CDX	Chinese Dai in Xishuangbanna, China	female	145.83
	HG01799	HG01799	CDX	Chinese Dai in Xishuangbanna, China	female	207.14
	HG01800	HG01800	CDX	Chinese Dai in Xishuangbanna, China	female	219.09
	HG01801	HG01801	CDX	Chinese Dai in Xishuangbanna, China	female	106.66
	HG01802	HG01802	CDX	Chinese Dai in Xishuangbanna, China	female	357.56
	HG01804	HG01804	CDX	Chinese Dai in Xishuangbanna, China	female	114.88
	HG01805	HG01805	CDX	Chinese Dai in Xishuangbanna, China	female	191.07
	HG01806	HG01806	CDX	Chinese Dai in Xishuangbanna, China	female	130.04
	HG01807	HG01807	CDX	Chinese Dai in Xishuangbanna, China	female	334.73
	HG01808	HG01808	CDX	Chinese Dai in Xishuangbanna, China	female	139.25
	HG01809	HG01809	CDX	Chinese Dai in Xishuangbanna, China	female	91.75
	HG01810	HG01810	CDX	Chinese Dai in Xishuangbanna, China	male	165.66
	HG01811	HG01811	CDX	Chinese Dai in Xishuangbanna, China	male	139.1
	HG01812	HG01812	CDX	Chinese Dai in Xishuangbanna, China	female	351.7
	HG01813	HG01813	CDX	Chinese Dai in Xishuangbanna, China	female	637.74
	HG01815	HG01815	CDX	Chinese Dai in Xishuangbanna, China	female	314.31
	HG01816	HG01816	CDX	Chinese Dai in Xishuangbanna, China	male	126.92
	HG01817	HG01817	CDX	Chinese Dai in Xishuangbanna, China	female	196.02
	HG01860	VN027	KHV	Kinh in Ho Chi Minh City, Vietnam	male	119.21
	HG01861	VN028	KHV	Kinh in Ho Chi Minh City, Vietnam	male	292.74
	HG01862	VN029	KHV	Kinh in Ho Chi Minh City, Vietnam	female	294.93
	HG01863	VN030	KHV	Kinh in Ho Chi Minh City, Vietnam	female	248.02
	HG01864	VN031	KHV	Kinh in Ho Chi Minh City, Vietnam	male	185.17
	HG01865	VN032	KHV	Kinh in Ho Chi Minh City, Vietnam	male	160.27
	HG01866	VN033	KHV	Kinh in Ho Chi Minh City, Vietnam	male	109.81
	HG01867	VN034	KHV	Kinh in Ho Chi Minh City, Vietnam	male	47.4
	HG01868	VN035	KHV	Kinh in Ho Chi Minh City, Vietnam	female	100.62
	HG01869	VN036	KHV	Kinh in Ho Chi Minh City, Vietnam	female	127.14
	HG01880	BB01	ACB	African Caribbean in Barbados	female	23.58
	HG01882	BB02	ACB	African Caribbean in Barbados	male	211.9
	HG01883	BB02	ACB	African Caribbean in Barbados	female	52.26
	HG01885	BB03	ACB	African Caribbean in Barbados	male	41.52
	HG01896	BB07	ACB	African Caribbean in Barbados	female	33.24
	HG01914	BB09	ACB	African Caribbean in Barbados	male	61.96
	HG01915	BB09	ACB	African Caribbean in Barbados	female	23.85
	HG01923	PEL010	PEL	Peruvian in Lima, Peru	male	176.41
	HG01924	PEL010	PEL	Peruvian in Lima, Peru	female	116.28
	HG01926	PEL011	PEL	Peruvian in Lima, Peru	male	265.66
	HG01927	PEL011	PEL	Peruvian in Lima, Peru	female	63.93
	HG01932	PEL013	PEL	Peruvian in Lima, Peru	male	85.61
	HG01933	PEL013	PEL	Peruvian in Lima, Peru	female	195.95
	HG01935	PEL014	PEL	Peruvian in Lima, Peru	male	278.41
	HG01936	PEL014	PEL	Peruvian in Lima, Peru	female	163.54
	HG01938	PEL015	PEL	Peruvian in Lima, Peru	male	58.13
	HG01939	PEL015	PEL	Peruvian in Lima, Peru	female	193.9
	HG01941	PEL016	PEL	Peruvian in Lima, Peru	male	74.69
	HG01942	PEL016	PEL	Peruvian in Lima, Peru	female	182.13
	HG01944	PEL017	PEL	Peruvian in Lima, Peru	male	141.03
	HG01945	PEL017	PEL	Peruvian in Lima, Peru	female	136.3
	HG01947	PEL018	PEL	Peruvian in Lima, Peru	male	167.35
	HG01948	PEL018	PEL	Peruvian in Lima, Peru	female	108.97
	HG01950	PEL019	PEL	Peruvian in Lima, Peru	male	63.2
	HG01951	PEL019	PEL	Peruvian in Lima, Peru	female	179.34
	HG01956	BB03	ACB	African Caribbean in Barbados	female	174.81
	HG01958	BB10	ACB	African Caribbean in Barbados	female	44.31
	HG01982	PEL28	PEL	Peruvian in Lima, Peru	male	36.25
	HG01985	BB08	ACB	African Caribbean in Barbados	female	48.45
	HG01990	BB12	ACB	African Caribbean in Barbados	male	93.85
	HG02002	PEL33	PEL	Peruvian in Lima, Peru	male	141.82
	HG02003	PEL33	PEL	Peruvian in Lima, Peru	female	117.26
	HG02006	PEL34	PEL	Peruvian in Lima, Peru	female	88.78
	HG02012	BB12	ACB	African Caribbean in Barbados	female	105.52
	HG02013	BB07	ACB	African Caribbean in Barbados	male	20.19
	HG02016	VN046	KHV	Kinh in Ho Chi Minh City, Vietnam	female	121.96
	HG02017	VN046	KHV	Kinh in Ho Chi Minh City, Vietnam	male	43.72
	HG02019	VN047	KHV	Kinh in Ho Chi Minh City, Vietnam	female	44.98
	HG02020	VN047	KHV	Kinh in Ho Chi Minh City, Vietnam	male	144.17
	HG02023	VN048	KHV	Kinh in Ho Chi Minh City, Vietnam	male	388.3
	HG02025	VN049	KHV	Kinh in Ho Chi Minh City, Vietnam	female	669.44
	HG02026	VN049	KHV	Kinh in Ho Chi Minh City, Vietnam	male	190.74
	HG02028	VN050	KHV	Kinh in Ho Chi Minh City, Vietnam	female	96.5
	HG02029	VN050	KHV	Kinh in Ho Chi Minh City, Vietnam	male	163.75
	HG02031	VN051	KHV	Kinh in Ho Chi Minh City, Vietnam	female	176.93
	HG02032	VN051	KHV	Kinh in Ho Chi Minh City, Vietnam	male	65.9
	HG02050	VN059	KHV	Kinh in Ho Chi Minh City, Vietnam	male	369.04
	HG02051	BB14	ACB	African Caribbean in Barbados	male	68.69
	HG02052	BB14	ACB	African Caribbean in Barbados	female	504.74
	HG02053	BB15	ACB	African Caribbean in Barbados	male	178.03
	HG02054	BB15	ACB	African Caribbean in Barbados	female	59.13
	HG02060	VN061	KHV	Kinh in Ho Chi Minh City, Vietnam	female	41.94
	HG02061	VN061	KHV	Kinh in Ho Chi Minh City, Vietnam	male	30.76
	HG02064	VN062	KHV	Kinh in Ho Chi Minh City, Vietnam	male	106.01
	HG02081	VN068	KHV	Kinh in Ho Chi Minh City, Vietnam	female	136.78
	HG02082	VN068	KHV	Kinh in Ho Chi Minh City, Vietnam	male	74.54
	HG02084	VN069	KHV	Kinh in Ho Chi Minh City, Vietnam	female	301.07
	HG02085	VN069	KHV	Kinh in Ho Chi Minh City, Vietnam	male	244.6
	HG02086	VN070	KHV	Kinh in Ho Chi Minh City, Vietnam	female	80.04
	HG02087	VN071	KHV	Kinh in Ho Chi Minh City, Vietnam	female	349.16
	HG02088	VN072	KHV	Kinh in Ho Chi Minh City, Vietnam	male	278.99
	HG02089	PEL35	PEL	Peruvian in Lima, Peru	female	145.18
	HG02090	PEL35	PEL	Peruvian in Lima, Peru	male	309.27
	HG02095	BB16	ACB	African Caribbean in Barbados	female	459
	HG02104	PEL38	PEL	Peruvian in Lima, Peru	male	111.69
	HG02105	PEL38	PEL	Peruvian in Lima, Peru	female	92.69
	HG02107	BB18	ACB	African Caribbean in Barbados	male	525.46
	HG02108	BB18	ACB	African Caribbean in Barbados	female	123.77
	HG02111	BB19	ACB	African Caribbean in Barbados	female	175.15
	HG02113	VN073	KHV	Kinh in Ho Chi Minh City, Vietnam	female	175.79
	HG02116	VN074	KHV	Kinh in Ho Chi Minh City, Vietnam	male	169.27
	HG02130	VN079	KHV	Kinh in Ho Chi Minh City, Vietnam	female	54.7
	HG02131	VN079	KHV	Kinh in Ho Chi Minh City, Vietnam	male	47.06
	HG02133	VN080	KHV	Kinh in Ho Chi Minh City, Vietnam	female	55.28
	HG02134	VN080	KHV	Kinh in Ho Chi Minh City, Vietnam	male	23.94
	HG02136	VN081	KHV	Kinh in Ho Chi Minh City, Vietnam	female	42.41
	HG02137	VN081	KHV	Kinh in Ho Chi Minh City, Vietnam	male	103.38
	HG02138	VN082	KHV	Kinh in Ho Chi Minh City, Vietnam	male	399.49
	HG02139	VN083	KHV	Kinh in Ho Chi Minh City, Vietnam	female	98.34
	HG02140	VN084	KHV	Kinh in Ho Chi Minh City, Vietnam	female	399.04
	HG02141	VN085	KHV	Kinh in Ho Chi Minh City, Vietnam	male	400.31
	HG02143	BB20	ACB	African Caribbean in Barbados	male	77.93
	HG02144	BB20	ACB	African Caribbean in Barbados	female	183.32
	HG02146	PEL39	PEL	Peruvian in Lima, Peru	male	350.84
	HG02147	PEL39	PEL	Peruvian in Lima, Peru	female	87.74
	HG02151	HG02151	CDX	Chinese Dai in Xishuangbanna, China	female	92.66
	HG02152	HG02152	CDX	Chinese Dai in Xishuangbanna, China	female	56.44
	HG02153	HG02153	CDX	Chinese Dai in Xishuangbanna, China	female	112.55
	HG02154	HG02154	CDX	Chinese Dai in Xishuangbanna, China	female	527.16
	HG02155	HG02155	CDX	Chinese Dai in Xishuangbanna, China	female	70.48
	HG02156	HG02156	CDX	Chinese Dai in Xishuangbanna, China	female	37.83
	HG02164	HG02164	CDX	Chinese Dai in Xishuangbanna, China	female	1123.46
	HG02165	HG02165	CDX	Chinese Dai in Xishuangbanna, China	female	350.58
	HG02166	HG02166	CDX	Chinese Dai in Xishuangbanna, China	female	295.87
	HG02178	HG02178	CDX	Chinese Dai in Xishuangbanna, China	female	175.46
	HG02179	HG02179	CDX	Chinese Dai in Xishuangbanna, China	female	68.11
	HG02180	HG02180	CDX	Chinese Dai in Xishuangbanna, China	female	48.47
	HG02181	HG02181	CDX	Chinese Dai in Xishuangbanna, China	female	161.69
	HG02182	HG02182	CDX	Chinese Dai in Xishuangbanna, China	female	597.77
	HG02184	HG02184	CDX	Chinese Dai in Xishuangbanna, China	female	110.32
	HG02185	HG02185	CDX	Chinese Dai in Xishuangbanna, China	female	191.55
	HG02186	HG02186	CDX	Chinese Dai in Xishuangbanna, China	female	145.5
	HG02187	HG02187	CDX	Chinese Dai in Xishuangbanna, China	female	135.75
	HG02188	HG02188	CDX	Chinese Dai in Xishuangbanna, China	female	62.38
	HG02190	HG02190	CDX	Chinese Dai in Xishuangbanna, China	female	51.17
	HG02215	HG02215	GBR	British in England and Scotland	female	31.48
	HG02219	IBS055	IBS	Iberian populations in Spain	male	579.57
	HG02220	IBS056	IBS	Iberian populations in Spain	female	427.39
	HG02221	IBS056	IBS	Iberian populations in Spain	male	1288.53
	HG02223	IBS057	IBS	Iberian populations in Spain	female	99.68
	HG02224	IBS057	IBS	Iberian populations in Spain	male	104.9
	HG02230	IBS059	IBS	Iberian populations in Spain	female	67.71
	HG02231	IBS059	IBS	Iberian populations in Spain	male	127
	HG02232	IBS060	IBS	Iberian populations in Spain	female	192.18
	HG02233	IBS060	IBS	Iberian populations in Spain	male	294.78
	HG02235	IBS061	IBS	Iberian populations in Spain	female	1231.51
	HG02236	IBS061	IBS	Iberian populations in Spain	male	257.46
	HG02238	IBS062	IBS	Iberian populations in Spain	male	96.26
	HG02239	IBS062	IBS	Iberian populations in Spain	female	148.26
	HG02250	HG02250	CDX	Chinese Dai in Xishuangbanna, China	male	78.05
	HG02255	BB21	ACB	African Caribbean in Barbados	male	76.02
	HG02256	BB21	ACB	African Caribbean in Barbados	female	120.46
	HG02259	PEL42	PEL	Peruvian in Lima, Peru	male	143.91
	HG02260	PEL42	PEL	Peruvian in Lima, Peru	female	899.91
	HG02271	PEL46	PEL	Peruvian in Lima, Peru	male	341.78
	HG02272	PEL46	PEL	Peruvian in Lima, Peru	female	117.52
	HG02277	PEL48	PEL	Peruvian in Lima, Peru	male	217.71
	HG02278	PEL48	PEL	Peruvian in Lima, Peru	female	181.53
	HG02283	BB25	ACB	African Caribbean in Barbados	male	157.28
	HG02284	BB26	ACB	African Caribbean in Barbados	male	771.83
	HG02285	PEL49	PEL	Peruvian in Lima, Peru	male	333.97
	HG02286	PEL49	PEL	Peruvian in Lima, Peru	female	96.57
	HG02291	PEL51	PEL	Peruvian in Lima, Peru	male	93.61
	HG02292	PEL51	PEL	Peruvian in Lima, Peru	female	472.79
	HG02298	PEL52	PEL	Peruvian in Lima, Peru	female	20.42
	HG02299	PEL52	PEL	Peruvian in Lima, Peru	male	50.3
	HG02301	PEL53	PEL	Peruvian in Lima, Peru	female	159.69
	HG02307	BB23	ACB	African Caribbean in Barbados	male	242.65
	HG02308	BB23	ACB	African Caribbean in Barbados	female	309.38
	HG02309	BB25	ACB	African Caribbean in Barbados	female	418.76
	HG02314	BB22	ACB	African Caribbean in Barbados	male	68.68
	HG02315	BB22	ACB	African Caribbean in Barbados	female	140.26
	HG02317	BB27	ACB	African Caribbean in Barbados	male	42.13
	HG02318	BB27	ACB	African Caribbean in Barbados	female	379.45
	HG02322	BB28	ACB	African Caribbean in Barbados	female	126.17
	HG02323	BB29	ACB	African Caribbean in Barbados	male	256.98
	HG02325	BB30	ACB	African Caribbean in Barbados	female	184.38
	HG02330	BB33	ACB	African Caribbean in Barbados	male	251.76
	HG02332	BB16	ACB	African Caribbean in Barbados	male	118.38
	HG02334	BB32	ACB	African Caribbean in Barbados	male	102.78
	HG02337	BB31	ACB	African Caribbean in Barbados	female	554.41
	HG02339	BB34	ACB	African Caribbean in Barbados	female	91.7
	HG02343	BB35	ACB	African Caribbean in Barbados	male	117.51
	HG02351	HG02351	CDX	Chinese Dai in Xishuangbanna, China	male	68.36
	HG02353	HG02353	CDX	Chinese Dai in Xishuangbanna, China	male	186.95
	HG02355	HG02355	CDX	Chinese Dai in Xishuangbanna, China	male	129.65
	HG02356	HG02356	CDX	Chinese Dai in Xishuangbanna, China	male	69.32
	HG02360	HG02360	CDX	Chinese Dai in Xishuangbanna, China	male	160.28
	HG02364	HG02364	CDX	Chinese Dai in Xishuangbanna, China	male	301.19
	HG02367	HG02367	CDX	Chinese Dai in Xishuangbanna, China	male	92.12
	HG02371	CDX2	CDX	Chinese Dai in Xishuangbanna, China	male	1254.27
	HG02373	HG02373	CDX	Chinese Dai in Xishuangbanna, China	male	304.48
	HG02374	HG02374	CDX	Chinese Dai in Xishuangbanna, China	male	453.63
	HG02375	HG02375	CDX	Chinese Dai in Xishuangbanna, China	male	256.68
	HG02379	HG02379	CDX	Chinese Dai in Xishuangbanna, China	male	696.31
	HG02380	HG02380	CDX	Chinese Dai in Xishuangbanna, China	male	443.33
	HG02382	HG02382	CDX	Chinese Dai in Xishuangbanna, China	male	142.06
	HG02383	HG02383	CDX	Chinese Dai in Xishuangbanna, China	male	117.82
	HG02384	HG02384	CDX	Chinese Dai in Xishuangbanna, China	male	128.08
	HG02385	HG02385	CDX	Chinese Dai in Xishuangbanna, China	male	73.88
	HG02386	HG02386	CDX	Chinese Dai in Xishuangbanna, China	male	194.47
	HG02389	HG02389	CDX	Chinese Dai in Xishuangbanna, China	male	120.09
	HG02390	HG02390	CDX	Chinese Dai in Xishuangbanna, China	male	187.46
	HG02391	HG02391	CDX	Chinese Dai in Xishuangbanna, China	male	118.87
	HG02392	HG02392	CDX	Chinese Dai in Xishuangbanna, China	male	178.11
	HG02394	HG02394	CDX	Chinese Dai in Xishuangbanna, China	male	419.63
	HG02395	HG02395	CDX	Chinese Dai in Xishuangbanna, China	male	466.86
	HG02396	HG02396	CDX	Chinese Dai in Xishuangbanna, China	male	191.1
	HG02397	HG02397	CDX	Chinese Dai in Xishuangbanna, China	male	138.37
	HG02398	HG02398	CDX	Chinese Dai in Xishuangbanna, China	male	224.54
	HG02399	HG02399	CDX	Chinese Dai in Xishuangbanna, China	male	142.1
	HG02401	HG02401	CDX	Chinese Dai in Xishuangbanna, China	male	383.84
	HG02402	HG02402	CDX	Chinese Dai in Xishuangbanna, China	male	205.46
	HG02406	HG02406	CDX	Chinese Dai in Xishuangbanna, China	male	204.6
	HG02407	HG02407	CDX	Chinese Dai in Xishuangbanna, China	male	134.11
	HG02408	HG02408	CDX	Chinese Dai in Xishuangbanna, China	male	331.46
	HG02409	HG02409	CDX	Chinese Dai in Xishuangbanna, China	male	300.79
	HG02410	HG02410	CDX	Chinese Dai in Xishuangbanna, China	male	248.88
	HG02419	BB36	ACB	African Caribbean in Barbados	female	476.49
	HG02420	BB37	ACB	African Caribbean in Barbados	male	208.01
	HG02427	BB37	ACB	African Caribbean in Barbados	female	311.95
	HG02429	BB39	ACB	African Caribbean in Barbados	male	374.42
	HG02449	BB46	ACB	African Caribbean in Barbados	male	138.48
	HG02450	BB46	ACB	African Caribbean in Barbados	female	31.92
	HG02461	GB15	GWD	Gambian in Western Division, The Gambia	male	82.96
	HG02462	GB15	GWD	Gambian in Western Division, The Gambia	female	458.17
	HG02464	GB16	GWD	Gambian in Western Division, The Gambia	male	88.64
	HG02465	GB16	GWD	Gambian in Western Division, The Gambia	female	64.14
	HG02470	BB49	ACB	African Caribbean in Barbados	male	98.76
	HG02471	BB49	ACB	African Caribbean in Barbados	female	64.97
	HG02479	BB53	ACB	African Caribbean in Barbados	female	242.55
	HG02484	BB55	ACB	African Caribbean in Barbados	male	217.93
	HG02485	BB55	ACB	African Caribbean in Barbados	female	302.63
	HG02489	BB45	ACB	African Caribbean in Barbados	male	37.39
	HG02496	BB57	ACB	African Caribbean in Barbados	male	122.84
	HG02497	BB57	ACB	African Caribbean in Barbados	female	172.6
	HG02508	BB60	ACB	African Caribbean in Barbados	female	81.93
	HG02511	BB56	ACB	African Caribbean in Barbados	female	133.62
	HG02512	VN087	KHV	Kinh in Ho Chi Minh City, Vietnam	male	197.57
	HG02513	VN087	KHV	Kinh in Ho Chi Minh City, Vietnam	female	294.47
	HG02521	VN090	KHV	Kinh in Ho Chi Minh City, Vietnam	male	1472.81
	HG02522	VN090	KHV	Kinh in Ho Chi Minh City, Vietnam	female	1062.34
	HG02537	BB61	ACB	African Caribbean in Barbados	female	343.61
	HG02561	GB18	GWD	Gambian in Western Division, The Gambia	male	439.8
	HG02562	GB18	GWD	Gambian in Western Division, The Gambia	female	119.97
	HG02568	GB20	GWD	Gambian in Western Division, The Gambia	female	83.56
	HG02570	GB21	GWD	Gambian in Western Division, The Gambia	male	124.79
	HG02571	GB21	GWD	Gambian in Western Division, The Gambia	female	182.5
	HG02573	GB22	GWD	Gambian in Western Division, The Gambia	male	45.17
	HG02574	GB22	GWD	Gambian in Western Division, The Gambia	female	107.96
	HG02582	GB23	GWD	Gambian in Western Division, The Gambia	male	323.27
	HG02583	GB23	GWD	Gambian in Western Division, The Gambia	female	1079.66
	HG02585	GB24	GWD	Gambian in Western Division, The Gambia	male	279.97
	HG02586	GB24	GWD	Gambian in Western Division, The Gambia	female	438.63
	HG02588	GB25	GWD	Gambian in Western Division, The Gambia	male	416.37
	HG02589	GB25	GWD	Gambian in Western Division, The Gambia	female	584.86
	HG02594	GB27	GWD	Gambian in Western Division, The Gambia	male	101.51
	HG02595	GB27	GWD	Gambian in Western Division, The Gambia	female	176.78
	HG02610	GB28	GWD	Gambian in Western Division, The Gambia	male	61.4
	HG02611	GB28	GWD	Gambian in Western Division, The Gambia	female	372.14
	HG02613	GB29	GWD	Gambian in Western Division, The Gambia	male	638.94
	HG02614	GB29	GWD	Gambian in Western Division, The Gambia	female	533.99
	HG02620	GB31	GWD	Gambian in Western Division, The Gambia	male	381.02
	HG02621	GB31	GWD	Gambian in Western Division, The Gambia	female	260.33
	HG02623	GB32	GWD	Gambian in Western Division, The Gambia	male	247.48
	HG02624	GB32	GWD	Gambian in Western Division, The Gambia	female	362.3
	HG02628	GB33	GWD	Gambian in Western Division, The Gambia	male	119.81
	HG02629	GB33	GWD	Gambian in Western Division, The Gambia	female	333.12
	HG02634	GB35	GWD	Gambian in Western Division, The Gambia	male	320.74
	HG02635	GB35	GWD	Gambian in Western Division, The Gambia	female	871.56
	HG02642	GB37	GWD	Gambian in Western Division, The Gambia	male	163.54
	HG02643	GB37	GWD	Gambian in Western Division, The Gambia	female	126.45
	HG02645	GB38	GWD	Gambian in Western Division, The Gambia	male	401.27
	HG02646	GB38	GWD	Gambian in Western Division, The Gambia	female	178.43
	HG02666	GB40	GWD	Gambian in Western Division, The Gambia	male	244.09
	HG02667	GB40	GWD	Gambian in Western Division, The Gambia	female	154.93
	HG02675	GB43	GWD	Gambian in Western Division, The Gambia	male	238.11
	HG02676	GB43	GWD	Gambian in Western Division, The Gambia	female	108.24
	HG02678	GB44	GWD	Gambian in Western Division, The Gambia	male	64.69
	HG02679	GB44	GWD	Gambian in Western Division, The Gambia	female	123.79
	HG02702	GB45	GWD	Gambian in Western Division, The Gambia	male	109.15
	HG02703	GB45	GWD	Gambian in Western Division, The Gambia	female	267.36
	HG02715	GB50	GWD	Gambian in Western Division, The Gambia	male	45.57
	HG02716	GB50	GWD	Gambian in Western Division, The Gambia	female	79.89
	HG02721	GB52	GWD	Gambian in Western Division, The Gambia	male	381.65
	HG02722	GB52	GWD	Gambian in Western Division, The Gambia	female	181.02
	HG02756	GB53	GWD	Gambian in Western Division, The Gambia	male	79.54
	HG02757	GB53	GWD	Gambian in Western Division, The Gambia	female	186.22
	HG02759	GB54	GWD	Gambian in Western Division, The Gambia	male	344.46
	HG02760	GB54	GWD	Gambian in Western Division, The Gambia	female	118.22
	HG02763	GB55	GWD	Gambian in Western Division, The Gambia	female	202.17
	HG02768	GB57	GWD	Gambian in Western Division, The Gambia	male	105.53
	HG02769	GB57	GWD	Gambian in Western Division, The Gambia	female	250.86
	HG02771	GB58	GWD	Gambian in Western Division, The Gambia	male	125.55
	HG02772	GB58	GWD	Gambian in Western Division, The Gambia	female	258.11
	HG02798	GB60	GWD	Gambian in Western Division, The Gambia	male	479.78
	HG02799	GB60	GWD	Gambian in Western Division, The Gambia	female	96.14
	HG02804	GB62	GWD	Gambian in Western Division, The Gambia	male	784.98
	HG02805	GB62	GWD	Gambian in Western Division, The Gambia	female	265.41
	HG02807	GB63	GWD	Gambian in Western Division, The Gambia	male	79.05
	HG02808	GB63	GWD	Gambian in Western Division, The Gambia	female	111.47
	HG02810	GB64	GWD	Gambian in Western Division, The Gambia	male	868.81
	HG02811	GB64	GWD	Gambian in Western Division, The Gambia	female	1496.43
	HG02813	GB65	GWD	Gambian in Western Division, The Gambia	male	99.87
	HG02814	GB65	GWD	Gambian in Western Division, The Gambia	female	334.07
	HG02816	GB66	GWD	Gambian in Western Division, The Gambia	male	75.72
	HG02817	GB66	GWD	Gambian in Western Division, The Gambia	female	331.67
	HG02819	GB67	GWD	Gambian in Western Division, The Gambia	male	550.94
	HG02820	GB67	GWD	Gambian in Western Division, The Gambia	female	295.81
	HG02836	GB73	GWD	Gambian in Western Division, The Gambia	male	197.7
	HG02837	GB73	GWD	Gambian in Western Division, The Gambia	female	319.36
	HG02839	GB74	GWD	Gambian in Western Division, The Gambia	male	74.35
	HG02840	GB74	GWD	Gambian in Western Division, The Gambia	female	61.06
	HG02851	GB78	GWD	Gambian in Western Division, The Gambia	male	165.32
	HG02852	GB78	GWD	Gambian in Western Division, The Gambia	female	743.49
	HG02854	GB79	GWD	Gambian in Western Division, The Gambia	male	186.21
	HG02855	GB79	GWD	Gambian in Western Division, The Gambia	female	404.42
	HG02860	GB81	GWD	Gambian in Western Division, The Gambia	male	39.97
	HG02861	GB81	GWD	Gambian in Western Division, The Gambia	female	94.27
	HG02870	GB84	GWD	Gambian in Western Division, The Gambia	female	55.3
	HG02878	GB87	GWD	Gambian in Western Division, The Gambia	male	99.95
	HG02879	GB87	GWD	Gambian in Western Division, The Gambia	female	162.36
	HG02881	GB88	GWD	Gambian in Western Division, The Gambia	male	293.56
	HG02882	GB88	GWD	Gambian in Western Division, The Gambia	female	231.96
	HG02884	GB89	GWD	Gambian in Western Division, The Gambia	male	384.51
	HG02885	GB89	GWD	Gambian in Western Division, The Gambia	female	200.98
	HG02887	GB90	GWD	Gambian in Western Division, The Gambia	male	674.08
	HG02888	GB90	GWD	Gambian in Western Division, The Gambia	female	423.95
	HG02890	GB91	GWD	Gambian in Western Division, The Gambia	male	200.43
	HG02891	GB91	GWD	Gambian in Western Division, The Gambia	female	104.43
	HG02895	GB93	GWD	Gambian in Western Division, The Gambia	male	115.78
	HG02896	GB93	GWD	Gambian in Western Division, The Gambia	female	57.35
	HG02922	NG06	ESN	Esan in Nigeria	female	116.57
	HG02923	NG06	ESN	Esan in Nigeria	male	268.66
	HG02938	NG11	ESN	Esan in Nigeria	male	145.22
	HG02941	NG12	ESN	Esan in Nigeria	male	172.58
	HG02943	NG13	ESN	Esan in Nigeria	female	79.62
	HG02944	NG13	ESN	Esan in Nigeria	male	300.6
	HG02946	NG14	ESN	Esan in Nigeria	female	52.65
	HG02947	NG14	ESN	Esan in Nigeria	male	188.75
	HG02952	NG16	ESN	Esan in Nigeria	female	231.29
	HG02953	NG16	ESN	Esan in Nigeria	male	338.89
	HG02968	NG21	ESN	Esan in Nigeria	male	145.41
	HG02970	NG22	ESN	Esan in Nigeria	female	63.79
	HG02971	NG22	ESN	Esan in Nigeria	male	151.65
	HG02973	NG23	ESN	Esan in Nigeria	male	136.25
	HG02974	NG23	ESN	Esan in Nigeria	female	92.29
	HG02976	NG24	ESN	Esan in Nigeria	female	75.97
	HG02977	NG24	ESN	Esan in Nigeria	male	253.74
	HG02979	NG25	ESN	Esan in Nigeria	female	130.09
	HG02981	NG25	ESN	Esan in Nigeria	male	93.21
	HG02982	GB97	GWD	Gambian in Western Division, The Gambia	male	141.56
	HG02983	GB97	GWD	Gambian in Western Division, The Gambia	female	342.41
	HG03006	BD01	BEB	Bengali in Bangladesh	male	316.25
	HG03007	BD01	BEB	Bengali in Bangladesh	female	130.17
	HG03009	HG03009	BEB	Bengali in Bangladesh	male	157.44
	HG03012	BD3	BEB	Bengali in Bangladesh	male	360.61
	HG03024	GB105	GWD	Gambian in Western Division, The Gambia	male	102.97
	HG03025	GB105	GWD	Gambian in Western Division, The Gambia	female	405.93
	HG03027	GB106	GWD	Gambian in Western Division, The Gambia	male	136.58
	HG03028	GB106	GWD	Gambian in Western Division, The Gambia	female	230.72
	HG03039	GB110	GWD	Gambian in Western Division, The Gambia	male	288.34
	HG03040	GB110	GWD	Gambian in Western Division, The Gambia	female	218.5
	HG03045	GB112	GWD	Gambian in Western Division, The Gambia	male	128.78
	HG03046	GB112	GWD	Gambian in Western Division, The Gambia	female	87
	HG03048	GB113	GWD	Gambian in Western Division, The Gambia	male	82.8
	HG03049	GB113	GWD	Gambian in Western Division, The Gambia	female	163.97
	HG03052	SL01	MSL	Mende in Sierra Leone	female	308.31
	HG03054	SL02	MSL	Mende in Sierra Leone	male	174.87
	HG03055	SL02	MSL	Mende in Sierra Leone	female	103.12
	HG03057	HG03057	MSL	Mende in Sierra Leone	male	339.39
	HG03058	SL03	MSL	Mende in Sierra Leone	female	443.51
	HG03060	HG03060	MSL	Mende in Sierra Leone	male	446.81
	HG03061	SL04	MSL	Mende in Sierra Leone	female	192.71
	HG03063	SL05	MSL	Mende in Sierra Leone	male	67.54
	HG03064	SL05	MSL	Mende in Sierra Leone	female	107.59
	HG03066	SL06	MSL	Mende in Sierra Leone	male	178.02
	HG03069	SL07	MSL	Mende in Sierra Leone	male	102
	HG03072	SL08	MSL	Mende in Sierra Leone	male	157.58
	HG03073	SL08	MSL	Mende in Sierra Leone	female	61.71
	HG03074	HG03074	MSL	Mende in Sierra Leone	male	161.62
	HG03077	HG03077	MSL	Mende in Sierra Leone	male	63.87
	HG03078	HG03078	MSL	Mende in Sierra Leone	male	257.81
	HG03079	SL10	MSL	Mende in Sierra Leone	female	328.14
	HG03081	SL11	MSL	Mende in Sierra Leone	male	383.39
	HG03082	SL11	MSL	Mende in Sierra Leone	female	113.49
	HG03084	HG03084	MSL	Mende in Sierra Leone	male	58.86
	HG03085	HG03085	MSL	Mende in Sierra Leone	female	97.23
	HG03086	HG03086	MSL	Mende in Sierra Leone	female	115.99
	HG03088	SL13	MSL	Mende in Sierra Leone	female	210.19
	HG03091	SL14	MSL	Mende in Sierra Leone	female	88.46
	HG03095	SL15	MSL	Mende in Sierra Leone	female	189.49
	HG03096	SL16	MSL	Mende in Sierra Leone	male	63.85
	HG03097	SL16	MSL	Mende in Sierra Leone	female	64
	HG03099	NG26	ESN	Esan in Nigeria	female	65.67
	HG03100	NG26	ESN	Esan in Nigeria	male	325.2
	HG03103	NG27	ESN	Esan in Nigeria	male	94.35
	HG03105	NG28	ESN	Esan in Nigeria	female	128.46
	HG03108	NG29	ESN	Esan in Nigeria	female	120.95
	HG03109	NG29	ESN	Esan in Nigeria	male	263.64
	HG03111	NG30	ESN	Esan in Nigeria	female	107.33
	HG03112	NG30	ESN	Esan in Nigeria	male	110.38
	HG03114	NG31	ESN	Esan in Nigeria	female	55.16
	HG03115	NG31	ESN	Esan in Nigeria	male	158.11
	HG03117	NG32	ESN	Esan in Nigeria	female	323.3
	HG03118	NG32	ESN	Esan in Nigeria	male	105.35
	HG03120	NG33	ESN	Esan in Nigeria	male	135.97
	HG03121	NG33	ESN	Esan in Nigeria	female	62.9
	HG03123	NG34	ESN	Esan in Nigeria	female	79.17
	HG03124	NG34	ESN	Esan in Nigeria	male	41.9
	HG03126	NG35	ESN	Esan in Nigeria	female	79.59
	HG03127	NG35	ESN	Esan in Nigeria	male	100.96
	HG03129	NG36	ESN	Esan in Nigeria	female	60.78
	HG03130	NG36	ESN	Esan in Nigeria	male	41.44
	HG03132	NG37	ESN	Esan in Nigeria	female	46.55
	HG03133	NG37	ESN	Esan in Nigeria	male	295.66
	HG03135	NG38	ESN	Esan in Nigeria	female	57.29
	HG03136	NG38	ESN	Esan in Nigeria	male	93.65
	HG03139	NG39	ESN	Esan in Nigeria	male	65.19
	HG03157	NG45	ESN	Esan in Nigeria	male	81.5
	HG03159	NG46	ESN	Esan in Nigeria	female	29.25
	HG03160	NG46	ESN	Esan in Nigeria	male	37.25
	HG03162	NG47	ESN	Esan in Nigeria	female	160.85
	HG03163	NG47	ESN	Esan in Nigeria	male	495.31
	HG03166	NG48	ESN	Esan in Nigeria	male	895
	HG03168	NG49	ESN	Esan in Nigeria	female	142.63
	HG03169	NG49	ESN	Esan in Nigeria	male	289.64
	HG03172	NG50	ESN	Esan in Nigeria	male	51.22
	HG03175	NG51	ESN	Esan in Nigeria	male	73.48
	HG03189	NG56	ESN	Esan in Nigeria	female	223.75
	HG03190	NG56	ESN	Esan in Nigeria	male	44.86
	HG03193	NG57	ESN	Esan in Nigeria	male	133.4
	HG03195	NG58	ESN	Esan in Nigeria	female	118.72
	HG03196	NG58	ESN	Esan in Nigeria	male	67.97
	HG03198	NG59	ESN	Esan in Nigeria	female	46.75
	HG03199	NG59	ESN	Esan in Nigeria	male	123
	HG03202	NG60	ESN	Esan in Nigeria	male	86.79
	HG03209	SL17	MSL	Mende in Sierra Leone	male	72.12
	HG03212	SL18	MSL	Mende in Sierra Leone	female	239.44
	HG03224	SL22	MSL	Mende in Sierra Leone	male	176.42
	HG03225	SL23	MSL	Mende in Sierra Leone	male	97.37
	HG03240	GB114	GWD	Gambian in Western Division, The Gambia	male	830.43
	HG03241	GB114	GWD	Gambian in Western Division, The Gambia	female	450.22
	HG03246	GB116	GWD	Gambian in Western Division, The Gambia	male	255.05
	HG03247	GB116	GWD	Gambian in Western Division, The Gambia	female	1491.82
	HG03258	GB120	GWD	Gambian in Western Division, The Gambia	male	87.5
	HG03259	GB120	GWD	Gambian in Western Division, The Gambia	female	288.96
	HG03265	NG63	ESN	Esan in Nigeria	male	40.68
	HG03267	NG64	ESN	Esan in Nigeria	female	132.91
	HG03268	NG64	ESN	Esan in Nigeria	male	133.18
	HG03270	NG65	ESN	Esan in Nigeria	female	89.64
	HG03271	NG65	ESN	Esan in Nigeria	male	234.72
	HG03279	NG68	ESN	Esan in Nigeria	female	36.22
	HG03280	NG68	ESN	Esan in Nigeria	male	126.11
	HG03291	NG72	ESN	Esan in Nigeria	female	82.01
	HG03294	NG73	ESN	Esan in Nigeria	female	103.66
	HG03295	NG73	ESN	Esan in Nigeria	male	74.63
	HG03297	NG74	ESN	Esan in Nigeria	female	58.68
	HG03298	NG74	ESN	Esan in Nigeria	male	102.33
	HG03300	NG75	ESN	Esan in Nigeria	female	61.68
	HG03301	NG75	ESN	Esan in Nigeria	male	73.39
	HG03303	NG76	ESN	Esan in Nigeria	female	538.88
	HG03304	NG76	ESN	Esan in Nigeria	male	67.38
	HG03311	NG78	ESN	Esan in Nigeria	male	91.54
	HG03313	NG79	ESN	Esan in Nigeria	male	230.34
	HG03342	NG89	ESN	Esan in Nigeria	female	89.34
	HG03343	NG89	ESN	Esan in Nigeria	male	188.15
	HG03351	NG92	ESN	Esan in Nigeria	female	133.63
	HG03352	NG92	ESN	Esan in Nigeria	male	157.15
	HG03354	NG93	ESN	Esan in Nigeria	female	89.45
	HG03363	NG96	ESN	Esan in Nigeria	female	208.47
	HG03366	NG97	ESN	Esan in Nigeria	female	24.4
	HG03367	NG97	ESN	Esan in Nigeria	male	55.1
	HG03369	NG98	ESN	Esan in Nigeria	female	49.03
	HG03370	NG98	ESN	Esan in Nigeria	male	234.97
	HG03372	NG99	ESN	Esan in Nigeria	female	42.67
	HG03376	SL24	MSL	Mende in Sierra Leone	male	45.64
	HG03378	HG03378	MSL	Mende in Sierra Leone	female	332.83
	HG03380	SL25	MSL	Mende in Sierra Leone	female	103.83
	HG03382	SL26	MSL	Mende in Sierra Leone	male	403.07
	HG03385	SL27	MSL	Mende in Sierra Leone	male	31.12
	HG03388	SL28	MSL	Mende in Sierra Leone	male	48.22
	HG03391	SL29	MSL	Mende in Sierra Leone	male	227.9
	HG03394	SL30	MSL	Mende in Sierra Leone	male	73.43
	HG03397	HG03397	MSL	Mende in Sierra Leone	male	83.21
	HG03401	SL32	MSL	Mende in Sierra Leone	female	107.26
	HG03410	SL35	MSL	Mende in Sierra Leone	female	934.48
	HG03419	SL38	MSL	Mende in Sierra Leone	female	801.18
	HG03428	SL42	MSL	Mende in Sierra Leone	female	210.45
	HG03432	HG03432	MSL	Mende in Sierra Leone	male	212.04
	HG03433	HG03433	MSL	Mende in Sierra Leone	male	267.21
	HG03436	HG03436	MSL	Mende in Sierra Leone	male	38.65
	HG03437	HG03437	MSL	Mende in Sierra Leone	female	523.12
	HG03439	SL46	MSL	Mende in Sierra Leone	male	139.49
	HG03442	HG03442	MSL	Mende in Sierra Leone	male	296.24
	HG03445	HG03445	MSL	Mende in Sierra Leone	male	101.78
	HG03446	HG03446	MSL	Mende in Sierra Leone	female	301.92
	HG03449	SL49	MSL	Mende in Sierra Leone	female	46.71
	HG03451	SL50	MSL	Mende in Sierra Leone	male	215.22
	HG03452	SL50	MSL	Mende in Sierra Leone	female	101.05
	HG03455	SL51	MSL	Mende in Sierra Leone	female	118.69
	HG03457	HG03457	MSL	Mende in Sierra Leone	male	44.86
	HG03458	SL52	MSL	Mende in Sierra Leone	female	178.73
	HG03460	HG03460	MSL	Mende in Sierra Leone	male	161.84
	HG03461	HG03461	MSL	Mende in Sierra Leone	female	124.69
	HG03464	SL54	MSL	Mende in Sierra Leone	female	63.59
	HG03469	SL56i	MSL	Mende in Sierra Leone	male	644.66
	HG03470	SL56	MSL	Mende in Sierra Leone	female	188.65
	HG03472	HG03472	MSL	Mende in Sierra Leone	male	102.83
	HG03473	SL57	MSL	Mende in Sierra Leone	female	57.15
	HG03476	SL58	MSL	Mende in Sierra Leone	female	234.6
	HG03478	SL59	MSL	Mende in Sierra Leone	male	0.3
	HG03479	SL59	MSL	Mende in Sierra Leone	female	0.81
	HG03484	SL61	MSL	Mende in Sierra Leone	male	63.71
	HG03485	SL61	MSL	Mende in Sierra Leone	female	61.95
	HG03499	NG102	ESN	Esan in Nigeria	female	586.47
	HG03511	NG106	ESN	Esan in Nigeria	female	139.09
	HG03514	NG107	ESN	Esan in Nigeria	female	178.2
	HG03515	NG107	ESN	Esan in Nigeria	male	289.03
	HG03517	NG108	ESN	Esan in Nigeria	female	207.33
	HG03518	NG108	ESN	Esan in Nigeria	male	134.14
	HG03520	NG109	ESN	Esan in Nigeria	female	401.6
	HG03521	NG109	ESN	Esan in Nigeria	male	285.95
	HG03538	GB125	GWD	Gambian in Western Division, The Gambia	male	730.94
	HG03539	GB125	GWD	Gambian in Western Division, The Gambia	female	593.35
	HG03547	HG03547	MSL	Mende in Sierra Leone	male	110.18
	HG03548	HG03548	MSL	Mende in Sierra Leone	female	97.4
	HG03556	HG03556	MSL	Mende in Sierra Leone	male	91.05
	HG03557	HG03557	MSL	Mende in Sierra Leone	female	29.77
	HG03558	HG03558	MSL	Mende in Sierra Leone	female	200.26
	HG03559	SL66	MSL	Mende in Sierra Leone	male	362.76
	HG03563	SL67	MSL	Mende in Sierra Leone	female	138.24
	HG03565	HG03565	MSL	Mende in Sierra Leone	male	131
	HG03567	HG03567	MSL	Mende in Sierra Leone	female	623.53
	HG03571	SL70	MSL	Mende in Sierra Leone	male	34.98
	HG03572	SL70	MSL	Mende in Sierra Leone	female	408.7
	HG03575	SL71	MSL	Mende in Sierra Leone	female	269.3
	HG03577	SL72	MSL	Mende in Sierra Leone	male	1194.7
	HG03578	SL72	MSL	Mende in Sierra Leone	female	35.02
	HG03583	SL73	MSL	Mende in Sierra Leone	female	469.01
	HG03585	BD4	BEB	Bengali in Bangladesh	male	137.71
	HG03589	BD05	BEB	Bengali in Bangladesh	female	70.44
	HG03593	BD6	BEB	Bengali in Bangladesh	male	272.41
	HG03594	BD7	BEB	Bengali in Bangladesh	male	402.65
	HG03595	BD7	BEB	Bengali in Bangladesh	female	246.96
	HG03598	BD8	BEB	Bengali in Bangladesh	female	126.48
	HG03600	BD09	BEB	Bengali in Bangladesh	male	157.08
	HG03603	BD10	BEB	Bengali in Bangladesh	male	172.1
	HG03604	BD10	BEB	Bengali in Bangladesh	female	237.05
	HG03607	BD11	BEB	Bengali in Bangladesh	female	224.93
	HG03611	BD12	BEB	Bengali in Bangladesh	female	188.95
	HG03615	BD14	BEB	Bengali in Bangladesh	male	294.63
	HG03616	BD14	BEB	Bengali in Bangladesh	female	434.71
	HG03793	BD15	BEB	Bengali in Bangladesh	female	144.11
	HG03796	BD16	BEB	Bengali in Bangladesh	female	430.38
	HG03800	BD17	BEB	Bengali in Bangladesh	male	108.4
	HG03802	BD18	BEB	Bengali in Bangladesh	female	453.36
	HG03803	BD18	BEB	Bengali in Bangladesh	male	1033.52
	HG03805	BD19	BEB	Bengali in Bangladesh	female	29.96
	HG03808	BD20	BEB	Bengali in Bangladesh	female	94.87
	HG03809	BD20	BEB	Bengali in Bangladesh	male	104.42
	HG03812	HG03812	BEB	Bengali in Bangladesh	male	242.74
	HG03814	BD22	BEB	Bengali in Bangladesh	female	197.84
	HG03815	BD22	BEB	Bengali in Bangladesh	male	294.31
	HG03817	BD23	BEB	Bengali in Bangladesh	female	105.32
	HG03821	BD24	BEB	Bengali in Bangladesh	male	102.38
	HG03823	BD25	BEB	Bengali in Bangladesh	female	89.78
	HG03824	BD25	BEB	Bengali in Bangladesh	male	178.08
	HG03826	BD26	BEB	Bengali in Bangladesh	female	102.66
	HG03829	BD27	BEB	Bengali in Bangladesh	female	98.5
	HG03830	BD27	BEB	Bengali in Bangladesh	male	85.2
	HG03832	BD28	BEB	Bengali in Bangladesh	female	420
	HG03833	BD28	BEB	Bengali in Bangladesh	male	98.67
	HG03884	ST039	STU	Sri Lankan Tamil in the UK	female	348.64
	HG03885	ST016	STU	Sri Lankan Tamil in the UK	male	106.12
	HG03886	ST016	STU	Sri Lankan Tamil in the UK	female	55.15
	HG03887	ST106	STU	Sri Lankan Tamil in the UK	male	85.75
	HG03888	ST050	STU	Sri Lankan Tamil in the UK	female	397.27
	HG03902	HG03902	BEB	Bengali in Bangladesh	male	971.63
	HG03905	BD30	BEB	Bengali in Bangladesh	male	129.73
	HG03907	BD31	BEB	Bengali in Bangladesh	female	195.76
	HG03908	BD31	BEB	Bengali in Bangladesh	male	96.84
	HG03910	BD32	BEB	Bengali in Bangladesh	female	128.71
	HG03911	BD32	BEB	Bengali in Bangladesh	male	106.34
	HG03913	BD33	BEB	Bengali in Bangladesh	female	207.48
	HG03914	BD33	BEB	Bengali in Bangladesh	male	261.64
	HG03916	HG03916	BEB	Bengali in Bangladesh	female	138.82
	HG03917	BD34	BEB	Bengali in Bangladesh	male	288.3
	HG03919	BD35	BEB	Bengali in Bangladesh	female	132.15
	HG03920	BD35	BEB	Bengali in Bangladesh	male	427.77
	HG03922	BD36	BEB	Bengali in Bangladesh	female	56.1
	HG03925	BD37	BEB	Bengali in Bangladesh	female	45.53
	HG03926	BD37	BEB	Bengali in Bangladesh	male	46.47
	HG03928	BD38	BEB	Bengali in Bangladesh	female	97.32
	HG03931	BD39	BEB	Bengali in Bangladesh	female	118.32
	HG03934	BD40	BEB	Bengali in Bangladesh	female	80.99
	HG03937	BD41	BEB	Bengali in Bangladesh	female	80.18
	HG03940	BD42	BEB	Bengali in Bangladesh	female	202.27
	HG03941	BD42	BEB	Bengali in Bangladesh	male	166.85
	HG04131	BD44	BEB	Bengali in Bangladesh	male	71.15
	HG04134	BD45	BEB	Bengali in Bangladesh	male	214.98
	HG04140	BD47	BEB	Bengali in Bangladesh	male	78.51
	HG04141	BD47	BEB	Bengali in Bangladesh	female	164.45
	HG04144	BD48	BEB	Bengali in Bangladesh	female	241.77
	HG04146	BD49	BEB	Bengali in Bangladesh	male	153.82
	HG04152	BD51	BEB	Bengali in Bangladesh	male	172.71
	HG04153	BD51	BEB	Bengali in Bangladesh	female	109.46
	HG04155	BD52	BEB	Bengali in Bangladesh	male	51.85
	HG04156	BD52	BEB	Bengali in Bangladesh	female	70.97
	HG04158	BD53	BEB	Bengali in Bangladesh	male	316.74
	HG04159	BD53	BEB	Bengali in Bangladesh	female	98.82
	HG04161	BD54	BEB	Bengali in Bangladesh	male	180.27
	HG04162	BD54	BEB	Bengali in Bangladesh	female	127.09
	HG04164	BD55	BEB	Bengali in Bangladesh	male	295.6
	HG04171	BD57	BEB	Bengali in Bangladesh	female	216.88
	HG04173	BD58	BEB	Bengali in Bangladesh	male	258.72
	HG04176	BD59	BEB	Bengali in Bangladesh	male	382.09
	HG04177	BD59	BEB	Bengali in Bangladesh	female	152.77
	HG04180	BD60	BEB	Bengali in Bangladesh	female	72.47
	HG04182	BD61	BEB	Bengali in Bangladesh	male	218.83
	HG04183	BD61	BEB	Bengali in Bangladesh	female	111.15
	HG04185	BD62	BEB	Bengali in Bangladesh	male	88.19
	HG04186	BD62	BEB	Bengali in Bangladesh	female	38.16
	HG04188	BD63	BEB	Bengali in Bangladesh	male	86.41
	HG04189	BD63	BEB	Bengali in Bangladesh	female	72.4
	HG04194	BD65	BEB	Bengali in Bangladesh	male	277.54
	HG04195	BD65	BEB	Bengali in Bangladesh	female	397.02
	NA06984	1328	CEU	Utah residents with Northern and Western European ancestry	male	911.13
	NA06985	1341	CEU	Utah residents with Northern and Western European ancestry	female	31.59
	NA06986	13291	CEU	Utah residents with Northern and Western European ancestry	male	106.08
	NA06989	1328	CEU	Utah residents with Northern and Western European ancestry	female	286.23
	NA06994	1340	CEU	Utah residents with Northern and Western European ancestry	male	265.98
	NA07000	1340	CEU	Utah residents with Northern and Western European ancestry	female	101.56
	NA07037	13291	CEU	Utah residents with Northern and Western European ancestry	female	127.34
	NA07048	1341	CEU	Utah residents with Northern and Western European ancestry	male	253.22
	NA07051	13292	CEU	Utah residents with Northern and Western European ancestry	male	350.38
	NA07056	1340	CEU	Utah residents with Northern and Western European ancestry	female	336.29
	NA07347	1345	CEU	Utah residents with Northern and Western European ancestry	male	60.48
	NA07357	1345	CEU	Utah residents with Northern and Western European ancestry	male	150.53
	NA10847	1334	CEU	Utah residents with Northern and Western European ancestry	female	225.46
	NA10851	1344	CEU	Utah residents with Northern and Western European ancestry	male	644.63
	NA11829	1350	CEU	Utah residents with Northern and Western European ancestry	male	93.62
	NA11830	1350	CEU	Utah residents with Northern and Western European ancestry	female	295.96
	NA11831	1350	CEU	Utah residents with Northern and Western European ancestry	male	161.23
	NA11832	1350	CEU	Utah residents with Northern and Western European ancestry	female	281.02
	NA11840	1349	CEU	Utah residents with Northern and Western European ancestry	female	428.17
	NA11843	1349	CEU	Utah residents with Northern and Western European ancestry	male	31.35
	NA11881	1347	CEU	Utah residents with Northern and Western European ancestry	male	560.11
	NA11892	1377	CEU	Utah residents with Northern and Western European ancestry	female	315.93
	NA11893	1377	CEU	Utah residents with Northern and Western European ancestry	male	64.77
	NA11894	1377	CEU	Utah residents with Northern and Western European ancestry	female	410.85
	NA11918	1423	CEU	Utah residents with Northern and Western European ancestry	female	296.82
	NA11919	1423	CEU	Utah residents with Northern and Western European ancestry	male	834.29
	NA11920	1423	CEU	Utah residents with Northern and Western European ancestry	female	103.51
	NA11930	1424	CEU	Utah residents with Northern and Western European ancestry	male	146.97
	NA11931	1424	CEU	Utah residents with Northern and Western European ancestry	female	332.48
	NA11932	1424a	CEU	Utah residents with Northern and Western European ancestry	male	326.88
	NA11933	1424a	CEU	Utah residents with Northern and Western European ancestry	female	104.71
	NA11992	1362	CEU	Utah residents with Northern and Western European ancestry	male	163.71
	NA11994	1362	CEU	Utah residents with Northern and Western European ancestry	male	987.81
	NA11995	1362	CEU	Utah residents with Northern and Western European ancestry	female	115.56
	NA12003	1420	CEU	Utah residents with Northern and Western European ancestry	male	117.37
	NA12004	1420	CEU	Utah residents with Northern and Western European ancestry	female	430.89
	NA12005	1420	CEU	Utah residents with Northern and Western European ancestry	male	1625.8
	NA12006	1420	CEU	Utah residents with Northern and Western European ancestry	female	1032.67
	NA12043	1346	CEU	Utah residents with Northern and Western European ancestry	male	54.85
	NA12044	1346	CEU	Utah residents with Northern and Western European ancestry	female	233.33
	NA12045	1346	CEU	Utah residents with Northern and Western European ancestry	male	314.28
	NA12046	1346	CEU	Utah residents with Northern and Western European ancestry	female	1943.63
	NA12144	1334	CEU	Utah residents with Northern and Western European ancestry	male	1863.76
	NA12154	1408	CEU	Utah residents with Northern and Western European ancestry	male	474.16
	NA12155	1408	CEU	Utah residents with Northern and Western European ancestry	male	488.41
	NA12156	1408	CEU	Utah residents with Northern and Western European ancestry	female	413.55
	NA12234	1375	CEU	Utah residents with Northern and Western European ancestry	female	52.4
	NA12249	1416	CEU	Utah residents with Northern and Western European ancestry	female	58.96
	NA12272	1418	CEU	Utah residents with Northern and Western European ancestry	male	86.73
	NA12273	1418	CEU	Utah residents with Northern and Western European ancestry	female	130.13
	NA12275	1418	CEU	Utah residents with Northern and Western European ancestry	female	263.58
	NA12282	1421a	CEU	Utah residents with Northern and Western European ancestry	male	168.76
	NA12283	1421a	CEU	Utah residents with Northern and Western European ancestry	female	573.95
	NA12286	1421	CEU	Utah residents with Northern and Western European ancestry	male	601.5
	NA12287	1421	CEU	Utah residents with Northern and Western European ancestry	female	370.71
	NA12340	1330	CEU	Utah residents with Northern and Western European ancestry	male	81.55
	NA12341	1330	CEU	Utah residents with Northern and Western European ancestry	female	387.66
	NA12342	1330	CEU	Utah residents with Northern and Western European ancestry	male	400.97
	NA12347	13281	CEU	Utah residents with Northern and Western European ancestry	male	208.84
	NA12348	13281	CEU	Utah residents with Northern and Western European ancestry	female	1623.22
	NA12383	1353	CEU	Utah residents with Northern and Western European ancestry	female	246.93
	NA12399	1354	CEU	Utah residents with Northern and Western European ancestry	male	397.42
	NA12400	1354	CEU	Utah residents with Northern and Western European ancestry	female	373.11
	NA12413	1355	CEU	Utah residents with Northern and Western European ancestry	male	283.55
	NA12414	1355	CEU	Utah residents with Northern and Western European ancestry	female	248.35
	NA12489	1353	CEU	Utah residents with Northern and Western European ancestry	female	904.23
	NA12546	1353	CEU	Utah residents with Northern and Western European ancestry	male	1985.18
	NA12716	1358	CEU	Utah residents with Northern and Western European ancestry	male	37.53
	NA12717	1358	CEU	Utah residents with Northern and Western European ancestry	female	344.04
	NA12718	1358	CEU	Utah residents with Northern and Western European ancestry	female	72.9
	NA12748	1444	CEU	Utah residents with Northern and Western European ancestry	male	224.02
	NA12749	1444	CEU	Utah residents with Northern and Western European ancestry	female	1915.22
	NA12750	1444	CEU	Utah residents with Northern and Western European ancestry	male	264.91
	NA12751	1444	CEU	Utah residents with Northern and Western European ancestry	female	285.96
	NA12760	1447	CEU	Utah residents with Northern and Western European ancestry	male	72.74
	NA12761	1447	CEU	Utah residents with Northern and Western European ancestry	female	477.09
	NA12762	1447	CEU	Utah residents with Northern and Western European ancestry	male	390.2
	NA12763	1447	CEU	Utah residents with Northern and Western European ancestry	female	346.15
	NA12775	1451	CEU	Utah residents with Northern and Western European ancestry	male	671.65
	NA12776	1451	CEU	Utah residents with Northern and Western European ancestry	female	617.66
	NA12777	1451	CEU	Utah residents with Northern and Western European ancestry	male	130.05
	NA12778	1451	CEU	Utah residents with Northern and Western European ancestry	female	385.75
	NA12812	1454	CEU	Utah residents with Northern and Western European ancestry	male	97.71
	NA12813	1454	CEU	Utah residents with Northern and Western European ancestry	female	293.98
	NA12814	1454	CEU	Utah residents with Northern and Western European ancestry	male	309.6
	NA12815	1454	CEU	Utah residents with Northern and Western European ancestry	female	252.49
	NA12827	1456	CEU	Utah residents with Northern and Western European ancestry	male	261.43
	NA12828	1456	CEU	Utah residents with Northern and Western European ancestry	female	87.45
	NA12829	1456	CEU	Utah residents with Northern and Western European ancestry	male	80.2
	NA12830	1456	CEU	Utah residents with Northern and Western European ancestry	female	205.37
	NA12842	1458	CEU	Utah residents with Northern and Western European ancestry	male	235.22
	NA12843	1458	CEU	Utah residents with Northern and Western European ancestry	female	314.47
	NA12872	1459	CEU	Utah residents with Northern and Western European ancestry	male	319.52
	NA12873	1459	CEU	Utah residents with Northern and Western European ancestry	female	1733.02
	NA12874	1459	CEU	Utah residents with Northern and Western European ancestry	male	130.75
	NA12889	1463	CEU	Utah residents with Northern and Western European ancestry	male	422.68
	NA12890	1463	CEU	Utah residents with Northern and Western European ancestry	female	81.27
	NA18486	Y001	YRI	Yoruba in Ibadan, Nigeria	male	82.4
	NA18488	Y001	YRI	Yoruba in Ibadan, Nigeria	female	354.09
	NA18489	Y002	YRI	Yoruba in Ibadan, Nigeria	female	186.13
	NA18498	Y003	YRI	Yoruba in Ibadan, Nigeria	male	82.11
	NA18499	Y003	YRI	Yoruba in Ibadan, Nigeria	female	77.28
	NA18501	Y004	YRI	Yoruba in Ibadan, Nigeria	male	53.84
	NA18502	Y004	YRI	Yoruba in Ibadan, Nigeria	female	558.73
	NA18504	Y005	YRI	Yoruba in Ibadan, Nigeria	male	71.84
	NA18505	Y005	YRI	Yoruba in Ibadan, Nigeria	female	371.05
	NA18507	Y009	YRI	Yoruba in Ibadan, Nigeria	male	65.24
	NA18508	Y009	YRI	Yoruba in Ibadan, Nigeria	female	123.6
	NA18510	Y010a	YRI	Yoruba in Ibadan, Nigeria	male	108.26
	NA18511	Y010	YRI	Yoruba in Ibadan, Nigeria	female	242.29
	NA18516	Y013	YRI	Yoruba in Ibadan, Nigeria	male	132.6
	NA18517	Y013	YRI	Yoruba in Ibadan, Nigeria	female	448.13
	NA18519	Y014	YRI	Yoruba in Ibadan, Nigeria	male	228.03
	NA18520	Y014	YRI	Yoruba in Ibadan, Nigeria	female	42.71
	NA18522	Y016	YRI	Yoruba in Ibadan, Nigeria	male	20.56
	NA18523	Y016	YRI	Yoruba in Ibadan, Nigeria	female	63.16
	NA18525	NA18525	CHB	Han Chinese in Bejing, China	female	282.85
	NA18526	NA18526	CHB	Han Chinese in Bejing, China	female	85.94
	NA18528	NA18528	CHB	Han Chinese in Bejing, China	female	69.67
	NA18531	NA18531	CHB	Han Chinese in Bejing, China	female	74.23
	NA18532	NA18532	CHB	Han Chinese in Bejing, China	female	349.68
	NA18533	NA18533	CHB	Han Chinese in Bejing, China	female	58.31
	NA18534	NA18534	CHB	Han Chinese in Bejing, China	male	40.21
	NA18535	NA18535	CHB	Han Chinese in Bejing, China	female	42.63
	NA18536	NA18536	CHB	Han Chinese in Bejing, China	male	232.8
	NA18538	NA18538	CHB	Han Chinese in Bejing, China	female	159.38
	NA18539	NA18539	CHB	Han Chinese in Bejing, China	female	58.94
	NA18541	NA18541	CHB	Han Chinese in Bejing, China	female	35.04
	NA18542	NA18542	CHB	Han Chinese in Bejing, China	female	248.36
	NA18543	NA18543	CHB	Han Chinese in Bejing, China	male	219.97
	NA18544	NA18544	CHB	Han Chinese in Bejing, China	male	48.16
	NA18545	NA18545	CHB	Han Chinese in Bejing, China	female	181.18
	NA18546	NA18546	CHB	Han Chinese in Bejing, China	male	128.19
	NA18547	NA18547	CHB	Han Chinese in Bejing, China	female	429.65
	NA18548	NA18548	CHB	Han Chinese in Bejing, China	male	41.7
	NA18549	NA18549	CHB	Han Chinese in Bejing, China	male	167.17
	NA18550	NA18550	CHB	Han Chinese in Bejing, China	female	30.61
	NA18552	NA18552	CHB	Han Chinese in Bejing, China	female	91.38
	NA18553	NA18553	CHB	Han Chinese in Bejing, China	female	45.34
	NA18555	NA18555	CHB	Han Chinese in Bejing, China	female	49.32
	NA18557	NA18557	CHB	Han Chinese in Bejing, China	male	28.75
	NA18558	NA18558	CHB	Han Chinese in Bejing, China	male	44.31
	NA18559	NA18559	CHB	Han Chinese in Bejing, China	male	38.41
	NA18560	NA18560	CHB	Han Chinese in Bejing, China	female	64.03
	NA18561	NA18561	CHB	Han Chinese in Bejing, China	male	26.33
	NA18562	NA18562	CHB	Han Chinese in Bejing, China	male	106.28
	NA18563	NA18563	CHB	Han Chinese in Bejing, China	male	61.59
	NA18564	NA18564	CHB	Han Chinese in Bejing, China	female	632.4
	NA18565	NA18565	CHB	Han Chinese in Bejing, China	female	46.59
	NA18566	NA18566	CHB	Han Chinese in Bejing, China	female	104.9
	NA18567	NA18567	CHB	Han Chinese in Bejing, China	female	125.46
	NA18570	NA18570	CHB	Han Chinese in Bejing, China	female	102.08
	NA18571	NA18571	CHB	Han Chinese in Bejing, China	female	222.53
	NA18573	NA18573	CHB	Han Chinese in Bejing, China	female	75.73
	NA18574	NA18574	CHB	Han Chinese in Bejing, China	female	32.14
	NA18577	NA18577	CHB	Han Chinese in Bejing, China	female	294.01
	NA18579	NA18579	CHB	Han Chinese in Bejing, China	female	98.32
	NA18582	NA18582	CHB	Han Chinese in Bejing, China	female	59.3
	NA18591	NA18591	CHB	Han Chinese in Bejing, China	female	94.88
	NA18592	NA18592	CHB	Han Chinese in Bejing, China	female	123.77
	NA18593	NA18593	CHB	Han Chinese in Bejing, China	female	64.06
	NA18595	NA18595	CHB	Han Chinese in Bejing, China	female	151.99
	NA18596	NA18596	CHB	Han Chinese in Bejing, China	female	384.97
	NA18597	NA18597	CHB	Han Chinese in Bejing, China	female	134.68
	NA18599	NA18599	CHB	Han Chinese in Bejing, China	female	176.21
	NA18603	NA18603	CHB	Han Chinese in Bejing, China	male	376.04
	NA18605	NA18605	CHB	Han Chinese in Bejing, China	male	322.21
	NA18606	NA18606	CHB	Han Chinese in Bejing, China	male	125.19
	NA18608	NA18608	CHB	Han Chinese in Bejing, China	male	97.22
	NA18610	NA18610	CHB	Han Chinese in Bejing, China	female	140.56
	NA18611	NA18611	CHB	Han Chinese in Bejing, China	male	77.88
	NA18612	NA18612	CHB	Han Chinese in Bejing, China	male	540.98
	NA18614	NA18614	CHB	Han Chinese in Bejing, China	female	108.67
	NA18615	NA18615	CHB	Han Chinese in Bejing, China	female	34.17
	NA18616	NA18616	CHB	Han Chinese in Bejing, China	female	33.03
	NA18617	NA18617	CHB	Han Chinese in Bejing, China	female	217.27
	NA18618	NA18618	CHB	Han Chinese in Bejing, China	female	21.65
	NA18619	NA18619	CHB	Han Chinese in Bejing, China	female	78.74
	NA18620	NA18620	CHB	Han Chinese in Bejing, China	male	147.28
	NA18621	NA18621	CHB	Han Chinese in Bejing, China	male	188.59
	NA18622	NA18622	CHB	Han Chinese in Bejing, China	male	80.74
	NA18623	NA18623	CHB	Han Chinese in Bejing, China	male	316.75
	NA18624	NA18624	CHB	Han Chinese in Bejing, China	male	86.09
	NA18625	NA18625	CHB	Han Chinese in Bejing, China	female	108.35
	NA18626	NA18626	CHB	Han Chinese in Bejing, China	female	79.49
	NA18627	NA18627	CHB	Han Chinese in Bejing, China	female	324.1
	NA18628	NA18628	CHB	Han Chinese in Bejing, China	female	151.03
	NA18629	NA18629	CHB	Han Chinese in Bejing, China	male	283.84
	NA18631	NA18631	CHB	Han Chinese in Bejing, China	female	167.15
	NA18632	NA18632	CHB	Han Chinese in Bejing, China	male	58.4
	NA18633	NA18633	CHB	Han Chinese in Bejing, China	male	70.18
	NA18634	NA18634	CHB	Han Chinese in Bejing, China	female	63.53
	NA18635	NA18635	CHB	Han Chinese in Bejing, China	male	47.57
	NA18636	NA18636	CHB	Han Chinese in Bejing, China	male	460.13
	NA18637	NA18637	CHB	Han Chinese in Bejing, China	male	113.14
	NA18638	NA18638	CHB	Han Chinese in Bejing, China	male	71.8
	NA18639	NA18639	CHB	Han Chinese in Bejing, China	male	399.5
	NA18640	NA18640	CHB	Han Chinese in Bejing, China	female	147.73
	NA18641	NA18641	CHB	Han Chinese in Bejing, China	female	146.07
	NA18642	NA18642	CHB	Han Chinese in Bejing, China	female	33.81
	NA18643	NA18643	CHB	Han Chinese in Bejing, China	male	51.16
	NA18644	NA18644	CHB	Han Chinese in Bejing, China	female	59.54
	NA18645	NA18645	CHB	Han Chinese in Bejing, China	male	358.91
	NA18646	NA18646	CHB	Han Chinese in Bejing, China	female	181.46
	NA18647	NA18647	CHB	Han Chinese in Bejing, China	male	147.98
	NA18648	NA18648	CHB	Han Chinese in Bejing, China	male	28.74
	NA18740	NA18740	CHB	Han Chinese in Bejing, China	male	66.57
	NA18745	NA18745	CHB	Han Chinese in Bejing, China	male	150.35
	NA18747	NA18747	CHB	Han Chinese in Bejing, China	male	144.51
	NA18748	NA18748	CHB	Han Chinese in Bejing, China	male	39.3
	NA18749	NA18749	CHB	Han Chinese in Bejing, China	male	46.33
	NA18757	NA18757	CHB	Han Chinese in Bejing, China	male	98.74
	NA18853	Y018	YRI	Yoruba in Ibadan, Nigeria	male	28.52
	NA18856	Y023	YRI	Yoruba in Ibadan, Nigeria	male	199.78
	NA18858	Y012	YRI	Yoruba in Ibadan, Nigeria	female	155.51
	NA18861	Y024	YRI	Yoruba in Ibadan, Nigeria	female	60.8
	NA18864	Y026	YRI	Yoruba in Ibadan, Nigeria	female	213.27
	NA18865	Y026	YRI	Yoruba in Ibadan, Nigeria	male	67.39
	NA18867	Y007	YRI	Yoruba in Ibadan, Nigeria	female	195.59
	NA18868	Y007	YRI	Yoruba in Ibadan, Nigeria	male	22.42
	NA18870	Y017	YRI	Yoruba in Ibadan, Nigeria	female	238.04
	NA18873	Y019	YRI	Yoruba in Ibadan, Nigeria	female	211.86
	NA18874	Y019	YRI	Yoruba in Ibadan, Nigeria	male	242.28
	NA18876	Y020	YRI	Yoruba in Ibadan, Nigeria	female	299.02
	NA18877	Y020	YRI	Yoruba in Ibadan, Nigeria	male	193.92
	NA18878	Y021	YRI	Yoruba in Ibadan, Nigeria	female	74.21
	NA18879	Y021	YRI	Yoruba in Ibadan, Nigeria	male	177.94
	NA18881	Y022	YRI	Yoruba in Ibadan, Nigeria	female	609.56
	NA18907	Y025	YRI	Yoruba in Ibadan, Nigeria	female	41.75
	NA18908	Y025a	YRI	Yoruba in Ibadan, Nigeria	male	28.91
	NA18909	Y027	YRI	Yoruba in Ibadan, Nigeria	female	438.23
	NA18910	Y027	YRI	Yoruba in Ibadan, Nigeria	male	24.09
	NA18912	Y028	YRI	Yoruba in Ibadan, Nigeria	female	176.54
	NA18915	Y029	YRI	Yoruba in Ibadan, Nigeria	male	288.55
	NA18916	Y030	YRI	Yoruba in Ibadan, Nigeria	female	218.6
	NA18917	Y030	YRI	Yoruba in Ibadan, Nigeria	male	78.19
	NA18923	Y033	YRI	Yoruba in Ibadan, Nigeria	male	63.72
	NA18924	Y033	YRI	Yoruba in Ibadan, Nigeria	female	46.48
	NA18933	Y036	YRI	Yoruba in Ibadan, Nigeria	female	126.38
	NA18934	Y036	YRI	Yoruba in Ibadan, Nigeria	male	150.81
	NA18939	NA18939	JPT	Japanese in Tokyo, Japan	female	212.75
	NA18940	NA18940	JPT	Japanese in Tokyo, Japan	male	159.68
	NA18941	NA18941	JPT	Japanese in Tokyo, Japan	female	218.39
	NA18942	NA18942	JPT	Japanese in Tokyo, Japan	female	229.54
	NA18943	NA18943	JPT	Japanese in Tokyo, Japan	male	102.68
	NA18944	NA18944	JPT	Japanese in Tokyo, Japan	male	118.72
	NA18945	NA18945	JPT	Japanese in Tokyo, Japan	male	196.25
	NA18946	NA18946	JPT	Japanese in Tokyo, Japan	female	457.6
	NA18947	NA18947	JPT	Japanese in Tokyo, Japan	female	149.6
	NA18948	NA18948	JPT	Japanese in Tokyo, Japan	male	37.04
	NA18949	NA18949	JPT	Japanese in Tokyo, Japan	female	69.3
	NA18950	NA18950	JPT	Japanese in Tokyo, Japan	female	36.62
	NA18951	NA18951	JPT	Japanese in Tokyo, Japan	female	75.23
	NA18952	NA18952	JPT	Japanese in Tokyo, Japan	male	54.08
	NA18953	NA18953	JPT	Japanese in Tokyo, Japan	male	98.48
	NA18954	NA18954	JPT	Japanese in Tokyo, Japan	female	101.03
	NA18956	NA18956	JPT	Japanese in Tokyo, Japan	female	198.29
	NA18957	NA18957	JPT	Japanese in Tokyo, Japan	female	106.12
	NA18959	NA18959	JPT	Japanese in Tokyo, Japan	male	138.75
	NA18960	NA18960	JPT	Japanese in Tokyo, Japan	male	321.05
	NA18961	NA18961	JPT	Japanese in Tokyo, Japan	male	25.07
	NA18962	NA18962	JPT	Japanese in Tokyo, Japan	male	105.08
	NA18963	NA18963	JPT	Japanese in Tokyo, Japan	female	712.48
	NA18964	NA18964	JPT	Japanese in Tokyo, Japan	female	26.47
	NA18965	NA18965	JPT	Japanese in Tokyo, Japan	male	55.62
	NA18966	NA18966	JPT	Japanese in Tokyo, Japan	male	77.28
	NA18967	NA18967	JPT	Japanese in Tokyo, Japan	male	145.79
	NA18968	NA18968	JPT	Japanese in Tokyo, Japan	female	72.83
	NA18969	NA18969	JPT	Japanese in Tokyo, Japan	female	23.95
	NA18970	NA18970	JPT	Japanese in Tokyo, Japan	male	41.9
	NA18971	NA18971	JPT	Japanese in Tokyo, Japan	male	337.73
	NA18972	NA18972	JPT	Japanese in Tokyo, Japan	female	45.18
	NA18973	NA18973	JPT	Japanese in Tokyo, Japan	female	184.74
	NA18974	NA18974	JPT	Japanese in Tokyo, Japan	male	578.69
	NA18975	NA18975	JPT	Japanese in Tokyo, Japan	female	360.81
	NA18976	NA18976	JPT	Japanese in Tokyo, Japan	female	308.42
	NA18977	NA18977	JPT	Japanese in Tokyo, Japan	male	98.11
[truncated: 533 more rows]

## Sheet: Table S2
Supplementary Table S2: G1K functional alleles for IGH Locus with confidence level information, database mapping information, full sequence and haplotype support at both population and superpopulation level.
NOTE: The genes in yellow are flagged for possible artificial alleles
	IGHV GENE-SEGMENTS
			Confidence Levels					African Populations							American Populations				East Asain Populations					European Populations					Soth Asian Populations					Super-Populations
	IGHV	ALLELE IDENTIFIER	Major	Minor	Germline database Mapping	GenBank ID: Sequences submitted to GenBank	SEQUENCE	ACB	ASW	ESN	GWD	LWK	MSL	YRI	CLM	MXL	PEL	PUR	CDX	CHB	CHS	JPT	KHV	CEU	FIN	GBR	IBS	TSI	BEB	GIH	ITU	PJL	STU	AFR	AMR	EAS	EUR	SAS	Total number of Haplotypes
	IGHV1-18	IGHV1-18_01	AS1	SE	VBASE2_c1		ATGGACTGGACCTGGAGCATCCTTTTCTTGGTGGCAGCAGCAACAGGTGCCCACTCCCAGGTTCAGCTGGTGCAGTCTGGAGCTGAGGTGAAGAAGCCTGGGGCCTCAGTGAAGGTCTCCTGCAAGGCTTCTGGTTACACCTTTACCAGCTATGGTATCAGCTGGGTGCGACAGGCCCCTGGACAAGGGCTTGAGTGGATGGGATGGATCAGCGCTTACAATGGTAACACAAACTATGCACAGAAGCTCCAGGGCAGAGTCACCATGACCACAGACACATCCACGAGCACAGCCTACATGGAGCTGAGGAGCCTGAGATCTGACGACACGGCCGTGTATTACTGTGCGAGA	170	103	168	188	174	140	201	160	110	162	174	139	162	167	188	159	147	166	136	173	152	129	138	128	142	136	1144	606	815	774	673	4012
		IGHV1-18_02	AS1	SE	IMGT		ATGGACTGGACCTGGAGCATCCTTTTCTTGGTGGCAGCAGCAACAGGTGCCCACTCCCAGGTTCAGCTGGTGCAGTCTGGAGCTGAGGTGAAGAAGCCTGGGGCCTCAGTGAAGGTCTCCTGCAAGGCTTCTGGTTACACCTTTACCAGCTACGGTATCAGCTGGGTGCGACAGGCCCCTGGACAAGGGCTTGAGTGGATGGGATGGATCAGCGCTTACAATGGTAACACAAACTATGCACAGAAGCTCCAGGGCAGAGTCACCATGACCACAGACACATCCACGAGCACAGCCTACATGGAGCTGAGGAGCCTGAGATCTGACGACACGGCCGTGTATTACTGTGCGAGA	7	7	1	13	3	0	0	27	12	4	32	39	39	41	16	31	47	32	43	35	56	37	68	74	50	67	31	75	166	213	296	781
		IGHV1-18_03	AS1	SE	IgPdb		ATGGACTGGACCTGGAGCATCCTTTTCTTGGTGGCAGCAGCAACAGGTGCCCACTCCCAGGTTCAGCTGGTGCAGTCTGGAGCTGAGGTGAAGAAGCCTGGGGCCTCAGTGAAGGTCTCCTGCAAGGCTTCTGGTTACACCTTTACCAGCTATGGTATCAGCTGGGTGCGACAGGCCCCTGGACAAGGGCTTGAGTGGATGGGATGGATCAGCGCTTACAATGGTGACACAAACTATGCACAGAAGCTCCAGGGCAGAGTCACCATGACCACAGACACATCCACGAGCACAGCCTACATGGAGCTGAGGAGCCTGAGATCTGACGACACGGCCGTGTATTACTGTGCGAGA	6	5	8	7	4	10	7	0	1	0	0	0	0	0	0	0	0	0	0	0	0	0	0	0	0	0	47	1	0	0	0	48
		IGHV1-18_04	AS2	SE		MN212549	ATGGACTGGACCTGGAGCATCCTTTTCTTGGTGGCAGCAGCAACAGGTGCCCACTCCCAGGTTCAGCTGGTGCAGTCTGGAGCTGAGGTGAAGAAGCCTGGGGCCTCAGTGAAGGTCTCCTGCAAGGCTTCTGGTTACACCTTTACCAGCTATGGTATCAGCTGGGTGCGACAGGCCCCTGGACAAGGGCTTGAGTGGATGGGATGGATCAGCGCTTACAATGGTAACACAAACTATGCACAGAAGCTCCAGGACAGAGTCACCATGACCACAGACACATCCACGAGCACAGCCTACATGGAGCTGAGGAGCCTGAGATCTGACGACACGGCCGTGTATTACTGTGCGAGA	2	5	2	3	3	2	2	0	0	0	0	0	0	0	0	0	0	0	0	0	0	0	0	0	0	0	19	0	0	0	0	19
		IGHV1-18_05	AS1	SE	VBASE2_c1		ATGGACTGGACCTGGAGCATCCTCTTCTTGGTGGCAGCAGCAACAGGTGCCCACTCCCAGGTTCAGCTGGTGCAGTCTGGAGCTGAGGTGAAGAAGCCTGGGGCCTCAGTGAAGGTCTCCTGCAAGGCTTCTGGTTACACCTTTACCAGCTATGGTATCAGCTGGGTGCGACAGGCCCCTGGACAAGGGCTTGAGTGGATGGGATGGATCAGCGCTTACAATGGTAACACAAACTATGCACAGAAGCTCCAGGGCAGAGTCACCATGACCACAGACACATCCACGAGCACAGCCTACATGGAGCTGAGGAGCCTGAGATCTGACGACACGGCCGTGTATTACTGTGCGAGA	2	0	3	1	4	3	2	0	0	0	0	0	0	0	0	0	0	0	0	0	0	0	0	0	0	0	15	0	0	0	0	15
	IGHV1-2	IGHV1-2_01	AS1	SE	IMGT		ATGGACTGGACCTGGAGGATCCTCTTCTTGGTGGCAGCAGCCACAGGAGCCCACTCCCAGGTGCAGCTGGTGCAGTCTGGGGCTGAGGTGAAGAAGCCTGGGGCCTCAGTGAAGGTCTCCTGCAAGGCTTCTGGATACACCTTCACCGGCTACTATATGCACTGGGTGCGACAGGCCCCTGGACAAGGGCTTGAGTGGATGGGATGGATCAACCCTAACAGTGGTGGCACAAACTATGCACAGAAGTTTCAGGGCAGGGTCACCATGACCAGGGACACGTCCATCAGCACAGCCTACATGGAGCTGAGCAGGCTGAGATCTGACGACACGGCCGTGTATTACTGTGCGAGA	108	70	124	108	109	94	142	56	46	75	100	51	54	47	52	56	65	69	63	91	92	57	42	45	61	47	755	277	260	380	252	1924
		IGHV1-2_02	AS1	SE	IMGT		ATGGACTGGACCTGGAGGATCCTCTTCTTGGTGGCAGCAGCCACAGGAGCCCACTCCCAGGTGCAGCTGGTGCAGTCTGGGGCTGAGGTGAAGAAGCCTGGGGCCTCAGTGAAGGTCTCCTGCAAGGCTTCTGGATACACCTTCACCGGCTACTATATGCACTGGGTGCGACAGGCCCCTGGACAAGGGCTTGAGTGGATGGGATGGATCAACCCTAACAGTGGTGGCACAAACTATGCACAGAAGTTTCAGGGCTGGGTCACCATGACCAGGGACACGTCCATCAGCACAGCCTACATGGAGCTGAGCAGGCTGAGATCTGACGACACGGCCGTGTATTACTGTGCGAGA	37	30	25	53	38	21	21	79	39	55	65	60	62	66	53	52	94	93	93	83	89	51	77	69	76	64	225	238	293	452	337	1545
		IGHV1-2_03	AS1	SE	IMGT		ATGGACTGGACCTGGAGGATCCTCTTCTTGGTGGCAGCAGCCACAGGAGCCCACTCCCAGGTGCAGCTGGTGCAGTCTGGGGCTGAGGTGAAGAAGCCTGGGGCCTCAGTGAAGGTCTCCTGCAAGGCTTCTGGATACACCTTCACCGGCTACTATATGCACTGGGTGCGACAGGCCCCTGGACAAGGGCTTGAGTGGATGGGACGGATCAACCCTAACAGTGGTGGCACAAACTATGCACAGAAGTTTCAGGGCAGGGTCACCATGACCAGGGACACGTCCATCAGCACAGCCTACATGGAGCTGAGCAGGCTGAGATCTGACGACACGGTCGTGTATTACTGTGCGAGA	5	4	4	5	6	2	5	12	26	24	14	67	72	89	72	78	9	11	6	7	12	40	42	50	31	55	31	76	378	45	218	748
		IGHV1-2_04	AS1	SE	IgPdb		ATGGACTGGACCTGGAGGATCCTCTTCTTGGTGGCAGCAGCCACAGGAGCCCACTCCCAGGTGCAGCTGGTGCAGTCTGGGGCTGAGGTGAAGAAGCCTGGGGCCTCAGTGAAGGTCTCCTGCAAGGCTTCTGGATACACCTTCACCGGCTACTATATGCACTGGGTGCGACAGGCCCCTGGACAAGGGCTTGAGTGGATGGGACGGATCAACCCTAACAGTGGTGGCACAAACTATGCACAGAAGTTTCAGGGCAGGGTCACCATGACCAGGGACACGTCCATCAGCACAGCCTACATGGAGCTGAGCAGGCTGAGATCTGACGACACGGCCGTGTATTACTGTGCGAGA	24	11	22	45	28	37	30	30	13	14	27	1	13	4	19	8	12	20	16	29	15	22	39	40	23	34	197	84	45	92	158	576
		IGHV1-2_05	AS2	SE		MK978022	ATGGACTGGACCTGGAGGATCCTCTTCTTGGTGGCAGCAGCCACAGGAGCCCACTCCCAGGTGCAGCTGGTGCAGTCTGGGGCTGAGGTGAAAAAGCCTGGGGCCTCAGTGAAGGTCTCCTGCAAGGCTTCTGGATACACCTTCACCGGCTACTATATGCACTGGGTGCGACAGGCCCCTGGACAAGGGCTTGAGTGGATGGGATGGATCAACCCTAACAGTGGTGGCACAAACTATGCACAGAAGTTTCAGGGCAGGGTCACCATGACCAGGGACACGTCCATCAGCACAGCCTACATGGAGCTGAGCAGGCTGAGATCTGACGACACGGCCGTGTATTACTGTGCGAGA	9	3	6	1	1	1	9	0	0	0	1	0	0	0	0	0	0	0	0	0	0	0	0	0	0	0	30	1	0	0	0	31
	IGHV1-24	IGHV1-24_01	AS1	SE	IMGT		ATGGACTGCACCTGGAGGATCCTCTTCTTGGTGGCAGCAGCTACAGGCACCCACGCCCAGGTCCAGCTGGTACAGTCTGGGGCTGAGGTGAAGAAGCCTGGGGCCTCAGTGAAGGTCTCCTGCAAGGTTTCCGGATACACCCTCACTGAATTATCCATGCACTGGGTGCGACAGGCTCCTGGAAAAGGGCTTGAGTGGATGGGAGGTTTTGATCCTGAAGATGGTGAAACAATCTACGCACAGAAGTTCCAGGGCAGAGTCACCATGACCGAGGACACATCTACAGACACAGCCTACATGGAGCTGAGCAGCCTGAGATCTGAGGACACGGCCGTGTATTACTGTGCAACA	177	110	177	198	176	146	194	178	124	166	201	183	204	206	207	194	188	190	175	209	209	163	202	199	191	202	1178	669	994	971	957	4769
		IGHV1-24_02	AS2	SE	IgPdb	MK978023	ATGGACTGCACCTGGAGGATCCTCCTCTTGGTGGCAGCAGCTACAGGCACCCACGCCCAGGTCCAGCTGGTACAGTCTGGGGCTGAGGTGAAGAAGCCTGGGGCCTCAGTGAAGGTCTCCTGCAAGGTTTCCGGATACACCCTCACCGAATTATCCAGGCACTGGGTGCGACAGGCTCCCGGAAAAGGGCTTGAGTGGATGGGAGGTTTTGATCCTGAAGATGGTGAAACAATCTACGCACAGAAGTTCCAGGGCAGAGTCACCATGACCGAGGACACATCTACAGACACAGCCTACATGGAGCTGAGCAGCCTGAGATCTGAGGACACGGCCGTGTATTACTGTGCAACA	6	7	12	16	6	10	9	0	1	0	0	0	0	0	0	0	0	0	0	1	0	0	0	0	0	0	66	1	0	1	0	68
		IGHV1-24_03	AS1	SE	VBASE2_c1		ATGGACTGCACCTGGAGGATCCTCCTCTTGGTGGCAGCAGCTACAGGCACCCACGCCCAGGTCCAGCTGGTACAGTCTGGGGCTGAGGTGAAGAAGCCTGGGGCCTCAGTGAAGGTCTCCTGCAAGGTTTCCGGATACACCCTCACTGAATTATCCATGCACTGGGTGCGACAGGCTCCTGGAAAAGGGCTTGAGTGGATGGGAGGTTTTGATCCTGAAGATGGTGAAACAATCTACGCACAGAAGTTCCAGGGCAGAGTCACCATGACCGAGGACACATCTACAGACACAGCCTACATGGAGCTGAGCAGCCTGAGATCTGAGGACACGGCCGTGTATTACTGTGCAACA	3	1	2	4	3	3	2	0	0	0	0	0	0	0	0	0	0	0	0	0	0	0	0	0	0	0	18	0	0	0	0	18
		IGHV1-24_04	AS3	SE			ATGGACTGCACCTGGAGGATCCTCTTCTTGGTGGCAGCAGCTACAGGCACCCACGCCCAGGTCCAGCTGGTACAGTCTGGGGCTGAGGTGAAGAAGCCTGGGGCCTCAGTGAAGGTCTCCTGCAAGGTTTCCGGATACACCCTCACTGAATTATCCATGCACTGGGTGCGACAGGCTCCTGGAAAAGGGCTTGAGTGGATGGGGGGTTTTGATCCTGAAGATGGTGAAACAATCTACGCACAGAAGTTCCAGGGCAGAGTCACCATGACCGAGGACACATCTACAGACACAGCCTACATGGAGCTGAGCAGCCTGAGATCTGAGGACACGGCCGTGTATTACTGTGCAACA	1	0	0	0	0	0	1	0	0	0	4	0	0	1	0	0	2	2	4	1	1	0	0	0	0	0	2	4	1	10	0	17
		IGHV1-24_05	AS1	SE	VBASE2_c1		ATGGACTGCACCTGGAGGATCCTCTTCTTGGTGGCAGCAGCTACAGGCACCCACGTCCAGGTCCAGCTGGTACAGTCTGGGGCTGAGGTGAAGAAGCCTGGGGCCTCAGTGAAGGTCTCCTGCAAGGTTTCCGGATACACCCTCACTGAATTATCCATGCACTGGGTGCGACAGGCTCCTGGAAAAGGGCTTGAGTGGATGGGAGGTTTTGATCCTGAAGATGGTGAAACAATCTACGCACAGAAGTTCCAGGGCAGAGTCACCATGACCGAGGACACATCTACAGACACAGCCTACATGGAGCTGAGCAGCCTGAGATCTGAGGACACGGCCGTGTATTACTGTGCAACA	0	0	0	0	0	0	0	0	0	0	0	0	0	0	0	0	0	0	0	0	0	1	1	4	0	1	0	0	0	0	7	7
	IGHV1-3	IGHV1-3_01	AS1	SE	IMGT		ATGGACTGGACCTGGAGGATCCTCTTTTTGGTGGCAGCAGCCACAGGTGCCCACTCCCAGGTCCAGCTTGTGCAGTCTGGGGCTGAGGTGAAGAAGCCTGGGGCCTCAGTGAAGGTTTCCTGCAAGGCTTCTGGATACACCTTCACTAGCTATGCTATGCATTGGGTGCGCCAGGCCCCCGGACAAAGGCTTGAGTGGATGGGATGGATCAACGCTGGCAATGGTAACACAAAATATTCACAGAAGTTCCAGGGCAGAGTCACCATTACCAGGGACACATCCGCGAGCACAGCCTACATGGAGCTGAGCAGCCTGAGATCTGAAGACACGGCTGTGTATTACTGTGCGAGA	64	41	54	85	72	66	64	117	69	92	105	132	143	154	145	137	111	125	118	112	113	105	148	152	125	146	446	383	711	579	676	2795
		IGHV1-3_02	AS1	SE	IMGT		ATGGACTGGACCTGGAGGATCCTCTTTTTGGTGGCAGCAGCCACAGGTGTCCACTCCCAGGTTCAGCTGGTGCAGTCTGGGGCTGAGGTGAAGAAGCCTGGGGCCTCAGTGAAGGTTTCCTGCAAGGCTTCTGGATACACCTTCACTAGCTATGCTATGCATTGGGTGCGCCAGGCCCCCGGACAAAGGCTTGAGTGGATGGGATGGAGCAACGCTGGCAATGGTAACACAAAATATTCACAGGAGTTCCAGGGCAGAGTCACCATTACCAGGGACACATCCGCGAGCACAGCCTACATGGAGCTGAGCAGCCTGAGATCTGAGGACATGGCTGTGTATTACTGTGCGAGA	105	62	112	95	101	75	108	57	54	75	97	46	51	45	52	53	78	64	61	95	83	56	43	42	54	45	658	283	247	381	240	1809
		IGHV1-3_03	AS2	SE		MK978024	ATGGACTGGACCTGGAGGATCCTCTTTTTGGTGGCAGCAGCCACAGGTGTCCACTCCCAGGTCCAGCTGGTGCAGTCTGGGGCTGAGGTGAAGAAGCCTGGGGCCTCAGTGAAGGTTTCCTGCAAGGCTTCTGGATACACCTTCACTAGCTATGCTATGCATTGGGTGCGCCAGGCCCCCGGACAAAGGCTTGAGTGGATGGGATGGATCAACGCTGGCAATGGTAACACAAAATATTCACAGGAGTTCCAGGGCAGAGTCACCATTACCAGGGACACATCCGCGAGCACAGCCTACATGGAGCTGAGCAGCCTGAGATCTGAGGACATGGCTGTGTATTACTGTGCGAGA	4	6	9	11	3	6	12	0	0	0	0	0	0	0	0	0	0	0	0	0	0	0	0	0	0	0	51	0	0	0	0	51
		IGHV1-3_04	AS2	SE		MK978025	ATGGACTGGACCTGGAGGATCCTCTTTTTGGTGGCAGCAGCCACAGGTGCCCACTCCCAGGTCCAGCTTGTGCAGTCTGGGGCTGAGGTGAAGAAGCCTGGGGCCTCAGTGAAGGTTTCCTGCAAGGCTTCTGGATACACCTTCACTAGCTATGCTATGCATTGGGTGCGCCAGGCCCCCGGACAAAGGCTTGAGTGGATGGGATGGATCAACGCTGGCAATGGTAACACAAAATATTCACAGAAGTTCCAGGGCAGAGTCACCATTACCAGGGACACATCCGCGAGCACAGCCTACATGGAGCTGAGCAGCCTGAGATCTGAAGACACGGCTGTGTATTACTATGCGAGA	0	0	0	0	0	0	0	0	0	0	0	0	0	0	0	1	0	0	0	0	0	2	6	3	3	6	0	0	1	0	20	21
		IGHV1-3_05	AS2	SE			ATGGACTGGACCTGGAGGATCCTCTTTTTGGTGGCAGCAGCCACAGGTGTCCACTCCCAGGTCCAGCTGGTGCAGTCTGGGGCTGAGGTGAAGAAGCCTGGGGCCTCAGTGAAGGTTTCCTGCAAGGCTTCTGGATACACCTTCACTAGCTATGCTATGCATTGGGTGCGCCAGGCCCCCGGACAAAGGCTTGAGTGGATGGGATGGATCAACGCTGGCAATGGTAACACAAAATATTCACAGGAGTTCCAGGGCAGAGTCACCATTACCAGGGACACATCCGCGAGCACAGCCTACATGGAGCTGAGCAGCCTGAGATCTGAGGACATGGCTGTGTATTATTGTGCGAGA	0	0	2	10	2	2	1	0	0	0	2	0	0	0	0	0	0	0	0	0	0	0	0	0	0	0	17	2	0	0	0	19
		IGHV1-3_06	AS3	SE			ATGGACTGGACCTGGAGGATCCTCTTTTTGGTGGCAGCAGCCACAGGTGTCCACTCCCAGGTTCAGCTGGTGCAGTCTGGGGCTGAGGTGAAGAAGCCTGGGGCCTCAGTGAAGGTTTCCTGCAAGGCTTCTGGATACACCTTCACTAGCTATGCTATGCATTGGGTGCGCCAGGCCCCCGGACAAAGGCTTGAGTGGATGGGATGGAGCAACGCTGGCAATGGTAACACAAAATATTCACAGGAGTTCCAGGGCAGAGTCACCATTACCAGGGACACATCCGCGAGCACAGCCTACATGGAGCTGAGCAGCCTGAGATCTGAGGACATGGCTGTGTATTATTGTGCGAGA	2	2	3	5	0	2	3	0	0	0	0	0	0	0	0	0	0	0	0	0	0	0	0	0	0	0	17	0	0	0	0	17
		IGHV1-3_07	AS1	SE	IgPdb		ATGGACTGGACCTGGAGGATCCTCTTTTTGGTGGCAGCAGCCACAGGTGCCCACTCCCAGGTCCAGCTTGTGCAGTCTGGGGCTGAGGTGAAGAAGCCTGGGGCCTCAGTGAAGGTTTCCTGCAAGGCTTCTGGATACACCTTCACTAGCTATGCTATGCATTGGGTGCGCCAGGACCCCGGACAAAGGCTTGAGTGGATGGGATGGATCAACGCTGGCAATGGTAACACAAAATATTCACAGAAGTTCCAGGGCAGAGTCACCATTACCAGGGACACATCCGCGAGCACAGCCTACATGGAGCTGAGCAGCCTGAGATCTGAAGACACGGCTGTGTATTACTGTGCGAGA	2	1	3	1	0	2	7	0	0	0	0	0	0	0	0	0	0	0	0	0	0	0	0	0	0	0	16	0	0	0	0	16
		IGHV1-3_08	AS3	SE			ATGGACTGGACCTGGAGGATCCTCTTTTTGGTGGCAGCAGCCACAGGTGTCCACTCCCAGGTTCAGCTGGTGCAGTCTGGGGCTGAGGTGAAGAAGCCTGGGGCCTCAGTGAAGGTTTCCTGCAAGGCTTCTGGATACACCTTCACTAGCTATGCTATGCATTGGGTGCGCCAGGACCCCGGACAAAGGCTTGAGTGGATGGGATGGAGCAACGCTGGCAATGGTAACACAAAATATTCACAGGAGTTCCAGGGCAGAGTCACCATTACCAGGGACACATCCGCGAGCACAGCCTACATGGAGCTGAGCAGCCTGAGATCTGAGGACATGGCTGTGTATTACTGTGCGAGA	1	0	4	0	0	1	8	0	0	0	0	0	0	0	0	0	0	0	0	0	0	0	0	0	0	0	14	0	0	0	0	14
		IGHV1-3_09	AS3	SE			ATGGACTGGACCTGGAGGATCCTCTTTTTGGTGGCAGCAGCCACAGGTGTCCACTCCCAGGTTCAGCTGGTGCAGTCTGGGGCTGAGGTGAAGAAGCCTGGGGCCTCAGTGAAGGTTTCCTGCAAGGCTTCTGGATACACCTTCACTAGCTATGCTATGCATTGGGTGCGCCAGGCCCCCGGACAAAGGCTTGAGTGGATGGGATGGAGCAACGCTGGCAATGGTAACACAAAATATTCACAGGAGTTCCAGGGCAGAGTCACCATTACCAGGGACACATCCGCGAGCACAGCCTACATGGAGCTGAGCAGCCTGAGATCTGAGGACATGGCTGTGTATTACTATGCGAGA	0	0	0	0	0	0	0	0	0	0	0	0	0	0	0	1	0	0	0	0	0	1	1	4	2	3	0	0	1	0	11	12
	IGHV1-45	IGHV1-45_01	AS1	SE	IMGT		ATGGACTGGACCTGGAGAATCCTCTTCTTGGTGGCAGCAGCCACAGATGCCTACTCCCAGATGCAGCTGGTGCAGTCTGGGGCTGAGGTGAAGAAGACTGGGTCCTCAGTGAAGGTTTCCTGCAAGGCTTCCGGATACACCTTCACCTACCGCTACCTGCACTGGGTGCGACAGGCCCCCGGACAAGCGCTTGAGTGGATGGGATGGATCACACCTTTCAATGGTAACACCAACTACGCACAGAAATTCCAGGACAGAGTCACCATTACCAGGGACAGGTCTATGAGCACAGCCTACATGGAGCTGAGCAGCCTGAGATCTGAGGACACAGCCATGTATTACTGTGCAAGA	159	102	172	194	147	133	189	149	104	127	177	114	136	139	140	119	153	129	137	169	191	144	164	182	151	156	1096	557	648	779	797	3877
		IGHV1-45_02	AS1	SE	IMGT		ATGGACTGGACCTGGAGAATCCTCTTCTTGGTGGCAGCAGCCACAGATGCCTACTCCCAGATGCAGCTGGTGCAGTCTGGGGCTGAGGTGAAGAAGACTGGGTCCTCAGTGAAGGTTTCCTGCAAGGCTTCCGGATACACCTTCACCTACCGCTACCTGCACTGGGTGCGACAGGCCCCCAGACAAGCGCTTGAGTGGATGGGATGGATCACACCTTTCAATGGTAACACCAACTACGCACAGAAATTCCAGGACAGAGTCACCATTACCAGGGACAGGTCTATGAGCACAGCCTACATGGAGCTGAGCAGCCTGAGATCTGAGGACACAGCCATGTATTACTGTGCAAGA	5	6	5	6	5	8	1	15	18	30	12	70	69	71	67	77	8	9	7	5	12	18	22	18	27	42	36	75	354	41	127	633
		IGHV1-45_03	AS1	SE	VBASE2_c1		ATGGACTGGACCTGGAGAATCCTCTTCTTGGTGGCAGCAGTCACAGATGCCTACTCCCAGATGCAGCTGGTGCAGTCTGGGGCTGAGGTGAAGAAGACTGGGTCCTCAGTGAAGGTTTCCTGCAAGGCTTCCGGATACACCTTCACCTACCGCTACCTGCACTGGGTGCGACAGGCCCCCGGACAAGCGCTTGAGTGGATGGGATGGATCACACCTTTCAATGGTAACACCAACTACGCACAGAAATTCCAGGACAGAGTCACCATTACCAGGGACAGGTCTATGAGCACAGCCTACATGGAGCTGAGCAGCCTGAGATCTGAGGACACAGCCATGTATTACTGTGCAAGA	25	13	20	25	41	24	26	19	3	12	16	0	0	0	0	0	37	59	37	37	11	4	20	4	11	4	174	50	0	181	43	448
	IGHV1-46	IGHV1-46_01	AS1	SE	IMGT		ATGGACTGGACCTGGAGGGTCTTCTGCTTGCTGGCTGTAGCTCCAGGTGCTCACTCCCAGGTGCAGCTGGTGCAGTCTGGGGCTGAGGTGAAGAAGCCTGGGGCCTCAGTGAAGGTTTCCTGCAAGGCATCTGGATACACCTTCACCAGCTACTATATGCACTGGGTGCGACAGGCCCCTGGACAAGGGCTTGAGTGGATGGGAATAATCAACCCTAGTGGTGGTAGCACAAGCTACGCACAGAAGTTCCAGGGCAGAGTCACCATGACCAGGGACACGTCCACGAGCACAGTCTACATGGAGCTGAGCAGCCTGAGATCTGAGGACACGGCCGTGTATTACTGTGCGAGA	156	98	158	177	153	135	164	165	107	162	169	179	196	203	197	197	149	148	139	154	152	141	156	151	140	175	1041	603	972	742	763	4121
		IGHV1-46_02	AS1	SE	IMGT		ATGGACTGGACCTGGAGGGTCTTCTGCTTGCTGGCTGTAGCTCCAGGTGCTCACTCCCAGGTGCAGCTGGTGCAGTCTGGGGCTGAGGTGAAGAAGCCTGGGGCCTCAGTGAAGGTTTCCTGCAAGGCATCTGGATACACCTTCACCAGCTACTATATGCACTGGGTGCGACAGGCCCCTGGACAAGGGCTTGAGTGGATGGGAATAATCAACCCTAGTGGTGGTAGCACAAGCTACGCACAGAAGTTCCAGGGCAGAGTCACCATGACCAGGGACACGTCCACGAGCACAGTCTACATGGAGCTGAGCAGCCTGAGATCTGAGGACACGGCCGTGTATTACTGTGCTAGA	25	20	33	28	36	24	37	17	19	6	36	1	6	4	7	1	47	48	38	52	52	28	48	50	50	25	203	78	19	237	201	738
		IGHV1-46_03	AS2	SE		MK978026	ATGGACTGGACCTGGAGGGTCTTCTGCTTGCTGGCTGTAGCTCCAGGTGCTCACTCCCAGGTGCAGCTGGTGCAGTCTGGGGCTGAGGTGAAGAAGCCTGGGGCCTCAGTGAAGGTTTCCTGCAAGGCATCTGGATACACCTTCACCAGCTACTATATGCACTGGGTGCGACAGGCCCCTGGACAAGGGCTTGAGTGGATGGGAATAATCAACCCTAGTGGTGGTAGCACAAGCTACGCACAGAAGTTCCAGGGCAGAGTCACCATGACCAGGGACATGTCCACGAGCACAGTCTACATGGAGCTGAGCAGCCTGAGATCTGAGGACACGGCCGTGTATTACTGTGCGAGA	4	0	5	7	1	6	6	0	0	0	0	0	0	0	0	0	0	0	0	0	0	0	0	0	0	0	29	0	0	0	0	29
		IGHV1-46_04	AS1	SE	IgPdb, IMGT		ATGGACTGGACCTGGAGGGTCTTCTGCTTGCTGGCTGTAGCTCCAGGTGCTCACTCCCAGGTGCAGCTGGTGCAGTCTGGGGCTGAGGTGAAGAAGCCTGGGGCCTCAGTGAAGGTTTCCTGCAAGGCATCTGGATACACCTTCACCAGCTACTATATGCACTGGGTGCGACAGGCCCCTGGACAAGGGCTTGAGTGGATGGGAATAATCAACCCTAGTGGTGGTAGCACAAGCTACGCACAGAAGTTGCAGGGCAGAGTCACCATGACCAGGGACACGTCCACGAGCACAGTCTACATGGAGCTGAGCAGCCTGAGATCTGAGGACACGGCCGTGTATTACTGTGCGAGA	0	0	0	0	0	0	0	3	0	1	2	0	0	0	0	0	1	0	3	4	5	1	1	1	1	2	0	6	0	13	6	25
		IGHV1-46_05	AS3	SE			ATGGACTGGACCTGGAGGGTCTTCTGCTTGCTGGCTGTAGCTCCAGGTGCTCACTCCCAGGTGCAGCTGGTGCAGTCTGGGGCTGAGGTGAAGAAGCCTGGGGCCTCAGTGAAGGTTTCCTGCATGGCATCTGGATACACCTTCACCAGCTACTATATGCACTGGGTGCGACAGGCCCCTGGACAAGGGCTTGAGTGGATGGGAATAATCAACCCTAGTGGTGGTAGCACAAGCTACGCACAGAAGTTCCAGGGCAGAGTCACCATGACCAGGGACACGTCCACGAGCACAGTCTACATGGAGCTGAGCAGCCTGAGATCTGAGGACACGGCCGTGTATTACTGTGCGAGA	0	1	0	2	0	1	4	0	0	0	0	0	0	0	0	0	0	0	0	0	0	0	0	0	0	0	8	0	0	0	0	8
	IGHV1-58	IGHV1-58_01	AS1	SE	IMGT		ATGGACTGGATTTGGAGGATCCTCTTCTTGGTGGGAGCAGCGACAGGTGCCCACTCCCAAATGCAGCTGGTGCAGTCTGGGCCTGAGGTGAAGAAGCCTGGGACCTCAGTGAAGGTCTCCTGCAAGGCTTCTGGATTCACCTTTACTAGCTCTGCTGTGCAGTGGGTGCGACAGGCTCGTGGACAACGCCTTGAGTGGATAGGATGGATCGTCGTTGGCAGTGGTAACACAAACTACGCACAGAAGTTCCAGGAAAGAGTCACCATTACCAGGGACATGTCCACAAGCACAGCCTACATGGAGCTGAGCAGCCTGAGATCCGAGGACACGGCCGTGTATTACTGTGCGGCA	13	9	6	6	13	7	9	79	62	97	83	52	70	88	110	64	107	99	101	93	94	60	55	46	42	47	63	321	384	494	250	1512
		IGHV1-58_02	AS1	SE	IMGT		ATGGACTGGATTTGGAGGGTCCTCTTCTTGGTGGGAGCAGCGACAGGTGCCCACTCCCAAATGCAGCTGGTGCAGTCTGGGCCTGAGGTGAAGAAGCCTGGGACCTCAGTGAAGGTCTCCTGCAAGGCTTCTGGATTCACCTTTACTAGCTCTGCTATGCAGTGGGTGCGACAGGCTCGTGGACAACGCCTTGAGTGGATAGGATGGATCGTCGTTGGCAGTGGTAACACAAACTACGCACAGAAGTTCCAGGAAAGAGTCACCATTACCAGGGACATGTCCACAAGCACAGCCTACATGGAGCTGAGCAGCCTGAGATCCGAGGACACGGCCGTGTATTACTGTGCGGCA	25	14	31	30	25	10	38	16	3	3	13	36	16	19	13	25	8	10	6	11	18	8	14	20	18	14	173	35	109	53	74	444
		IGHV1-58_03	AS2	SE	VBASE2_c2	MK978027	ATGGACTGGATTTGGAGGATCCTCTTCTTGGTGGGAGCAGCGACAGGTGCCCACTCCCAAATGCAGCTGGTGCAGTCTGGGCCTGAGGTGAAGAAGCCTGGGACCTCAGTGAAGGTCTCCTGCAAGGCTTCTGGATTCACCTTTACTAGCTCTGCTATGCAGTGGGTGCGACAGGCTCGTGGACAACGCCTTGAGTGGATAGGATGGATCGTCGTTGGCAGTGGTAACACAAACTACGCACAGAAGTTCCAGGAAAGAGTCACCATTACCAGGGACATGTCCACAAGCACAGCCTACATGGAGCTGAGCAGCCTGAGATCCGAGGACACGGCCGTGTATTACTGTGCGGCA	104	68	100	128	100	88	111	75	47	55	86	75	96	86	73	87	70	68	59	77	74	98	126	130	120	138	699	263	417	348	612	2339
		IGHV1-58_04	AS1	SE	VBASE2_c1		ATGGACTGGATTTGGAGGGTCCTCTTCTTGGTGGGAGCAGCGACAGGTGCCCACTCCCAAATGCAGCTGGTGCAGTCTGGGCCTGAGGTGAAGAAGCCTGGGACCTCAGTGAAGGTCTCCTGCAAGGCTTCTGGATTCACCTTTACTAGCTCTGCTGTGCAGTGGGTGCGACAGGCTCGTGGACAACGCCTTGAGTGGATAGGATGGATCGTCGTTGGCAGTGGTAACACAAACTACGCACAGAAGTTCCAGGAAAGAGTCACCATTACCAGGGACATGTCCACAAGCACAGCCTACATGGAGCTGAGCAGCCTGAGATCCGAGGACACGGCCGTGTATTACTGTGCGGCA	5	5	2	4	1	3	3	10	12	11	17	18	16	12	9	18	12	20	16	30	22	5	11	8	10	4	23	50	73	100	38	284
		IGHV1-58_05	AS1	SE	IgPdb		ATGGACTGGATTTGGAGGATCCTCTTCTTGGTGGGAGCAGCGACAGGTGCCCACTCCCAAATGCAGCTGGTGCAGTCTGGGCCTGAGGTGAAGAAGCCTGGGACCTCAGTGAAGTTCTCCTGCAAGGCTTCTGGATTCACCTTTACTAGCTCTGCTATGCAGTGGGTGCGACAGGCTCGTGGACAACGCCTTGAGTGGATAGGATGGATCGTCGTTGGCAGTGGTAACACAAACTACGCACAGAAGTTCCAGGAAAGAGTCACCATTACCAGGGACATGTCCACAAGCACAGCCTACATGGAGCTGAGCAGCCTGAGATCCGAGGACACGGCCGTGTATTACTGTGCGGCA	26	11	31	33	37	25	36	1	0	1	1	0	0	0	0	0	0	0	0	0	1	0	0	0	0	0	199	3	0	1	0	203
		IGHV1-58_06	AS1	SE	IgPdb		ATGGACTGGATTTGGAGGGTCCTCTTCTTGGTGGGAGCAGCGACAGGTGCCCACTCCCAAATGCAGCTGGTGCAGTCTGGGCCTGAGGTGAAGAAGCCTGGGACCTCAGTGAAGTTCTCCTGCAAGGCTTCTGGATTCACCTTTACTAGCTCTGCTATGCAGTGGGTGCGACAGGCTCGTGGACAACGCCTTGAGTGGATAGGATGGATCGTCGTTGGCAGTGGTAACACAAACTACGCACAGAAGTTCCAGGAAAGAGTCACCATTACCAGGGACATGTCCACAAGCACAGCCTACATGGAGCTGAGCAGCCTGAGATCCGAGGACACGGCCGTGTATTACTGTGCGGCA	6	6	12	8	9	9	8	1	0	0	0	0	0	0	0	0	0	0	0	0	0	0	0	0	0	0	58	1	0	0	0	59
		IGHV1-58_07	AS2	SE		MK978028	ATGGACTGGATTTGGAGGATCCTCTTCTTGGTGGGAGCAGCGACAGGTGCCCACTCCCAAATGCAGCTGGTGCAGTCTGGGCCTGAGGTGAAGAAGCCTGGGACCTCAGTGAAGTTCTCCTGCAAGGCTTCTGGATTCACCTTTACTAGCTCTGCTGTGCAGTGGGTGCGACAGGCTCGTGGACAACGCCTTGAGTGGATAGGATGGATCGTCGTTGGCAGTGGTAACACAAACTACGCACAGAAGTTCCAGGAAAGAGTCACCATTACCAGGGACATGTCCACAAGCACAGCCTACATGGAGCTGAGCAGCCTGAGATCCGAGGACACGGCCGTGTATTACTGTGCGGCA	4	3	2	6	8	7	1	1	0	1	3	0	0	0	0	0	0	0	0	1	0	0	0	0	0	0	31	5	0	1	0	37
		IGHV1-58_08	AS1	SE	VBASE2_c1		ATGGACTGGATTTGGAGGATCCTCTTCTTGGTGAGAGCAGCGACAGGTGCCCACTCCCAAATGCAGCTGGTGCAGTCTGGGCCTGAGGTGAAGAAGCCTGGGACCTCAGTGAAGGTCTCCTGCAAGGCTTCTGGATTCACCTTTACTAGCTCTGCTGTGCAGTGGGTGCGACAGGCTCGTGGACAACGCCTTGAGTGGATAGGATGGATCGTCGTTGGCAGTGGTAACACAAACTACGCACAGAAGTTCCAGGAAAGAGTCACCATTACCAGGGACATGTCCACAAGCACAGCCTACATGGAGCTGAGCAGCCTGAGATCCGAGGACACGGCCGTGTATTACTGTGCGGCA	5	1	5	5	1	6	5	1	0	0	3	0	0	0	0	0	0	0	0	0	1	0	0	0	0	0	28	4	0	1	0	33
		IGHV1-58_09	AS2	SE		MK978029	ATGGACTGGATTTGGAGGATCCTCTTCTTGGTGAGAGCAGCGACAGGTGCCCACTCCCAAATGCAGCTGGTGCAGTCTGGGCCTGAGGTGAAGAAGCCTGGGACCTCAGTGAAGTTCTCCTGCAAGGCTTCTGGATTCACCTTTACTAGCTCTGCTGTGCAGTGGGTGCGACAGGCTCGTGGACAACGCCTTGAGTGGATAGGATGGATCGTCGTTGGCAGTGGTAACACAAACTACGCACAGAAGTTCCAGGAAAGAGTCACCATTACCAGGGACATGTCCACAAGCACAGCCTACATGGAGCTGAGCAGCCTGAGATCCGAGGACACGGCCGTGTATTACTGTGCGGCA	1	2	5	5	1	9	3	0	0	0	0	0	0	0	0	0	0	0	0	0	0	0	0	0	0	0	26	0	0	0	0	26
		IGHV1-58_10	AS3	SE			ATGGACTGGATTTGGAGGGTCCTCTTCTTGGTGGGAGCAGCGACAGGTGCCCACTCCCAAATGCAGCTGGTGCAGTCTGGGCCTGAGGTGAAGAAGCCTGGGACCTCAGTGAAGGTCTCCTGCAAGGCTTCTGGATTCACCTTTACTAGCTCTGCTATGCAGTGGGTGCGACAGGCTCGTGGACAACGCCTTGAGTGGATAGGATGGATCGTCGTTGGCAGTGGTAACACAAACTACGCACAGAAGTTCCAGGAAAGAGTCACCATTACCAGGGACATGTCCACAAGCACAGCCTACATGGAGCTGAGCAGCCTGAGATCCGAGGACATGGCCGTGTATTACTGTGCGGCA	0	0	0	0	0	0	0	2	2	1	1	0	4	1	1	2	0	0	0	0	0	0	0	0	0	0	0	6	8	0	0	14
		IGHV1-58_11	AS1	SE	VBASE2_c1		ATGGACTGGATTTGGAGGGTCCTCTTCTTGGTGAGAGCAGCGACAGGTGCCCACTCCCAAATGCAGCTGGTGCAGTCTGGGCCTGAGGTGAAGAAGCCTGGGACCTCAGTGAAGGTCTCCTGCAAGGCTTCTGGATTCACCTTTACTAGCTCTGCTGTGCAGTGGGTGCGACAGGCTCGTGGACAACGCCTTGAGTGGATAGGATGGATCGTCGTTGGCAGTGGTAACACAAACTACGCACAGAAGTTCCAGGAAAGAGTCACCATTACCAGGGACATGTCCACAAGCACAGCCTACATGGAGCTGAGCAGCCTGAGATCCGAGGACACGGCCGTGTATTACTGTGCGGCA	2	1	4	1	2	0	1	0	0	0	0	0	0	0	0	0	0	0	0	0	0	0	0	0	0	0	11	0	0	0	0	11
	IGHV1-69	IGHV1-69_01	AS1	GA	IMGT		ATGGACTGGACCTGGAGGTTCCTCTTTGTGGTGGCAGCAGCAGCTACAGGTGTCCAGTCCCAGGTGCAGCTGGTGCAGTCTGGGGCTGAGGTGAAGAAGCCTGGGTCCTCGGTGAAGGTCTCCTGCAAGGCTTCTGGAGGCACCTTCAGCAGCTATGCTATCAGCTGGGTGCGACAGGCCCCTGGACAAGGGCTTGAGTGGATGGGAGGGATCATCCCTATCTTTGGTACAGCAAACTACGCACAGAAGTTCCAGGGCAGAGTCACGATTACCGCGGACGAATCCACGAGCACAGCCTACATGGAGCTGAGCAGCCTGAGATCTGAGGACACGGCCGTGTATTACTGTGCGAGA	11	13	2	1	2	2	1	69	56	94	80	75	83	101	107	76	84	81	86	98	83	62	51	54	48	45	32	299	442	432	260	1465
		IGHV1-69_02	AS1	GA	IMGT		ATGGACTGGACCTGGAGGTTCCTCTTTGTGGTGGCAGCAGCAGCTACAGGTGTCCAGTCCCAGGTCCAGCTGGTGCAGTCTGGGGCTGAGGTGAAGAAGCCTGGGTCCTCGGTGAAGGTCTCCTGCAAGGCTTCTGGAGGCACCTTCAGCAGCTATGCTATCAGCTGGGTGCGACAGGCCCCTGGACAAGGGCTTGAGTGGATGGGAGGGATCATCCCTATCTTTGGTACAGCAAACTACGCACAGAAGTTCCAGGGCAGAGTCACGATTACCACGGACGAATCCACGAGCACAGCCTACATGGAGCTGAGCAGCCTGAGATCTGAGGACACGGCCGTGTATTACTGTGCGAGA	27	15	26	23	16	25	19	2	0	1	2	0	0	0	0	0	0	0	0	0	0	0	0	0	0	0	151	5	0	0	0	156
		IGHV1-69_03	AS1	GA	IMGT		ATGGACTGGACCTGGAGGTTCCTCTTTGTGGTGGCAGCAGCAGCTACAGGTGTCCAGTCCCAGGTGCAGCTGGTGCAGTCTGGGGCTGAGGTGAAGAAGCCTGGGTCCTCGGTGAAGGTCTCCTGCAAGGCTTCTGGAGGCACCTTCAGCAGCTATGCTATCAGCTGGGTGCGACAGGCCCCTGGACAAGGGCTTGAGTGGATGGGAGGGATCATCCCTATCTTTGGTACAGCAAACTACGCACAGAAGTTCCAGGGCAGAGTCACGATTACCGCGGACAAATCCACGAGCACAGCCTACATGGAGCTGAGCAGCCTGAGATCTGAGGACACGGCCGTGTATTACTGTGCGAGA	4	0	0	0	1	0	0	13	4	9	13	2	0	1	6	1	23	20	24	18	18	1	8	6	3	5	5	39	10	103	23	180
		IGHV1-69_04	AS1	GA	IMGT		ATGGACTGGACCTGGAGGTTCCTCTTTGTGGTGGCAGCAGCAGCTACAGGTGTCCAGTCCCAGGTCCAGCTGGTGCAGTCTGGGGCTGAGGTGAAGAAGCCTGGGTCCTCGGTGAAGGTCTCCTGCAAGGCTTCTGGAGGCACCTTCAGCAGCTATGCTATCAGCTGGGTGCGACAGGCCCCTGGACAAGGGCTTGAGTGGATGGGAAGGATCATCCCTATCTTTGGTACAGCAAACTACGCACAGAAGTTCCAGGGCAGAGTCACGATTACCGCGGACGAATCCACGAGCACAGCCTACATGGAGCTGAGCAGCCTGAGATCTGAGGACACGGCCGTGTATTACTGTGCGAGA	4	5	8	18	4	5	7	0	0	0	0	0	0	0	0	0	0	0	0	1	0	0	0	0	0	1	51	0	0	1	1	53
		IGHV1-69_05	AS1	GA	IMGT		ATGGACTGGACCTGGAGGTTCCTCTTTGTGGTGGCAGCAGCAGCTACAGGTGTCCAGTCCCAGGTCCAGCTGGTGCAGTCTGGGGCTGAGGTGAAGAAGCCTGGGTCCTCGGTGAAGGTCTCCTGCAAGGCTTCTGGAGGCACCTTCAGCAGCTATGCTATCAGCTGGGTGCGACAGGCCCCTGGACAAGGGCTTGAGTGGATGGGAAGGATCATCCCTATCCTTGGTACAGCAAACTACGCACAGAAGTTCCAGGGCAGAGTCACGATTACCGCGGACGAATCCACGAGCACAGCCTACATGGAGCTGAGCAGCCTGAGATCTGAGGACACGGCCGTGTATTACTGTGCGAGA	1	0	1	1	1	0	1	0	3	2	4	2	0	1	2	0	0	0	0	0	0	1	1	0	2	1	5	9	5	0	5	24
		IGHV1-69_06	AS1	GA	IMGT		ATGGACTGGACCTGGAGGTTCCTCTTTGTGGTGGCAGCAGCAGCTACAGGTGTCCAGTCCCAGGTCCAGCTGGTGCAGTCTGGGGCTGAGGTGAAGAAGCCTGGGTCCTCGGTGAAGGTCTCCTGCAAGGCTTCTGGAGGCACCTTCAGCAGCTATGCTATCAGCTGGGTGCGACAGGCCCCTGGACAAGGGCTTGAGTGGATGGGAGGGATCATCCCTATCTTTGGTACAGCAAACTACGCACAGAAGTTCCAGGGCAGAGTCACGATTACCGCGGACGAATCCACGAGCACAGCCTACATGGAGCTGAGCAGCCTGAGATCTGAGGACACGGCCGTGTATTACTGTGCGAGA	28	11	26	41	35	26	35	4	2	0	14	0	4	0	2	0	3	9	6	5	7	3	8	6	3	10	202	20	6	30	30	288
		IGHV1-69_07	AS1	GA	IMGT		ATGGACTGGACCTGGAGGTTCCTCTTTGTGGTGGCAGCAGCAGCTACAGGTGTCCAGTCCCAGGTCCAGCTGGTGCAGTCTGGGGCTGAGGTGAAGAAGCCTGGGTCCTCAGTGAAGGTCTCCTGCAAGGCTTCTGGAGGCACCTTCAGCAGCTATGCTATCAGCTGGGTGCGACAGGCCCCTGGACAAGGGCTTGAGTGGATGGGAGGGATCATCCCTATCTTTGGTACAGCAAACTACGCACAGAAGTTCCAGGGCAGAGTCACGATTACCGCGGACGAATCCACGAGCACAGCCTACATGGAGCTGAGCAGCCTGAGATCTGAGGACACGGCCGTGTATTACTGTGCGAGA	10	4	13	7	10	8	16	2	0	0	0	0	0	1	0	0	0	0	0	0	0	0	0	0	0	0	68	2	1	0	0	71
		IGHV1-69_08	AS1	GA	IMGT		ATGGACTGGACCTGGAGGTTCCTCTTTGTGGTGGCAGCAGCAGCTACAGGTGTCCAGTCCCAGGTCCAGCTGGTGCAGTCTGGGGCTGAGGTGAAGAAGCCTGGGTCCTCGGTGAAGGTCTCCTGCAAGGCTTCTGGAGGCACCTTCAGCAGCTATGCTATCAGCTGGGTGCGACAGGCCCCTGGACAAGGGCTTGAGTGGATGGGAGGGATCATCCCTATCTTTGGTACAGCAAACTACGCACAGAAGTTCCAGGGCAGAGTCACGATTACCGCGGACAAATCCACGAGCACAGCCTACATGGAGCTGAGCAGCCTGAGATCTGAGGACACGGCCGTGTATTACTGTGCGAGA	5	7	3	9	4	4	5	1	0	1	1	1	0	1	0	0	2	3	0	2	1	1	0	0	2	1	37	3	2	8	4	54
		IGHV1-69_09	AS2	GA		MK978030	ATGGACTGGACCTGGAGGTTCCTCTTTGTGGTGGCAGCAGCAGCTACAGGTGTCCAGTCCCAGGTCCAGCTGGTGCAGTCTGGGGCTGAGGTGAAGAAGCCTGGGTCCTCGGTGAAGGTCTCCTGCAAGGCTTCTGGAGGCACCTTCAGCAGCTATGCTATCAGCTGGGTGCGACAGGCCCCTGGACAAGGGCTTGAGTGGATGGGAAGGATCATCCCTATCCTTGGTACAGCAAACTACGCACAGAAGTTCCAGGGCAGAGTCACGATTACCGCGGACAAATCCACGAGCACAGCCTACATGGAGCTGAGCAGCCTGAGATCTGAGGACACGGCCGTGTATTACTGTGCGAGA	6	5	1	0	5	3	0	35	26	34	42	39	61	56	48	51	32	15	22	26	27	54	77	77	67	75	20	137	255	122	350	884
		IGHV1-69_10	AS2	GA		MK978031	ATGGACTGGACCTGGAGGTTCCTCTTTGTGGTGGCAGCAGCAGCTACAGGTGTCCAGTCCCAGGTCCAGCTGGTGCAATCTGGGGCTGAGGTGAAGAAGCCTGGGTCCTCGGTGAAGGTCTCCTGCAAGGCTTCTGGAGGCACCTTCAGCAGCTATGCTATCAGCTGGGTGCGACAGGCCCCTGGACAAGGGCTTGAGTGGATGGGAAGGATCATCCCTATCCTTGGTACAGCAAACTACGCACAGAAGTTCCAGGGCAGAGTCACGATTACCGCGGACAAATCCACGAGCACAGCCTACATGGAGCTGAGCAGCCTGAGATCTGAGGACACGGCCGTGTATTACTGTGCGAGA	22	13	19	9	27	18	23	31	18	19	34	42	31	26	19	40	28	50	29	41	40	17	33	31	35	22	131	102	158	188	138	717
		IGHV1-69_11	AS2	GA		MK978032	ATGGACTGGACCTGGAGGTTCCTCTTTGTGGTGGCAGCAGCAGCTACAGGTGTCCAGTCCCAGGTCCAGCTGGTGCAGTCTGGGGCTGAGGTGAAGAAGCCTGGGTCCTCAGTGAAGGTCTCCTGCAAGGCTTCTGGAGGCACCTTCAGCAGCTATGCTATCAGCTGGGTGCGACAGGCCCCTGGACAAGGGCTTGAGTGGATGGGAGGGATCATCCCTATCCTTGGTACAGCAAACTACGCACAGAAGTTCCAGGGCAGAGTCACGATTACCGCGGACAAATCCACGAGCACAGCCTACATGGAGCTGAGCAGCCTGAGATCTGAGGACACGGCCGTGTATTACTGTGCGAGA	3	4	7	11	11	7	14	4	0	1	1	12	4	4	4	8	2	0	2	3	6	8	5	8	4	9	57	6	32	13	34	142
		IGHV1-69_12	AS2	GA		MK978033	ATGGACTGGACCTGGAGGTTCCTCTTTGTGGTGGCAGCAGCAGCTACAGGTGTCCAGTCCCAGGTCCAGCTGGTGCAGTCTGGGGCTGAGGTGAAGAAGCCTGGGTCCTCGGTGAAGGTCTCCTGCAAGGCTTCTGGAGGCACCTTCAGCAGCTATGCTATCAGCTGGGTGCGACAGGCCCCTGGACAAGGGCTTGAGTGGATGGGAGGGATCATCCCTATCCTTGGTACAGCAAACTACGCACAGAAGTTCCAGGGCAGAGTCACGATTACCGCGGACAAATCCACGAGCACAGCCTACATGGAGCTGAGCAGCCTGAGATCTGAGGACACGGCCGTGTATTACTGTGCGAGA	8	5	8	8	8	3	11	2	1	0	0	1	0	0	0	0	1	0	0	0	4	8	13	12	15	10	51	3	1	5	58	118
		IGHV1-69_13	AS2	GA		MK978034	ATGGACTGGACCTGGAGGTTCCTCTTTGTGGTGGCAGCAGCAGCTACAGGTGTCCAGTCCCAGGTGCAGCTGGTGCAGTCTGGGGCTGAGGTGAAGAAGCCTGGGTCCTCGGTGAAGGTCTCCTGCAAGGCTTCTGGAGGCACCTTCAGCAGCTATGCTATCAGCTGGGTGCGACAGGCCCCTGGACAAGGGCTTGAGTGGATGGGAAGGATCATCCCTATCCTTGGTACAGCAAACTACGCACAGAAGTTCCAGGGCAGAGTCACGATTACCGCGGACAAATCCACGAGCACAGCCTACATGGAGCTGAGCAGCCTGAGATCTGAGGACACGGCCGTGTATTACTGTGCGAGA	0	0	0	0	0	0	0	0	3	1	1	1	0	0	0	1	2	1	1	3	5	5	6	6	7	10	0	5	2	12	34	53
		IGHV1-69_14	AS2	GA		MK978035	ATGGACTGGACCTGGAGGTTCCTCTTTGTGGTGGCAGCAGCAGCTACAGGTGTCCAGTCCCAGGTCCAGCTGGTGCAGTCTGGGGCTGAGGTGAAGAAGCCTGGATCCTCAGTGAAGGTCTCCTGCAAGGCTTCTGGAGGCACCTTCAGCAGCTATGCTATCAGCTGGGTGCGACAGGCCCCTGGACAAGGGCTTGAGTGGATGGGAGGGATCATCCCTATCCTTGGTACAGCAAACTACGCACAGAAGTTCCAGGGCAGAGTCACGATTACCGCGGACAAATCCACGAGCACAGCCTACATGGAGCTGAGCAGCCTGAGATCTGAGGACACGGCCGTGTATTACTGTGCGAGA	5	3	8	6	3	4	5	0	0	0	1	0	0	0	0	0	0	0	0	0	0	0	0	0	0	0	34	1	0	0	0	35
		IGHV1-69_15	AS1	GA	IgPdb		ATGGACTGGACCTGGAGGTTCCTCTTTGTGGTGGCAGCAGCAGCTACAGGTGTCCAGTCCCAGGTCCAGCTGGTGCAGTCTGGGGCTGAGGTGAAGAAGCCTGGATCCTCAGTGAAGGTCTCCTGCAAGGCTTCTGGAGGCACCTTCAGCAGCTATGCTATCAGCTGGGTGCGACAGGCCCCTGGACAAGGGCTTGAGTGGATGGGAGGGATCATCCCTATCTTTGGTACAGCAAACTACGCACAGAAGTTCCAGGGCAGAGTCACGATTACCGCGGACGAATCCACGAGCACAGCCTACATGGAGCTGAGCAGCCTGAGATCTGAGGACACGGCCGTGTATTACTGTGCGAGA	4	6	5	5	3	2	4	4	0	0	0	0	0	0	0	0	0	0	0	1	0	0	0	0	0	0	29	4	0	1	0	34
		IGHV1-69_16	AS2	GA		MK978036	ATGGACTGGACCTGGAGGTTCCTCTTTGTGGTGGCAGCAGCAGCTACAGGTGTCCAGTCCCAGGTCCAGCTGGTGCAGTCTGGGGCTGAGGTGAAGAAGCCTGGGTCCTCGGTGAAGGTCTCCTGCAAGGCTTCTGGAGGCACCTTCAGCAGCTATGCTATCAGCTGGGTGCGACAGGCCCCTGGACAAGGGCTTGAGTGGATGGGAAGGATCATCCCTATCTTTGGTACAGCAAACTACGCACAGAAGTTCCAGGGCAGAGTCACGATTACCGCGGACAAATCCACGAGCACAGCCTACATGGAGCTGAGCAGCCTGAGATCTGAGGACACGGCCGTGTATTACTGTGCGAGA	1	0	2	1	2	6	1	1	0	0	0	0	6	2	3	5	0	1	0	0	0	1	0	0	0	0	13	1	16	1	1	32
		IGHV1-69_17	AS2	GA		MK978037	ATGGACTGGACCTGGAGGTTCCTCTTTGTGGTGGCAGCAGCAGCTACAGGTGTCCAGTCCCAGGTCCAGCTGGTGCAGTCTGGGGCTGAGGTGAAGAAGCCTGGGTCCTCGGTGAAGGTCTCCTGCAAGGCTTCTGGAGGCACCTTCAGCAGCTATGCTATCAGCTGGGTGCGACAGGCCCCTGGACAAGGGCTTGAGTGGATGGGAAGGATCATCCCTATCTTTGGTACAGCAAACTACGCACAGAAGTTCCAGGGCAGAGTCACGATTACCACGGACAAATCCACGAGCACAGCCTACATGGAGCTGAGCAGCCTGAGATCTGAGGACACGGCCGTGTATTACTGTGCGAGA	4	0	4	3	9	1	4	0	0	1	0	0	0	0	0	0	0	0	0	0	0	0	0	0	0	0	25	1	0	0	0	26
		IGHV1-69_18	AS2	GA		MK978038	ATGGACTGGACCTGGAGGTTCCTCTTTGTGGTGGCAGCAGCAGCTACAGGTGTCCAGTCCCAGGTCCAGCTGGTGCAATCTGGGGCTGAGGTGAAGAAGCCTGGGTCCTCGGTGAAGGTCTCCTGCAAGGCTTCTGGAGGCACCTTCAGCAGCTATGCTATCAGCTGGGTGCGACAGGCCCCTGGACAAGGGCTTGAGTGGATGGGAAGGATCATCCCTATCTTTGGTACAGCAAACTACGCACAGAAGTTCCAGGGCAGAGTCACGATTACCGCGGACAAATCCACGAGCACAGCCTACATGGAGCTGAGCAGCCTGAGATCTGAGGACACGGCCGTGTATTACTGTGCGAGA	0	0	0	0	1	0	0	3	1	1	0	1	3	1	2	2	0	4	0	1	0	0	1	1	0	1	1	5	9	5	3	23
		IGHV1-69_19	AS1	GA	IgPdb		ATGGACTGGACCTGGAGGTTCCTCTTTGTGGTGGCAGCAGCAGCTACAGGTGTCCAGTCCCAGGTCCAGCTGGTGCAGTCTGGGGCTGAGGTGAAGAAGCCTGGGTCCTCAGTGAAGGTCTCCTGCAAGGCTTCTGGAGGCACCTTCAGCAGCTATGCTATCAGCTGGGTGCGACAGGCCCCTGGACAAGGGCTTGAGTGGATGGGAGGGATCATCCCTATCTTTGGTACAGCAAACTACGCACAGAAGTTCCAGGGCAGAGTCACGATTACCACGGACGAATCCACGAGCACAGCCTACATGGAGCTGAGCAGCCTGAGATCTGAGGACACGGCCGTGTATTACTGTGCGAGA	5	3	7	5	4	5	7	0	1	0	1	0	0	0	0	0	0	0	0	3	1	0	0	0	0	0	36	2	0	4	0	42
		IGHV1-69_20	AS3	GA			ATGGACTGGACCTGGAGGTTCCTCTTTGTGGTGGCAGCAGCAGCTACAGGTGTCCAGTCCCAGGTCCAGCTGGTGCAATCTGGGGCTGAGGTGAAGAAGCCTGGGTCCTCAGTGAAGGTCTCCTGCAAGGCTTCTGGAGGCACCTTCAGCAGCTATGCTATCAGCTGGGTGCGACAGGCCCCTGGACAAGGGCTTGAGTGGATGGGAAGGATCATCCCTATCCTTGGTACAGCAAACTACGCACAGAAGTTCCAGGGCAGAGTCACGATTACCGCGGACAAATCCACGAGCACAGCCTACATGGAGCTGAGCAGCCTGAGATCTGAGGACACGGCCGTGTATTACTGTGCGAGA	1	2	5	0	3	1	4	0	0	0	0	0	0	0	0	0	0	0	0	0	0	0	0	0	0	0	16	0	0	0	0	16
		IGHV1-69_21	AS3	GA			ATGGACTGGACCTGGAGGTTCCTCTTTGTGGTGGCAGCAGCAGCTACAGGTGTCCAGTCCCAGGTGCAGCTGGTGCAATCTGGGGCTGAGGTGAAGAAGCCTGGGTCCTCGGTGAAGGTCTCCTGCAAGGCTTCTGGAGGCACCTTCAGCAGCTATGCTATCAGCTGGGTGCGACAGGCCCCTGGACAAGGGCTTGAGTGGATGGGAAGGATCATCCCTATCCTTGGTACAGCAAACTACGCACAGAAGTTCCAGGGCAGAGTCACGATTACCGCGGACAAATCCACGAGCACAGCCTACATGGAGCTGAGCAGCCTGAGATCTGAGGACACGGCCGTGTATTACTGTGCGAGA	0	1	1	1	0	1	1	1	1	0	1	0	0	0	0	0	1	1	2	0	1	0	1	0	0	0	5	3	0	5	1	14
		IGHV1-69_22	AS3	GA			ATGGACTGGACCTGGAGGTTCCTCTTTGTGGTGGCAGCAGCAGCTACAGGTGTCCAGTCCCAGGTCCAGCTGGTGCAGTCTGGGGCTGAGGTGAAGAAGCCTGGGTCCTCAGTGAAGGTCTCCTGCAAGGCTTCTGGAGGCACCTTCAGCAGCTATGCTATCAGCTGGGTGCGACAGGCCCCTGGACAAGGGCTTGAGTGGATGGGAGGGATCATCCCTATCCTTGGTACAGCAAACTACGCACAGAAGTTCCAGGGCAGAGTCACGATTACCGCGGACGAATCCACGAGCACAGCCTACATGGAGCTGAGCAGCCTGAGATCTGAGGACACGGCCGTGTATTACTGTGCGAGA	3	1	0	1	1	4	3	0	0	0	0	0	0	0	0	0	0	0	0	0	0	0	0	0	0	0	13	0	0	0	0	13
		IGHV1-69_23	AS2	GA		MK978039	ATGGACTGGACCTGGAGGTTCCTCTTTGTGGTGGCAGCAGCAGCTACAGGTGTCCAGTCCCAGGTCCAGCTGGTGCAGTCTGGGGCTGAGGTGAAGAAGCCTGGGTCCTCAGTGAAGGTCTCCTGCAAGGCTTCTGGAGGCACCTTCAGCAGCTATGCTATCAGCTGGGTGCGACAGGCCCCTGGACAAGGGCTTGAGTGGATGGGAAGGATCATCCCTATCTTTGGTACAGCAAACTACGCACAGAAGTTCCAGGGCAGAGTCACGATTACCACGGACGAATCCACGAGCACAGCCTACATGGAGCTGAGCAGCCTGAGATCTGAGGACACGGCCGTGTATTACTGTGCGAGA	5	3	1	6	2	1	4	0	0	0	0	0	0	0	0	0	0	0	0	0	0	0	0	0	0	0	22	0	0	0	0	22
		IGHV1-69_24	AS2	GA		MK978040	ATGGACTGGACCTGGAGGTTCCTCTTTGTGGTGGCAGCAGCAGCTACAGGTGTCCAGTCCCAGGTCCAGCTGGTGCAGTCTGGGGCTGAGGTGAAGAAGCCTGGGTCCTCGGTGAAGGTCTCCTGCAAGGCTTCTGGAGGCACCTTCAGCAGCTATGCTATCAGCTGGGTGCGACAGGCCCCTGGACAAGGGCTTGAGTGGATGGGAAGGATCATCCCTATCTTTGGTACAGCAAACTACGCACAGAAGTTCCAGGGCAGAGTCACGATTACCACGGACGAATCCACGAGCACAGCCTACATGGAGCTGAGCAGCCTGAGATCTGAGGACACGGCCGTGTATTACTGTGCGAGA	2	1	4	4	3	2	3	0	0	0	1	0	0	0	0	0	0	0	0	0	0	0	0	0	0	0	19	1	0	0	0	20
		IGHV1-69_25	AS1	GA	IgPdb		ATGGACTGGACCTGGAGGTTCCTCTTTGTGGTGGCAGCAGCAGCTACAGGTGTCCAGTCCCAGGTCCAGCTGGTGCAGTCTGGGGCTGAGGTGAAGAAGCCTGGGTCCTCAGTGAAGGTCTCCTGCAAGGCTTCTGGAGGCACCTTCAGCAGCTATGCTATCAGCTGGGTGCGACAGGCCCCTGGACAAGGGCTTGAGTGGATGGGAGGGATCATCCCTATCTTTGGTACAGCAAACTACGCACAGAAGTTCCAGGGCAGAGTCACGATTACCGCGGACAAATCCACGAGCACAGCCTACATGGAGCTGAGCAGCCTGAGATCTGAGGACACGGCCGTGTATTACTGTGCGAGA	2	0	1	6	0	1	0	0	0	0	0	0	0	0	0	0	1	0	0	0	0	0	0	0	0	0	10	0	0	1	0	11
		IGHV1-69_26	AS3	GA			ATGGACTGGACCTGGAGGTTCCTCTTTGTGGTGGCAGCAGCAGCTACAGGTGTCCAGTCCCAGGTCCAGCTGGTGCAGTCTGGGGCTGAGGTGAAGAAGCCTGGGTCCTCGGTGAAGGTCTCCTGCAAGGCTTCTGGAGGCACCTTCAGCAGCTATGCTATCAGCTGGGTGCGACAGGCCCCTGGACAAGGGCTTGAGTGGATGGGAGGGATCATCCCTATCCTTGGTACAGCAAACTACGCACAGAAGTTCCAGGGCAGAGTCACGATTACCGCGGACGAATCCACGAGCACAGCCTACATGGAGCTGAGCAGCCTGAGATCTGAGGACACGGCCGTGTATTACTGTGCGAGA	1	0	3	2	4	3	2	0	0	0	0	0	0	0	0	0	0	0	0	0	0	0	0	0	0	0	15	0	0	0	0	15
		IGHV1-69_27	AS3	GA			ATGGACTGGACCTGGAGGTTCCTCTTTGTGGTGGCAGCAGCAGCTACAGGTGTCCAGTCCCAGGTCCAGCTGGTGCAGTCTGGGGCTGAGGTGAAGAAGCCTGGGTCCTCGGTGAAGGTCTCCTGCAAGGCTTCTGGAGGCACCTCCAGCAGCTATGCTATCAGCTGGGTGCGACAGGCCCCTGGACAAGGGCTTGAGTGGATGGGAAGGATCATCCCTATCCTTGGTACAGCAAACTACGCACAGAAGTTCCAGGGCAGAGTCACGATTACCGCGGACAAATCCACGAGCACAGCCTACATGGAGCTGAGCAGCCTGAGATCTGAGGACACGGCCGTGTATTACTGTGCGAGA	0	0	0	0	0	0	0	0	0	0	0	1	1	2	0	3	0	0	0	0	0	1	0	0	2	0	0	0	7	0	3	10
		IGHV1-69_28	AS3	GA			ATGGACTGGACCTGGAGGTTCCTCTTTGTGGTGGCAGCAGCAGCTACAGGTGTCCAGTCCCAGGTGCAGCTGGTGCAGTCTGGGGCTGAGGTGAAGAAGCCTGGGTCCTCGGTGAAGGTCTCCTGCAAGGCTTCTGGAGGCACCTTCAGCAGCTATGCTATCAGCTGGGTGCGACAGGCCCCTGGACAAGGGCTTGAGTGGATGGGAAGGATCATCCCTATCCTTGGTACAGCAAACTACGCACAGAAGTTCCAGGGCAGAGTCACGATTACCGCGGACGAATCCACGAGCACAGCCTACATGGAGCTGAGCAGCCTGAGATCTGAGGACACGGCCGTGTATTACTGTGCGAGA	0	0	0	0	0	0	0	1	0	2	0	0	0	1	4	0	1	0	0	0	0	0	0	0	0	0	0	3	5	1	0	9
		IGHV1-69_29	AS3	GA			ATGGACTGGACCTGGAGGTTCCTCTTTGTGGTGGCAGCAGCAGCTACAGGTGTCCAGTCCCAGGTCCAGCTGGTGCAATCTGGGGCTGAGGTGAAGAAGCCTGGGTCCTCGGTGAAGGTCTCCTGCAAGGCTTCTGGAGGCACCTTCAGCAGCTATGCTATCAGCTGGGTGCGACAGGCCCCTGGACAAGGGCTTGAGTGGATGGGAAGGATCATCCCTATCCTTGGTACAGCAAACTACGCACAGAAGTTCCAGGGCAGAGTCACGATTACCACGGACAAATCCACGAGCACAGCCTACATGGAGCTGAGCAGCCTGAGATCTGAGGACACGGCCGTGTATTACTGTGCGAGA	0	0	3	4	0	0	2	0	0	0	0	0	0	0	0	0	0	0	0	0	0	0	0	0	0	0	9	0	0	0	0	9
		IGHV1-69_30	AS3	GA			ATGGACTGGACCTGGAGGTTCCTCTTTGTGGTGGCAGCAGCAGCTACAGGTGTCCAGTCCCAGGTGCAGCTGGTGCAGTCTGGGGCTGAGGTGAAGAAGCCTGGGTCCTCAGTGAAGGTCTCCTGCAAGGCTTCTGGAGGCACCTTCAGCAGCTATGCTATCAGCTGGGTGCGACAGGCCCCTGGACAAGGGCTTGAGTGGATGGGAGGGATCATCCCTATCTTTGGTACAGCAAACTACGCACAGAAGTTCCAGGGCAGAGTCACGATTACCGCGGACGAATCCACGAGCACAGCCTACATGGAGCTGAGCAGCCTGAGATCTGAGGACACGGCCGTGTATTACTGTGCGAGA	1	0	0	0	0	0	0	0	0	0	0	1	0	1	0	3	0	0	0	1	0	0	0	0	0	0	1	0	5	1	0	7
		IGHV1-69_32	AS3	GA			ATGGACTGGACCTGGAGGTTCCTCTTTGTGGTGGCAGCAGCAGCTACAGGTGTCCAGTCCCAGGTCCAGCTGGTGCAGTCTGGGGCTGAGGTGAAGAAGCCTGGGTCCTCAGTGAAGGTCTCCTGCAAGGCTTCTGGAGGCACCTTCAGCAGCTATGCTATCAGCTGGGTGCGACAGGCCCCTGGACAAGGGCTTGAGTGGATGGGAAGGATCATCCCTATCTTTGGTACAGCAAACTACGCACAGAAGTTCCAGGGCAGAGTCACGATTACCGCGGACAAATCCACGAGCACAGCCTACATGGAGCTGAGCAGCCTGAGATCTGAGGACACGGCCGTGTATTACTGTGCGAGA	0	0	0	0	0	0	0	0	0	0	0	0	0	0	0	0	0	0	0	0	0	1	1	0	1	4	0	0	0	0	7	7
		IGHV1-69_33	AS1	GA	IgPdb		ATGGACTGGACCTGGAGGTTCCTCTTTGTGGTGGCAGCAGCAGCTACAGGTGTCCAGTCCCAGGTCCAGCTGGTGCAGTCTGGGGCTGAGGTGAAGAAGCCTGGGTCCTCAGTGAAGGTCTCCTGCAAGGCTTCTGGAGGCACCTTCAGCAGCTATGCTATCAGCTGGGTGCGACAGGCCCCTGGACAAGGGCTTGAGTGGATGGGAAGGATCATCCCTATCTTTGGTACAGCAAACTACGCACAGAAGTTCCAGGGCAGAGTCACGATTACCGCGGACGAATCCACGAGCACAGCCTACATGGAGCTGAGCAGCCTGAGATCTGAGGACACGGCCGTGTATTACTGTGCGAGA	0	1	1	0	0	0	3	0	0	0	0	0	0	0	0	0	0	0	0	0	0	0	0	0	0	0	5	0	0	0	0	5
	IGHV1-8	IGHV1-8_01	AS1	SE	IMGT, VBASE2		ATGGACTGGACCTGGAGGATCCTCTTCTTGGTGGCAGCAGCTACAAGTGCCCACTCCCAGGTGCAGCTGGTGCAGTCTGGGGCTGAGGTGAAGAAGCCTGGGGCCTCAGTGAAGGTCTCCTGCAAGGCTTCTGGATACACCTTCACCAGTTATGATATCAACTGGGTGCGACAGGCCACTGGACAAGGGCTTGAGTGGATGGGATGGATGAACCCTAACAGTGGTAACACAGGCTATGCACAGAAGTTCCAGGGCAGAGTCACCATGACCAGGAACACCTCCATAAGCACAGCCTACATGGAGCTGAGCAGCCTGAGATCTGAGGACACGGCCGTGTATTACTGTGCGAGA	91	66	80	100	70	66	104	152	111	161	178	176	181	196	193	174	171	186	166	191	195	161	192	168	176	180	577	602	920	909	877	3885
		IGHV1-8_02	AS1	SE	IMGT		ATGGACTGGACCTGGAGGATCCTCTTCTTGGTGGCAGCAGCTACAAGTGCCCACTCCCAGGTGCAGCTGGTGCAGTCTGGGGCTGAGGTGAAGAAGCCTGGGGCCTCAGTGAAGGTCTCCTGCAAGGCTTCTGGATACACCTTCACCAGCTATGATATCAACTGGGTGCGACAGGCCACTGGACAAGGGCTTGAGTGGATGGGATGGATGAACCCTAACAGTGGTAACACAGGCTATGCACAGAAGTTCCAGGGCAGAGTCACCATGACCAGGAACACCTCCATAAGCACAGCCTACATGGAGCTGAGCAGCCTGAGATCTGAGGACACGGCCGTGTATTACTGTGCGAGA	84	42	76	77	73	69	83	14	2	1	20	0	0	0	0	0	2	0	1	4	3	1	2	2	2	2	504	37	0	10	9	560
		IGHV1-8_03	AS1	SE	IMGT, IgPdb		ATGGACTGGACCTGGAGGATCCTCTTCTTGGTGGCAGCAGCTACAAGTGCCCACTCCCAGGTGCAGCTGGTGCAGTCTGGGGCTGAGGTGAAGAAGCCTGGGGCCTCAGTGAAGGTCTCCTGCAAGGCTTCTGGATACACCTTCACCAGCTATGATATCAACTGGGTGCGACAGGCCACTGGACAAGGGCTTGAGTGGATGGGATGGATGAACCCTAACAGTGGTAACACAGGCTATGCACAGAAGTTCCAGGGCAGAGTCACCATTACCAGGAACACCTCCATAAGCACAGCCTACATGGAGCTGAGCAGCCTGAGATCTGAGGACACGGCCGTGTATTACTGTGCGAGA	12	11	28	28	41	21	20	2	4	0	5	6	17	11	12	17	0	0	0	1	0	1	2	2	0	2	161	11	63	1	7	243
		IGHV1-8_04	AS2	SE		MK978041	ATGGACTGGACCTGGAGGATCCTCTTCTTGGTGGCAGCAGCTACAAGTGCCCACTCCCAGGTGCAGCTTGTGCAGTCTGGGGCTGAGGTGAAGAAGCCTGGGGCCTCAGTGAAGGTCTCCTGCAAGGCTTCTGGATACACCTTCACCAGTTATGATATCAACTGGGTGCGACAGGCCACTGGACAAGGGCTTGAGTGGATGGGATGGATGAACCCTAACAGTGGTAACACAGGCTATGCACAGAAGTTCCAGGGCAGAGTCACCATGACCAGGAACACCTCCATAAGCACAGCCTACATGGAGCTGAGCAGCCTGAGATCTGAGGACACGGCCGTGTATTACTGTGCGAGA	0	0	0	0	0	2	0	14	5	6	2	3	3	3	3	4	21	9	12	11	11	5	9	32	12	19	2	27	16	64	77	186
		IGHV1-8_05	AS2	SE		MK978042	ATGGACTGGACCTGGAGGATCCTCTTCTTGGTGGCAGCAGCTACAAGTGCCCACTCCCAGGTGCAGCTGGTGCAGTCTGGGGCTGAGGTGAAGAAGCCTGGGGCCTCAGTGAAGGTCTCCTGCAAGGCTTCTGGATACACCTTCACCAGTTATGATATCAACTGGGTGCGACAGGCCACTGGACAAGGGCTTGAGTGGATGGGATGGATGAACCCTAACAGTGGTAACACAGGCTATGCACAGAAGTTCCAGGGCAGAGTCACCATTACCAGGAACACCTCCATAAGCACAGCCTACATGGAGCTGAGCAGCCTGAGATCTGAGGACACGGCCGTGTATTACTGTGCGAGA	3	0	2	3	1	4	2	1	1	0	1	0	0	0	0	0	0	0	0	1	0	0	0	0	1	0	15	3	0	1	1	20
	IGHV2-26	IGHV2-26_01	AS1	SE	IMGT		ATGGACACACTTTGCTACACACTCCTGCTGCTGACCACCCCTTCCTGGGTCTTGTCCCAGGTCACCTTGAAGGAGTCTGGTCCTGTGCTGGTGAAACCCACAGAGACCCTCACGCTGACCTGCACCGTCTCTGGGTTCTCACTCAGCAATGCTAGAATGGGTGTGAGCTGGATCCGTCAGCCCCCAGGGAAGGCCCTGGAGTGGCTTGCACACATTTTTTCGAATGACGAAAAATCCTACAGCACATCTCTGAAGAGCAGGCTCACCATCTCCAAGGACACCTCCAAAAGCCAGGTGGTCCTTACCATGACCAACATGGACCCTGTGGACACAGCCACATATTACTGTGCACGGATA	145	96	148	153	147	111	159	172	107	135	187	175	169	190	192	177	196	197	178	199	201	157	193	178	180	174	959	601	903	971	882	4316
		IGHV2-26_02	AS1	SE	IMGT		ATGGACACGCTTTGCTACACACTCCTGCTGCTGACCACCCCTTCCTGGGTCTTGTCCCAGGTCACCTTGAAGGAGTCTGGTCCTGTGCTGGTGAAACCCACAGAGACCCTCACGCTGACCTGCACCGTCTCTGGGTTCTCACTCAGCAATGCTAGAATGGGTGTGAGCTGGATCCGTCAGCCCCCAGGGAAGGCCCTGGAGTGGCTTGCACACATTTTTTCGAATGACGAAAAATCCTACAGCACATCTCTGAAGAGCAGGCTCACCATCTCCAAGGACACCTCCAAAAGCCAGGTGGTCCTTACCATGACCAATATGGACCCTGTGGACACAGCCACATATTACTGTGCACGGATA	23	17	23	39	25	31	20	3	3	1	3	0	0	0	0	1	0	0	0	2	0	0	0	0	1	0	178	10	1	2	1	192
		IGHV2-26_03	AS1	SE	IgPdb, IMGT		ATGGACACGCTTTGCTACACACTCCTGCTGCTGACCACCCCTTCCTGGGTCTTGTCCCAGGTCACCTTGAAGGAGTCTGGTCCTGTGCTGGTGAAACCCACAGAGACCCTCACGCTGACCTGCACCGTCTCTGGGTTCTCACTCAGCAATGCTAGAATGGGTGTGAGCTGGATCCGTCAGCCCCCAGGGAAGGCCCTGGAGTGGCTTGCACACATTTTTTCGAATGACGAAAAATCCTACAGCACATCTCTGAAGAGCAGGCTCACCATCTCCAAGGACACCTCCAAAAGCCAGGTGGTCCTTACCATGACCAATATGGACCCTGTGGACACAGCCACATATTACTGTGCATGGATA	11	5	15	18	5	18	25	9	16	29	17	10	29	16	13	17	1	1	3	11	4	14	10	24	9	30	97	71	85	20	87	360
		IGHV2-26_04	AS1	SE	IgPdb		ATGGACACGCTTTGCTACACACTCCTGCTGCTGACCACCCCTTCCTGGGTCTTGTCCCAGGTCACCTTGAAGGAGTCTGGTCCTGTGCTGGTGAAACCCACAGAGACCCTCACGCTGACCTGCACCGTCTCTGGGTTCTCACTCAGCAATGCTAGAATGGGTGTGAGCTGGATCCATCAGCCCCCAGGGAAGGCCCTGGAGTGGCTTGCACACATTTTTTCGAATGACGAAAAATCCTACAGCACATCTCTGAAGAGCAGGCTCACCATCTCCAAGGACACCTCCAAAAGCCAGGTGGTCCTTACCATGACCAATATGGACCCTGTGGACACAGCCACATATTACTGTGCACGGATA	2	2	1	3	9	2	3	0	0	1	0	0	0	0	0	0	0	0	0	1	0	0	0	0	0	0	22	1	0	1	0	24
		IGHV2-26_05	AS1	SE	IgPdb		ATGGACACGCTTTGCTACACACTCCTGCTGCTGACCACCCCTTCCTGGGTCTTGTCCCAGGTCACCTTGAAGGAGTCTGGTCCTGTGCTGGTGAAACCCACAGAGACCCTCACGCTGACCTGCACCGTCTCTGGGTTCTCAGTCAGCAATGCTAGAATGGGTGTGAGCTGGATCCGTCAGCCCCCAGGGAAGGCCCTGGAGTGGCTTGAACACATTTTTTCGAATGACGAAAAATCCTACAGCACATCTCTGAAGAGCAGGCTCACCATCTCCAAGGACACCTCCAAAAGCCAGGTGGTCCTTACCATGACCAATATGGACCCTGTGGACACAGCCACATATTACTGTGCACGGATA	1	0	2	7	1	2	5	1	0	0	0	0	0	0	0	0	0	0	0	0	0	0	0	0	0	0	18	1	0	0	0	19
		IGHV2-26_06	AS3	SE			ATGGACACACTTTGCTACACACTCCTGCTGCTGACCACCCCTTCCTGGGTCTTGTCCCAGGTCACCTTGAAGGAGTCTGGTCCTGTGCTGGTAAAACCCACAGAGACCCTCACGCTGACCTGCACCGTCTCTGGGTTCTCACTCAGCAATGCTAGAATGGGTGTGAGCTGGATCCGTCAGCCCCCAGGGAAGGCCCTGGAGTGGCTTGCACACATTTTTTCGAATGACGAAAAATCCTACAGCACATCTCTGAAGAGCAGGCTCACCATCTCCAAGGACACCTCCAAAAGCCAGGTGGTCCTTACCATGACCAACATGGACCCTGTGGACACAGCCACATATTACTGTGCACGGATA	0	0	0	0	0	0	0	0	0	0	0	1	5	3	1	3	0	0	0	0	0	0	0	0	0	0	0	0	13	0	0	13
	IGHV2-5	IGHV2-5_01	AS1	SE	IMGT, VBASE2		ATGGACACACTTTGCTCCACGCTCCTGCTGCTGACCATCCCTTCATGGGTCTTGTCCCAGATCACCTTGAAGGAGTCTGGTCCTACGCTGGTGAAACCCACACAGACCCTCACGCTGACCTGCACCTTCTCTGGGTTCTCACTCAGCACTAGTGGAGTGGGTGTGGGCTGGATCCGTCAGCCCCCAGGAAAGGCCCTGGAGTGGCTTGCACTCATTTATTGGAATGATGATAAGCGCTACAGCCCATCTCTGAAGAGCAGGCTCACCATCACCAAGGACACCTCCAAAAACCAGGTGGTCCTTACAATGACCAACATGGACCCTGTGGACACAGCCACATATTACTGTGCACACAGA	94	55	112	119	99	83	102	49	30	20	64	40	30	29	21	43	50	51	54	70	71	32	44	41	51	39	664	163	163	296	207	1493
		IGHV2-5_02	AS1	SE	IMGT, VBASE2, IgPdb		ATGGACACACTTTGCTCCACGCTCCTGCTGCTGACCATCCCTTCATGGGTCTTGTCCCAGATCACCTTGAAGGAGTCTGGTCCTACGCTGGTGAAACCCACACAGACCCTCACGCTGACCTGCACCTTCTCTGGGTTCTCACTCAGCACTAGTGGAGTGGGTGTGGGCTGGATCCGTCAGCCCCCAGGAAAGGCCCTGGAGTGGCTTGCACTCATTTATTGGGATGATGATAAGCGCTACAGCCCATCTCTGAAGAGCAGGCTCACCATCACCAAGGACACCTCCAAAAACCAGGTGGTCCTTACAATGACCAACATGGACCCTGTGGACACAGCCACATATTACTGTGCACACAGA	88	60	62	89	77	75	92	132	96	146	144	146	167	176	182	153	147	141	122	139	138	132	160	160	141	165	543	518	824	687	758	3330
		IGHV2-5_03	AS2	SE		MK978043	ATGGACACACTTTGCTCCACGCTCCTGCTGCTGACCATCCCTTCATGGGTCTTGTCCCAGATCACCTTGAAGGAGTCTGGTCCTACGCTGGTGAAACCCACACAGACCCTCACGCTGACCTGCACCTTCTCTGGGTTCTCACTCAGCACTAGTGGAGTGGGTGTGGGCTGGATCCGTCAGCCCCCAGGAAAGGCCCTGGAGTGGCTTGCACTCATTTATTGGGATGATGATAAGCGCTACGGCCCATCTCTGAAGAGCAGGCTCACCATCACCAAGGACACCTCCAAAAACCAGGTGGTCCTTACAATGACCAACATGGACCCTGTGGACACAGCCACATATTACTGTGCACACAGA	7	4	11	9	7	10	14	0	0	0	0	0	0	0	0	0	0	0	0	0	0	0	0	0	0	0	62	0	0	0	0	62
	IGHV2-70	IGHV2-70_01	AS1	SE	IMGT, VBASE2		ATGGACATACTTTGTTCCACGCTCCTGCTACTGACTGTCCCGTCCTGGGTCTTATCCCAGGTCACCTTGAGGGAGTCTGGTCCTGCGCTGGTGAAACCCACACAGACCCTCACACTGACCTGCACCTTCTCTGGGTTCTCACTCAGCACTAGTGGAATGTGTGTGAGCTGGATCCGTCAGCCCCCAGGGAAGGCCCTGGAGTGGCTTGCACTCATTGATTGGGATGATGATAAATACTACAGCACATCTCTGAAGACCAGGCTCACCATCTCCAAGGACACCTCCAAAAACCAGGTGGTCCTTACAATGACCAACATGGACCCTGTGGACACAGCCACGTATTATTGTGCACGGATA	13	13	3	5	2	5	1	70	66	108	90	79	91	110	116	92	91	112	117	106	102	49	61	62	56	57	42	334	488	528	285	1677
		IGHV2-70_02	AS2	SE		MK978044	ATGGACATACTTTGTTCCACGCTCCTGCTACTGACTGTCCCGTCCTGGGTCTTATCCCAGGTCACCTTGAGGGAGTCTGGTCCTGCGCTGGTGAAACCCACACAGACCCTCACACTGACCTGCACCTTCTCTGGGTTCTCACTCAGCACTAGTGGAATGTGTGTGAGCTGGATCCGTCAGCCCCCAGGGAAGGCCCTGGAGTGGCTTGCACGCATTGATTGGGATGATGATAAATACTACAGCACATCTCTGAAGACCAGGCTCACCATCTCCAAGGACACCTCCAAAAACCAGGTGGTCCTTACAATGACCAACATGGACCCTGTGGACACAGCCACGTATTATTGTGCACGGATA	69	32	65	64	60	50	58	42	38	40	77	45	68	54	54	63	47	56	53	51	62	65	118	128	127	130	398	197	284	269	568	1716
		IGHV2-70_03	AS2	SE		MK978045	ATGGACATACTTTGTTCCACGCTCCTGCTACTGACTGTCCCGTCCTGGGTCTTATCCCAGGTCACCTTGAGGGAGTCTGGTCCTGCGCTGGTGAAACCCACACAGACCCTCACACTGACCTGCACCTTCTCTGGGTTCTCACTCAGCACTAGTGGAATGTGTGTGAGCTGGGTCCGTCAGCCCCCAGGGAAGGCCCTGGAGTGGCTTGCACTCATTGATTGGGATGATGATAAATACTACAGCACATCTCTGAAGACCAGGCTCACCATCTCCAAGGACACCTCCAAAAACCAGGTGGTCCTTACAATGACCAACATGGACCCTGTGGACACAGCCACGTATTATTGTGCACGGATA	24	14	25	26	20	22	26	2	1	2	9	1	0	0	0	0	0	0	0	0	2	0	0	0	0	0	157	14	1	2	0	174
		IGHV2-70_04	AS2	SE		MK978046	ATGGACATACTTTGTTCCATGCTCCTGCTACTGACTGTCCCGTCCTGGGTCTTATCCCAGGTCACCTTGAGGGAGTCTGGTCCTGCGCTGGTGAAACCCACACAGACCCTCACGCTGACCTGCACCTTCTCTGGGTTCTCACTCAGCACTAGTGGAATGCGTGTGAGCTGGATCCGTCAGCCCCCAGGGAAGGCCCTGGAGTGGCTTGCACGCATTGATTGGGATGATGATAAATACTGCAGCACATCTCTGAAGACCAGGCTCACCATCTCCAAGGACACCTCCAAAAACCAGGTGGTCCTTACAATGACCAACATGGACCCTGTGGACACAGCCACGTATTATTGTGCACGGATA	16	11	8	8	15	8	22	8	0	1	3	0	0	0	0	0	0	0	0	0	1	0	0	0	0	0	88	12	0	1	0	101
		IGHV2-70_05	AS2	SE		MK978047	ATGGACATACTTTGTTCCATGCTCCTGCTACTGACTGTCCCGTCCTGGGTCTTATCCCAGGTCACCTTGAGGGAGTCTGGTCCTGCGCTGGTGAAACCCACACAGACCCTCACACTGACCTGCACCTTCTCTGGGTTCTCACTCAGCACTAGTGGAATGCGTGTGAGCTGGATCCGTCAGCCCCCAGGGAAGGCCCTGGAGTGGCTTGCACGCATTGATTGGGATGATGATAAATACTGCAGCACATCTCTGAAGACCAGGCTCACCATCTCCAAGGCCACCTCCAAAAACCAGGTGGTCCTTACAATGACCAACATGGACCCTGTGGACACAGCCACGTATTATTGTGCACGGATA	4	1	4	6	6	1	2	0	0	0	1	6	6	9	2	4	0	2	0	1	0	1	5	2	4	7	24	1	27	3	19	74
		IGHV2-70_06	AS2	SE		MK978048	ATGGACATACTTTGTTCCATGCTCCTGCTACTGACTGTCCCGTCCTGGGTCTTATCCCAGGTCACCTTGAGGGAGTCTGGTCCTGCGCTGGTGAAACCCACACAGACCCTCACACTGACCTGCACCTTCTCTGGGTTCTCACTCAGCACTAGTGGAATGTGTGTGAGCTGGATCCGTCAGCCCCCAGGGAAGGCCCTGGAGTGGCTTGCACGCATTGATTGGGATGATGATAAATACTGCAGCACATCTCTGAAGACCAGGCTCACCATCTCCAAGGCCACCTCCAAAAACCAGGTGGTCCTTACAATGACCAACATGGACCCTGTGGACACAGCCACGTATTATTGTGCACGGATA	1	3	5	1	0	1	6	1	2	0	0	11	4	4	4	5	0	0	0	0	1	0	1	3	2	6	17	3	28	1	12	61
		IGHV2-70_07	AS2	SE		MK978049	ATGGACATACTTTGTTCCATGCTCCTGCTACTGACTGTCCCGTCCTGGGTCTTATCCCAGGTCACCTTGAGGGAGTCTGGTCCTGCGCTGGTGAAACCCACACAGACCCTCACGCTGACCTGCACCTTCTCTGGGTTCTCACTCAGCACTAGTGGAATGCGTGTGAGCTGGATCCGTCAGCCCCCAGGGAAGGCCCTGGAGTGGCTTGCACGCATTGATTGGGATGATGATAAATACTGCAGCACATCTCTGAAGACCAGGCTCACCATCTCCAAGGCCACCTCCAAAAACCAGGTGGTCCTTACAATGACCAACATGGACCCTGTGGACACAGCCACGTATTATTGTGCACGGATA	2	5	6	2	8	2	8	1	0	0	1	5	2	0	0	4	0	0	0	0	0	3	0	1	0	0	33	2	11	0	4	50
		IGHV2-70_08	AS2	SE		MK978050	ATGGACATACTTTGTTCCATGCTCCTGCTACTGACTGTCCCGTCCTGGGTCTTATCCCAGGTCACCTTGAGGGAGTCTGGTCCTGCGCTGGTGAAACCCACACAGACCCTCACACTGACCTGCACCTTCTCTGGGTTCTCACTCAGCACTAGTGGAATGCGTGTGAGCTGGATCCGTCAGCCCCCAGGGAAGGCCCTGGAGTGGCTTGCACGCATTGATTGGGATGATGATAAATACTGCAGCACATCTCTGAAGACCAGGCTCACCATCTCCAAGGACACCTCCAAAAACCAGGTGGTCCTTACAATGACCAACATGGACCCTGTGGACACAGCCACGTATTATTGTGCACGGATA	6	2	10	8	7	3	5	1	0	0	1	0	0	0	0	1	0	0	0	1	0	0	0	0	0	0	41	2	1	1	0	45
		IGHV2-70_09	AS2	SE		MK978051	ATGGACATACTTTGTTCCATGCTCCTGCTACTGACTGTCCCGTCCTGGGTCTTATCCCAGGTCACCTTGAGGGAGTCTGGTCCTGCGCTGGTGAAACCCACACAGACCCTCACACTGACCTGCACCTTCTCTGGGTTCTCACTCAGCACTAGTGGAATGTGTGTGAGCTGGATCCGTCAGCCCCCAGGGAAGGCCCTGGAGTGGCTTGCACGCATTGATTGGGATGATGATAAATACTGCAGCACATCTCTGAAGACCAGGCTCACCATCTCCAAGGACACCTCCAAAAACCAGGTGGTCCTTACAATGACCAACATGGACCCTGTGGACACAGCCACGTATTATTGTGCACGGATA	9	6	5	2	3	6	5	0	0	1	1	0	1	0	0	0	0	0	0	1	1	0	0	0	0	0	36	2	1	2	0	41
		IGHV2-70_10	AS2	SE		MK978052	ATGGACATACTTTGTTCCACGCTCCTGCTACTGACTGTCCCGTCCTGGGTCTTATCCCAGGTCACCTTGAGGGAGTCTGGTCCTGCGCTGGTGAAACCCACACAGACCCTCACACTGACCTGCACCTTCTCTGGGTTCTCACTCAGCACTAGTGGAATGTGTGTGAGCTGGATCCGTCAGCCCCCAGGGAAGGCCCTGGAGTGGCTTGCACGCATTGATTGGGATGATGATAAATACTGCAGCACATCTCTGAAGACCAGGCTCACCATCTCCAAGGCCACCTCCAAAAACCAGGTGGTCCTTACAATGACCAACATGGACCCTGTGGACACAGCCACGTATTATTGTGCACGGATA	0	2	4	0	3	1	8	0	0	1	0	1	0	0	0	0	0	1	0	0	1	0	0	0	0	0	18	1	1	2	0	22
		IGHV2-70_11	AS2	SE		MK978053	ATGGACATACTTTGTTCCACGCTCCTGCTACTGACTGTCCCGTCCTGGGTCTTATCCCAGGTCACCTTGAGGGAGTCTGGTCCTGCGCTGGTGAAACCCACACAGACCCTCACACTGACCTGCACCTTCTCTGGGTTCTCACTCAGCACTAGTGGAATGTGTGTGAGCTGGATCCGTCAGCCCCCAGGGAAGGCCCTGGAGTGGCTTGCACGCATTGATTGGGATGATGATAAATACTGCAGCACATCTCTGAAGACCAGGCTCACCATCTCCAAGGACACCTCCAAAAACCAGGTGGTCCTTACAATGACCAACATGGACCCTGTGGACACAGCCACGTATTATTGTGCACGGATA	2	2	1	3	2	3	5	1	1	0	0	0	0	0	0	0	0	1	0	0	0	0	0	0	0	0	18	2	0	1	0	21
		IGHV2-70_12	AS3	SE			ATGGACATACTTTGTTCCACGCTCCTGCTACTGACTGTCCCGTCCTGGGTCTTATCCCAGGTCACCTTGAGGGAGTCTGGTCCTGCGCTGGTGAAACCCACACAGACCCTCACACTGACCTGCACCTTCTCTGGGTTCTCACTCAGCACTAGTGGAATGTGTGTGAGCTGGATCCGTCAGCCCCCAGGGAAGGCCCTGGAGTGGCTTGCACGCATTGATTGGGATGATGATAAATACTACAACACATCTCTGAAGACCAGGCTCACCATCTCCAAGGACACCTCCAAAAACCAGGTGGTCCTTACAATGACCAACATGGACCCTGTGGACACAGCCACGTATTATTGTGCACGGATA	1	0	1	3	0	0	4	0	0	0	1	0	0	0	0	0	0	0	0	1	0	1	1	0	0	0	9	1	0	1	2	13
	IGHV3-11	IGHV3-11_01	AS1	SE	IMGT		ATGGAGTTTGGGCTGAGCTGGGTTTTCCTTGTTGCTATTATAAAAGGTGTCCAGTGTCAGGTGCAGCTGGTGGAGTCTGGGGGAGGCTTGGTCAAGCCTGGAGGGTCCCTGAGACTCTCCTGTGCAGCCTCTGGATTCACCTTCAGTGACTACTACATGAGCTGGATCCGCCAGGCTCCAGGGAAGGGGCTGGAGTGGGTTTCATACATTAGTAGTAGTGGTAGTACCATATACTACGCAGACTCTGTGAAGGGCCGATTCACCATCTCCAGGGACAACGCCAAGAACTCACTGTATCTGCAAATGAACAGCCTGAGAGCCGAGGACACGGCTGTGTATTACTGTGCGAGA	58	31	51	57	60	49	82	6	8	4	20	4	14	14	18	11	2	1	2	4	2	0	5	3	2	0	388	38	61	11	10	508
		IGHV3-11_02	AS1	SE	VBASE2_c1		ATGGAGTTTGGGCTGAGCTGGGTTTTCCTTGTTGCTATTATAAAAGGTGTCCAGTGTCAGGTGCAGCTGGTGGAGTCTGGGGGAGGCTTGGTCAAGCCTGGAGGGTCCCTGAGACTCTCCTGTGCAGCCTCTGGATTCACCTTCAGTGACTACTACATGAGCTGGATCCGCCAGGCTCCAGGGAAGGGGCTGGAGTGGGTTTCATACATTAGTAGTAGTGGTAGTACCATATACTACGCAGACTCTGTGAAGGGCCGATTCACCATCTCCAGGGACAACGCCAAGAACTCACTGTATCTGCAAATGAACAGCCTGAGAGCCGAGGACACGGCCGTGTATTACTGTGCGAGA	68	45	70	89	56	60	72	86	56	89	107	92	101	117	108	95	92	110	91	120	126	94	100	85	98	92	460	338	513	539	469	2319
		IGHV3-11_03	AS2	SE		MK978054	ATGGAGTTTGGGCTGAGCTGGGTTTTCCTTGTTGCTATTATAAAAGGTGTCCAGTGTCAGGTGCAGCTGGTGGAGTCTGGGGGAGGCTTGGTCAAGCCTGGAGGGTCCCTGAGACTCTCCTGTGCAGCCTCTGGATTCACCTTCAGTGACTACTACATGAGCTGGATCCGCCAGGCTCCAGGGAAGGGGCTGGAGTGGGTTTCATACATTAGTAGTAGTGGTAGTACCATATACTACGCAGACTCTGTGAAGGGCCGATTCACCATCTCCAGAGACAACGCCAAGAACTCACTGTATCTGCAAATGAACAGCCTGAGAGCCGAGGACACGGCTGTGTATTACTGTGCGAGA	48	37	56	43	57	42	45	55	30	35	54	35	38	31	39	39	63	52	58	58	56	44	60	53	44	50	328	174	182	287	251	1222
		IGHV3-11_04	AS2	SE		MK978055	ATGGAGTTTGGGCTGAGCTGGGTTTTCCTTGTTGCTATTATAAAAGGTGTCCAGTGTCAGGTGCAGCTGGTGGAGTCTGGGGGAGGCTTGGTCAAGCCTGGAGGGTCCCTGAGACTCTCCTGTGCAGCCTCTGGATTCACCTTCAGTGACTACTACATGAGCTGGATCCGCCAGGCTCCAGGGAAGGGGCTGGAGTGGGTTTCATACATTAGTAGTAGTGGTAGTACCATATACTACGCAGACTCTGTGAAGGGCCGATTCACCATCTCCAGAGACAACGCCAAGAACTCACTGTATCTGCAAATGAACAGCCTGAGAGCCGAGGACACGGCCGTGTATTACTGTGCGAGA	8	5	8	16	10	11	3	31	30	38	22	31	30	29	24	23	33	28	23	25	23	26	37	58	46	58	61	121	137	132	225	676
		IGHV3-11_05	AS2	SE		MK978056	ATGGAGTTTGGGCTGAGCTGGGTTTTCCTTGTTGCTATTATAAAAGGTGTCCAGTGTCAGGTGCAGCTGGTGGAGTCTGGGGGAGGCTTGGTCAAGCCTGGAGGGTCCCTGAGACTCTCCTGTGCAGCCTCTGGATTCACCTTCAGTGATTATTACATGAGCTGGATCCGCCAGGCTCCAGGGAAGGGGCTGGAGTGGGTTTCATACATTAGTAGTAGTGGTAGTACCATATACTACGCAGACTCTGTGAAGGGCCGATTCACCATCTCCAGAGACAACGCCAAGAACTCACTGTATCTGCAAATGAACAGCCTGAGAGCCGAGGACACGGCTGTGTATTACTGTGCGAGA	8	3	9	13	10	7	8	6	1	3	1	5	3	3	4	5	3	5	8	5	0	4	2	1	0	2	58	11	20	21	9	119
		IGHV3-11_06	AS2	SE		MK978057	ATGGAGTTTGGGCTGAGCCGGGTTTTCCTTGTTGCTATTATAAAAGGTGTCCAGTGTCAGGTGCAGCTGGTGGAGTCTGGGGGAGGCTTGGTCAAGCCTGGAGGGTCCCTGAGACTCTCCTGTGCAGCCTCTGGATTCACCTTCAGTGACTACTACATGAGCTGGATCCGCCAGGCTCCAGGGAAGGGGCTGGAGTGGGTTTCATACATTAGTAGTAGTGGTAGTACCATATACTACGCAGACTCTGTGAAGGGCCGATTCACCATCTCCAGAGACAACGCCAAGAACTCACTGTATCTGCAAATGAACAGCCTGAGAGCCGAGGACACGGCTGTGTATTACTGTGCGAGA	0	0	0	0	0	0	0	0	0	0	0	4	6	5	9	14	0	0	0	0	0	1	0	1	0	1	0	0	38	0	3	41
		IGHV3-11_07	AS2	SE		MK978058	ATGGAGTTTGGGCTGAGCCGGGTTTTCCTTGTTGCTATTATAAAAGGTGTCCAGTGTCAGGTGCAGCTGGTGGAGTCTGGGGGAGGCTTGGTCAAGCCTGGAGGGTCCCTGAGACTCTCCTGTGCAGCCTCTGGATTCACCTTCAGTGACTACTACATGAGCTGGATCCGCCAGGCTCCAGGGAAGGGGCTGGAGTGGGTTTCATACATTAGTAGTAGTGGTAGTACCATATACTACGCAGACTCTGTGAAGGGCCGATTCACCATCTCCAGGGACAACGCCAAGAACTCACTGTATCTGCAAATGAACAGCCTGAGAGCCGAGGACACGGCTGTGTATTACTGTGCGAGA	0	0	0	0	0	0	0	0	0	0	0	6	9	5	0	4	0	0	0	0	0	0	0	2	0	0	0	0	24	0	2	26
	IGHV3-13	IGHV3-13_01	AS1	SE	IMGT, VBASE2_c1		ATGGAGTTGGGGCTGAGCTGGGTTTTCCTTGTTGCTATATTAGAAGGTGTCCAGTGTGAGGTGCAGCTGGTGGAGTCTGGGGGAGGCTTGGTACAGCCTGGGGGGTCCCTGAGACTCTCCTGTGCAGCCTCTGGATTCACCTTCAGTAGCTACGACATGCACTGGGTCCGCCAAGCTACAGGAAAAGGTCTGGAGTGGGTCTCAGCTATTGGTACTGCTGGTGACACATACTATCCAGGCTCCGTGAAGGGCCGATTCACCATCTCCAGAGAAAATGCCAAGAACTCCTTGTATCTTCAAATGAACAGCCTGAGAGCCGGGGACACGGCTGTGTATTACTGTGCAAGA	93	55	95	98	96	70	92	100	72	110	127	122	144	151	149	136	105	128	109	133	138	107	117	94	117	120	599	409	702	613	555	2878
		IGHV3-13_02	AS1	SE	IMGT, VBASE2_c2		ATGGAGTTGGGGCTGAGCTGGGTTTTCCTTGTTGCTATATTAGAAGGTGTCCAGTGTGAGGTGCAGCTGGTGGAGTCTGGGGGAGGCTTGGTACAGCCTGGGGGGTCCCTGAGACTCTCCTGTGCAGCCTGTGGATTCACCTTCAGTAGCTACGACATGCACTGGGTCCGCCAAGCTACAGGAAAAGGTCTGGAGTGGGTCTCAGCTATTGGTACTGCTGGTGACACATACTATCCAGGCTCCGTGAAGGGCCAATTCACCATCTCCAGAGAAAATGCCAAGAACTCCTTGTATCTTCAAATGAACAGCCTGAGAGCCGGGGACACGGCTGTGTATTACTGTGCAAGA	66	39	78	73	80	65	87	7	3	1	14	0	0	0	0	0	0	0	1	4	2	0	2	0	2	0	488	25	0	7	4	524
		IGHV3-13_03	AS1	SE	IMGT		ATGGAGTTGGGGCTGAGCTGGGTTTTCCTTGTTGCTATATTAGAAGGTGTCCAGTGTGAGGTGCAGCTGGTGGAGTCTGGGGGAGGCTTGGTACAGCCTGGGGGGTCCCTGAGACTCTCCTGTGCAGCCTCTGGATTCACCTTCAGTAGCTACGACATGCACTGGGTCCGCCAAGCTACAGGAAAAGGTCTGGAATGGGTCTCAGCTATTGGTACTGCTGGTGACACATACTATCCAGGCTCCGTGAAGGGCCGATTCACCATCTCCAGAGAAAATGCCAAGAACTCCTTGTATCTTCAAATGAACAGCCTGAGAGCCGGGGACACGGCTGTGTATTACTGTGCAAGA	1	1	4	9	2	15	4	27	32	50	16	37	27	26	35	33	21	20	12	10	3	25	19	30	18	18	36	125	158	66	110	495
		IGHV3-13_04	AS1	SE	IMGT, IgPdb		ATGGAGTTGGGGCTGAGCTGGGTTTTCCTTGTTGCTATATTAGAAGGTGTCCAGTGTGAGGTGCAGCTGGTGGAGTCTGGGGGAGGCTTGGTACAGCCTGGGGGGTCCCTGAGACTCTCCTGTGCAGCCTCTGGATTCACCTTCAGTAGCTACGACATGCACTGGGTCCGCCAAGCTACAGGAAAAGGTCTGGAGTGGGTCTCAGCTATTGGTACTGCTGGTGACCCATACTATCCAGGCTCCGTGAAGGGCCGATTCACCATCTCCAGAGAAAATGCCAAGAACTCCTTGTATCTTCAAATGAACAGCCTGAGAGCCGGGGACACGGCTGTGTATTACTGTGCAAGA	2	5	0	4	2	1	2	37	8	4	27	18	24	30	23	21	49	33	41	43	49	24	46	56	34	32	16	76	116	215	192	615
		IGHV3-13_05	AS2	SE		MK978059	ATGGAGTTGGGGCTGAGCTGGGTTTTCCTTGTTGCTATATTAGAAGGTGTCCAGTGTGAGGTGCAGCTGGTGGAGTCTGGGGGAGGCTTGGTACAGCCTGGGGGGTCCCTGAGACTCTCCTGTGCAGCCTCTGGATTCACCTTCAGTAGCTACGACATGCACTGGGTCCGCCAAGCTACAGGAAAAGGTCTGGAGTGGGTCTCAGCTATTGGTACTGCTGGTGACACATACTATCCAGGCTCCGTGAAGGGCCGATTCACCATCTCCAGAGAAAATGCCAAGAACTCCTTGTATCTTCAAATGAACAGCCTGAGAGCCGAGGACACGGCCGTGTATTACTGTGCAAGA	0	2	0	0	0	0	0	3	4	2	3	0	0	0	0	1	14	5	6	15	7	7	10	4	7	6	2	12	1	47	34	96
		IGHV3-13_06	AS2	SE		MK978060	ATGGAGTTGGGGCTGAGCTGGGTTTTCCTTGTTGCTATATTAGAAGGTGTCCAGTGTGAGGTGCAGCTGGTGGAGTCTGGGGGAGGCTTGGTACAGCCTGGGGGGTCCCTGAGACTCTCCTGTGCAGCCTCTGGATTCACCTTCAGTAGCTACGACATGCACTGGGTCCGCCAAGCTACAGGAAAAGGTCTGGAATGGGTCTCAGCTATTGGTACTGCTGGTGACCCATACTATCCAGGCTCCGTGAAGGGCCGATTCACCATCTCCAGAGAAAATGCCAAGAACTCCTTGTATCTTCAAATGAACAGCCTGAGAGCCGGGGACACGGCTGTGTATTACTGTGCAAGA	0	1	0	1	0	0	0	3	4	2	2	6	7	3	1	5	4	9	7	1	4	2	6	6	6	12	2	11	22	25	32	92
		IGHV3-13_07	AS1	SE	IgPdb		ATGGAGTTGGGGCTGAGCTGGGTTTTCCTTGTTGCTATATTAGAAGGTGTCCAGTGTGAGGTGCAGCTGGTGGAGTCTGGGGGAGGCTTGGTACAGCCTGGGGGGTCCCTGAGACTCTCCTGTGCAGCCTGTGGATTCACCTTCAGTAGCTACGACATGCACTGGGTCCGCCAAGCTACAGGAAAAGGTCTGGAGTGGGTCTCAGCTATTGGTACTGCTGGTGACACATACTATCCAGGCTCCGTGAAGGGCCAATTCACCATCTCCAGAGAAAATGCCAAGAACTCCTTGTATCTTCAAATGAACAGCCTGAGAGCCGGGGACATGGCTGTGTATTACTGTGCAAGA	7	8	6	7	4	3	11	0	0	0	1	0	0	0	0	0	0	0	0	0	0	0	0	0	0	0	46	1	0	0	0	47
		IGHV3-13_08	AS2	SE		MK978061	ATGGAGTTGGGGCTGAGCTGGGTTTTCCTTGTTGCTATATTAGAAGGTGTCCAGTGTGAGGTGCAGCTGGTGGAGTCTGGGGGAGGCTTGGTACAGCCTGGGGGGTCCCTGAGACTCTCCTGTGCAGCCTCTGGATTCACCTTCAGTAGCTACGACATGCACTGGGTCCGCCAAGCTACAGGAAAAGGTCTGGAGTGGGTCTCAGCTATTGGTACTGCTGGTGACCCATACTATCCAGGCTCCGTGAAGGGCCGATTCACCATCTCCAGAGAAAATGCCAAGAACTCCTTGTATCTTCAAATGAACAGCCTGAGAGCCGAGGACACGGCCGTGTATTACTGTGCAAGA	0	0	0	0	0	0	0	2	1	0	4	0	0	0	0	0	3	2	3	4	2	1	3	2	5	3	0	7	0	14	14	35
		IGHV3-13_09	AS2	SE		MK978062	ATGGAGTTGGGGCTGAGCTGGGTTTTCCTTGTTGCTATATTAGAAGGTGTCCAGTGTGAGGTGCAGCTGGTGGAGTCTGGGGGAGGCTTGGTACAGCCTGGGGGGTCCCTGAGACTCTCCTGTGCAGCCTGTGGATTCACCTTCAGTAGCTACGACATGCACTGGGTCCGCCAAGCTACAGGAAAAGGTCTGGAATGGGTCTCAGCTATTGGTACTGCTGGTGACACATACTATCCAGGCTCCGTGAAGGGCCAATTCACCATCTCCAGAGAAAATGCCAAGAACTCCTTGTATCTTCAAATGAACAGCCTGAGAGCCGGGGACACGGCTGTGTATTACTGTGCAAGA	3	0	1	4	3	5	3	2	0	0	1	0	0	0	0	0	0	0	0	1	0	0	0	0	0	1	19	3	0	1	1	24
		IGHV3-13_10	AS2	SE		MK978063	ATGGAGTTGGGGCTGAGCTGGGTTTTCCTTGTTGCTATATTAGAAGGTGTCCAGTGTGAGGTGCAGCTGGTGGAGTCTGGGGGAGGCTTGGTACAGCCTGGGGGGTCCCTGAGACTCTCCTGTGCAGCCTCTGGATTCACCTTCAGTAGCTACGACATGCACTGGGTCCGCCAAGCTACAGGAAAAGGTCTGGAGTGGGTCTCAGCTATTGGTACTGCTGGTGACACATACTATCCAGGCTCTGTGAAGGGCCGATTCACCATCTCCAGAGAAAATGCCAAGAACTCCTTGTATCTTCAAATGAACAGCCTGAGAGCCGGGGACACGGCTGTGTATTACTGTGCAAGA	3	1	3	4	0	2	8	1	0	0	0	0	0	0	0	0	0	0	0	0	0	0	0	0	0	0	21	1	0	0	0	22
		IGHV3-13_11	AS2	SE		MK978064	ATGGAGTTGGGGCTGAGCTGGGTTTTCCTTGTTGCTATATTAGAAGGTGTCCAGTGTGAGGTGCAGCTGGTGGAGTCTGGGGGAGGCTTGGTACAGCCTGGGGGGTCCCTGAGACTCTCCTGTGCAGCCTGTGGATTCACCTTCAGTAGCTACGACATGCACTGGGTCCGCCAAGCTACAGGAAAAGGTCTGGAGTGGGTCTCAGCTATTGGTACTGCTGGTGACCCATACTATCCAGGCTCCGTGAAGGGCCAATTCACCATCTCCAGAGAAAATGCCAAGAACTCCTTGTATCTTCAAATGAACAGCCTGAGAGCCGGGGACACGGCTGTGTATTACTGTGCAAGA	5	2	0	0	1	1	0	2	0	0	4	0	0	0	0	0	0	0	1	0	1	0	2	1	0	0	9	6	0	2	3	20
		IGHV3-13_12	AS2	SE		MK978065	ATGGAGTTGGGGCTGAGCTGGGTTTTCCTTGTTGCTATATTAGAAGGTGTCCAGTGTGAGGTGCAGCTGGTGGAGTCTGGGGGAGGCTTGGTACAGCCTGGGGGGTCCCTGAGACTCTCCTGTGCAGCCTCTGGATTCACCTTCAGTAGCTACGACATGCACTGGGTCCGCCAAGCTACAGGAAAAGGTCTGGAGTGGGTCTCAGCTATTGGTACTGCTGGTGACACATACTATCCAGGCTCCGTGAAGGGCCAATTCACCATCTCCAGAGAAAATGCCAAGAACTCCTTGTATCTTCAAATGAACAGCCTGAGAGCCGGGGACACGGCTGTGTATTACTGTGCAAGA	0	2	1	10	1	2	0	0	0	0	2	0	0	0	0	0	0	0	0	0	2	0	0	0	0	0	16	2	0	2	0	20
		IGHV3-13_13	AS3	SE			ATGGAGTTGGGGCTGAGCTGGGTTTTCCTTGTTGCTATATTAGAAGGTGTCCAGTGTGAGGTGCAGCTGGTGGAGTCTGGGGGAGGCTTGGTACAGCCTGGGGGGTCCCTGAGACTCTCCTGTGCAGCCTCTGGATTCACCTTCAGTAGCTACGACATGCACTGGGTCCGCCAAGCTACAGGAAAAGGTCTGGAGTGGGTCTCAGCTATTGGTACTGCTGGTGACACATACTATCCAGGCTCCGTGAAGGGCCGATTCACCATCTCCAGAGAAAATGCCAAGAACTCCTTGTATCTTCAAATGAACAGCCTGAGAGCCGAGGACACGGCTGTGTATTACTGTGCAAGA	4	2	4	2	2	3	0	0	1	0	0	0	0	0	0	0	0	0	0	0	0	0	0	0	0	0	17	1	0	0	0	18
	IGHV3-15	IGHV3-15_01	AS1	SE	IMGT, VBASE2_c1		ATGGAGTTTGGGCTGAGCTGGATTTTCCTTGCTGCTATTTTAAAAGGTGTCCAGTGTGAGGTGCAGCTGGTGGAGTCTGGGGGAGGCTTGGTAAAGCCTGGGGGGTCCCTTAGACTCTCCTGTGCAGCCTCTGGATTCACTTTCAGTAACGCCTGGATGAGCTGGGTCCGCCAGGCTCCAGGGAAGGGGCTGGAGTGGGTTGGCCGTATTAAAAGCAAAACTGATGGTGGGACAACAGACTACGCTGCACCCGTGAAAGGCAGATTCACCATCTCAAGAGATGATTCAAAAAACACGCTGTATCTGCAAATGAACAGCCTGAAAACCGAGGACACAGCCGTGTATTACTGTACCACA	163	97	172	203	185	142	190	163	111	160	183	174	179	184	173	183	164	168	161	182	187	147	177	182	163	167	1152	617	893	862	836	4360
		IGHV3-15_02	AS1	SE	IMGT, VBASE2_c1		ATGGAGTTTGGGCTGAGCTGGATTTTCCTTGCTGCTATTTTAAAAGGTGTCCAGTGTGAGGTGCAGCTGGTGGAGTCTGGGGGAGGCTTGGTAAAGCCTGGGGGGTCCCTTAGACTCTCCTGTGCAGCCTCTGGTTTCACTTTCAGTAACGCCTGGATGAACTGGGTCCGCCAGGCTCCAGGGAAGGGGCTGGAGTGGGTCGGCCGTATTAAAAGCAAAACTGATGGTGGGACAACAGACTACGCTGCACCCGTGAAAGGCAGATTCACCATCTCAAGAGATGATTCAAAAAACACGCTGTATCTGCAAATGAACAGCCTGAAAACCGAGGACACAGCCGTGTATTACTGTACCACA	0	2	0	0	0	0	0	6	4	3	6	0	1	0	0	0	19	13	4	8	9	6	8	12	14	10	2	19	1	53	50	125
		IGHV3-15_03	AS2	SE		MK978066	ATGGAGTTTGGGCTGAGCTGGATTTTCCTTGCTGCTATTTTAAAAGGTGTCCAGTGTGAGGTGCAGCTGGTGGAGTCTGGGGGAGGCTTGGTAAAGCCTGGGGGGTCCCTTAGACTCTCCTGTGCAGCCTCTGGTTTCACTTTCAGTAACGCCTGGATGAGCTGGGTCCGCCAGGCTCCAGGGAAGGGGCTGGAGTGGGTCGGCCGTATTAAAAGCAAAACTGATGGTGGGACAACAGACTACGCTGCACCCGTGAAAGGCAGATTCACCATCTCAAGAGATGATTCAAAAAACACGCTGTATCTGCAAATGAACAGCCTGAAAACCGAGGACACAGCCGTGTATTACTGTACCACA	3	0	0	0	0	0	0	9	4	1	8	0	0	0	0	1	8	10	8	12	8	4	10	5	7	12	3	22	1	46	38	110
		IGHV3-15_04	AS2	SE		MK978067	ATGGAGTTTGGGCTGAGCTGGATTTTCCTTGCTGCTATTTTAAAAGGTGTCCAGTGTGAGGTGCAGCTGGTGGAGTCTGGGGGAGGCTTGGTAAAGCCTGGGGGGTCCCTTAGACTCTCCTGTGCAGCCTCTGGATTCACTTTCAGTAACGCCTGGATGAACTGGGTCCGCCAGGCTCCAGGGAAGGGGCTGGAGTGGGTTGGCCGTATTAAAAGCAAAACTGATGGTGGGACAACAGACTACGCTGCACCCGTGAAAGGCAGATTCACCATCTCAAGAGATGATTCAAAAAACACGCTGTATCTGCAAATGAACAGCCTGAAAACCGAGGACACAGCCGTGTATTACTGTACCACA	3	2	0	1	2	3	2	8	5	1	7	0	0	0	0	1	6	4	8	6	4	5	7	5	7	13	13	21	1	28	37	100
		IGHV3-15_05	AS1	SE	IgPdb		ATGGAGTTTGGGCTGAGCTGGATTTTCCTTGCTGCTATTTTAAAAGGTGTCCAGTGTGAGGTGCAGCTGGTGGAGTCTGGGGGAGGCTTGGTAAAGCCTAGGGGGTCCCTTAGACTCTCCTGTGCAGCCTCTGGATTCACTTTCAGTAACGCCTGGATGAGCTGGGTCCGCCAGGCTCCAGGGAAGGGGCTGGAGTGGGTTGGCCGTATTAAAAGCAAAACTGATGGTGGGACAACAGACTACGCTGCACCCGTGAAAGGCAGATTCACCATCTCAAGAGATGATTCAAAAAACACGCTGTATCTGCAAATGAACAGCCTGAAAACCGAGGACACAGCCGTGTATTACTGTACCACA	1	0	0	0	0	0	0	0	0	2	0	4	22	24	29	11	0	0	0	0	1	2	0	0	0	0	1	2	90	1	2	96
		IGHV3-15_06	AS2	SE		MK978068	ATGGAGTTTGGGCTGAGCTGGATTTTCCTTGCTGCTATTTTAAAAGGTGTCCAGTGTGAGGTGCAGCTGGTGGAGTCTGGGGGAGGCTTGGTAAAGCCTGGGGGGTCCCTTAGACTCTCCTGTGCAGCCTCTGGATTCACTTTCAGTAACGCCTGGATGAGCTGGGTCCGCCAGGCTCCAGGGAAGGGACTGGAGTGGGTTGGCCGTATTAAAAGCAAAACTGATGGTGGGACAACAGACTACGCTGCACCCGTGAAAGGCAGATTCACCATCTCAAGAGATGATTCAAAAAACACGCTGTATCTGCAAATGAACAGCCTGAAAACCGAGGACACAGCCGTGTATTACTGTACCACA	5	5	11	7	4	11	9	0	1	0	0	0	0	0	0	0	0	0	0	0	0	0	0	0	0	0	52	1	0	0	0	53
		IGHV3-15_07	AS1	SE	IgPdb		ATGGAGTTTGGGCTGAGCTGGATTTTCCTTGCTGCTATTTTAAAAGGTGTCCAGTGTGAGGTGCAGCTGGTGGAGTCTGGGGGAGGCTTGGTAAAGCCTGGGGGGTCCCTTAGACTCTCCTGTGCAGCCTCTGGTTTCACTTTCAGTAACGCCTGGATGAGCTGGGTCCGCCAGGCTCCAGGGAAGGGGCTGGAGTGGGTTGGCCGTATTAAAAGCAAAACTGATGGTGGGACAACAGACTACGCTGCACCCGTGAAAGGCAGATTCACCATCTCAAGAGATGATTCAAAAAACACGCTGTATCTGCAAATGAACAGCCTGAAAACCGAGGACACAGCCGTGTATTACTGTACCACA	4	6	2	1	1	3	3	2	2	0	0	0	0	0	0	0	0	0	0	1	0	0	0	0	0	0	20	4	0	1	0	25
		IGHV3-15_08	AS2	SE		MK978069	ATGGAGTTTGGGCTGAGCTGGATTTTCCTTGCTGCTATTTTAAAAGGTGTCCAGTGTGAGGTGCAGCTGGTGGAGTCTGGGGGAGGCTTGGTAAAGCCTGGGGGGTCCCTTAGACTCTCCTGTGCAGCCTCTGGTTTCACTTTCAGTAACGCCTGGATGAACTGGGTCCGCCAGGCTCCAGGGAAGGGGCTGGAGTGGGTTGGCCGTATTAAAAGCAAAACTGATGGTGGGACAACAGACTACGCTGCACCCGTGAAAGGCAGATTCACCATCTCAAGAGATGATTCAAAAAACACGCTGTATCTGCAAATGAACAGCCTGAAAACCGAGGACACAGCCGTGTATTACTGTACCACA	2	5	2	4	0	3	5	0	0	0	0	0	0	0	0	0	0	0	0	0	0	0	0	0	1	0	21	0	0	0	1	22
		IGHV3-15_09	AS3	SE			ATGGAGTTTGGGCTGAGCTGGATTTTCCTTGCTGCTATTTTAAAAGGTGTCCAGTGTGAGGTGCAGCTGGTGGAGTCTGGGGGAGGCTTGGTAAAGCCTGGGGGGTCCCTTAGACTCTCCTGTGCAGCCTCTGGATTCACTTTCAGTAACGCCTGGATGAGCTGGGTCCGCCAGGCTCCAGGGAAGGGGCTGGAGTGGGTTGGCCGTATTAAAAGCAAAACTGATGGTGGGACAACAGACTACGCTGCACCCGTGAAAGGCAGATTCACCATCTCAAGAGATGATCCAAAAAACACGCTGTATCTGCAAATGAACAGCCTGAAAACCGAGGACACAGCCGTGTATTACTGTACCACA	1	1	1	0	4	2	0	0	0	0	1	0	0	0	0	0	0	0	0	0	0	0	0	0	0	0	9	1	0	0	0	10
	IGHV3-16	IGHV3-16_01	AS1	SE	IMGT, VBASE_c2		ATGGAATTTGGGCTGAGCTGGGTTTTTCTTGCTGGTATTTTAAAAGGTGTCCAGTGTGAGGTGCAGCTGGTGGAGTCTGGGGGAGGCTTGGTACAGCCTGGGGGGTCCCTGAGACTCTCCTGTGCAGCCTCTGGATTCACCTTCAGTAACAGTGACATGAACTGGGCCCGCAAGGCTCCAGGAAAGGGGCTGGAGTGGGTATCGGGTGTTAGTTGGAATGGCAGTAGGACGCACTATGTGGACTCCGTGAAGCGCCGATTCATCATCTCCAGAGACAATTCCAGGAACTCCCTGTATCTGCAAAAGAACAGACGGAGAGCCGAGGACATGGCTGTGTATTACTGTGTGAGA	122	86	126	141	116	104	141	146	87	116	166	153	184	182	185	162	159	160	161	194	195	148	194	178	170	176	836	515	866	869	866	3952
		IGHV3-16_02	AS2	SE		MK978070	ATGGAATTTGGGCTGAGCTGGGTTTTTCTTGCTGGTATTTTAAAAGGTGTCCAGTGTGAGGTGCAGCTGGTGGAGTCTGGGGGAGGCTTGGTACAGCCTGGGGGGTCCCTGAGACTCTCCTGTGCAGCCTCTGGATTCACCTTCAGTAACAGTGACATGAACTGGGCCTGCAAGGCTCCAGGAAAGGGGCTGGAGTGGGTATCGGGTGTTAGTTGGAATGGCAGTAGGACGCACTATGTGGACTCCGTGAAGCGCCGATTCATCATCTCCAGAGACAATTCCAGGAACTCCCTGTATCTGCAAAAGAACAGACGGAGAGCCGAGGACATGGCTGTGTATTACTGTGTGAGA	2	2	0	3	0	1	0	33	33	53	30	33	22	28	19	35	37	35	20	17	12	24	10	25	21	28	8	149	137	121	108	523
		IGHV3-16_03	AS2	SE		MK978071	ATGGAATTTGGGCTGAGCTGGGTTTTTCTTGCTGGTATTTTAAAAGGTGTCCAGTGTGAGGTGCAGCTGGTGGAGTCTGGGGGAGGCTTGGTACAGCCTGGGGGGTCCCTGATACTCTCCTGTGCAGCCTCTGGATTCACCTTCAGTAACAGTGACATGAACTGGGCCCGCAAGGCTCCAGGAAAGGGGCTGAAGTGGGTATCGGGTGTTAGTTGGAATGGCAGTAGGACGCACTATGTGGACTCCGTGAAGCGCCGATTCATCATCTCCAGAGACAATTCCAGGAACTCCCTGTATCTGCAAAAGAACAGACGGAGAGCCGAGGACATGGCTGTGTATTACTGTGTGAGA	54	24	58	69	64	47	64	6	1	1	9	0	0	0	0	0	0	0	1	2	4	0	1	1	1	0	380	17	0	7	3	407
		IGHV3-16_04	AS2	SE		MK978072	ATGGAATTTGGGCTGAGCTGGGTTTTTCTTGCTGGTATTTTAAAAGGTGTCCAGTGTGAGGTGCAGCTGGTGGAGTCTGGGGGAGGCTTGGTACAGCCTGGGGGGTCCCTGATACTCTCCTGTGCAGCCTCTGGATTCACCTTCAGTAACAGTGACATGAACTGGGCCCGCGAGGCTCCAGGAAAGGGGCTGGAGTGGGTATCGGGTGTTAGTTGGAATGGCAGTAGGACGCACTATGTGGACTCCGTGAAGCGCCGATTCATCATCTCCAGAGACAATTCCAGGAACTCCCTGTATCTGCAAAAGAACAGACGGAGAGCCGAGGACATGGCTGTGTATTACTGTGTGAGA	5	4	8	7	4	10	8	0	0	0	0	0	0	0	0	0	0	0	0	0	0	0	0	0	0	0	46	0	0	0	0	46
		IGHV3-16_05	AS3	SE			ATGGAATTTGGGCTGAGCTGGGTTTTTCTTGCTGGTATTTTAAAAGGTGTCCAGTGTGAGGTACAGCTGGTGGAGTCTGGGGGAGGCTTGGTACAGCCTGGGGGGTCCCTGAGACTCTCCTGTGCAGCCTCTGGATTCACCTTCAGTAACAGTGACATGAACTGGGCCCGCAAGGCTCCAGGAAAGGGGCTGGAGTGGGTATCGGGTGTTAGTTGGAATGGCAGTAGGACGCACTATGTGGACTCCGTGAAGCGCCGATTCATCATCTCCAGAGACAATTCCAGGAACTCCCTGTATCTGCAAAAGAACAGACGGAGAGCCGAGGACATGGCTGTGTATTACTGTGTGAGA	0	1	1	6	5	3	0	0	0	0	0	0	0	0	0	0	0	0	0	0	2	0	0	0	0	0	16	0	0	2	0	18
	IGHV3-20	IGHV3-20_01	AS1	SE	IMGT		ATGGAGTTTGGGCTGAGCTGGGTTTTCCTTGTTGCTATTTTAAAAGGTGTCCAGTGTGAGGTGCAGCTGGTGGAGTCTGGGGGAGGTGTGGTACGGCCTGGGGGGTCCCTGAGACTCTCCTGTGCAGCCTCTGGATTCACCTTTGATGATTATGGCATGAGCTGGGTCCGCCAAGCTCCAGGGAAGGGGCTGGAGTGGGTCTCTGGTATTAATTGGAATGGTGGTAGCACAGGTTATGCAGACTCTGTGAAGGGCCGATTCACCATCTCCAGAGACAACGCCAAGAACTCCCTGTATCTGCAAATGAACAGTCTGAGAGCCGAGGACACGGCCTTGTATCACTGTGCGAGA	80	48	88	83	73	76	81	114	71	118	112	139	146	145	155	124	95	107	100	134	134	112	112	84	96	83	529	415	709	570	487	2710
		IGHV3-20_02	AS1	SE	IMGT		ATGGAGTTTGGGCTGAGCTGGGTTTTCCTTGTTGCTATTTTAAAAGGTGTCCAGTGTGAGGTGCAGCTGGTGGAGTCTGGGGGAGGTGTGGTACGGCCTGGGGGGTCCCTGAGACTCTCCTTTGCAGCCTCTGGATTCACCTTTGATGATTATGGCATGAGCTGGGTCCGCCAAGCTCCAGGGAAGGGGCTGGAGTGGGTCTCTGGTATTAATTGGAATGGTGGTAGCACAGGTTATGCAGACTCTGTGAAGGGCCGATTCACCATCTCCAGAGACAACGCCAAGAACTCCCTGTATCTGCAAATGAACAGTCTGAGAGCCGAGGACACGGCCTTGTATCACTGTGCGAGA	7	10	1	11	3	0	2	28	19	23	39	5	9	10	3	7	48	36	47	39	47	26	57	69	45	62	34	109	34	217	259	653
		IGHV3-20_03	AS2	SE	VBASE2_c2, IMGT	MK978073	ATGGAGTTTGGGCTGAGCTGGGTTTTCCTTGTTGCTATTTTAAAAGGTGTCCAGTGTGAGGTGCAGCTGGTGGAGTCTGGGGGAGGTGTGGTACGGCCTGGGGGGTCCCTGAGACTCTCCTGTGCAGCCTCTGGATTCACCTTTGATGATTATGGCATGAGCTGGGTCCGCCAAGCTCCAGGGAAGGGGCTGGAGTGGGTCTCTGGTATTAATTGGAATGGTGGTAGCACAGGTTATGCAGACTCTGTGAAGGGCCGATTCACCATCTCCAGAGACAACGCCAAGAACTCCCTGTATCTGCAAATGAACAGTCTGAGAGCCGAGGACACGGCCTTGTATTACTGTGCGAGA	103	63	107	126	117	91	131	43	36	29	57	34	37	41	32	49	53	52	35	37	33	31	34	44	45	51	738	165	193	210	205	1511
		IGHV3-20_04	AS1	SE	IgPdb		ATGGAGTTTGGGCTGAGCTGGGTTTTCCTTGTTGCTATTTTAAAAGGTGTCCAGTGTGAGGTGCAGCTGGTGGAGTCTGGGGGAGGTGTGGTACGGCCTGGGGGGTCCCTGAGACTCTCCTGTGCAGCCTCTGGATTCACCTTTGGTGATTATGGCATGAGCTGGGTCCGCCAAGCTCCAGGGAAGGGGCTGGAGTGGGTCTCTGGTATTAATTGGAATGGTGGTAGCACAGGTTATGCAGACTCTGTGAAGGGCCGATTCACCATCTCCAGAGACAACGCCAAGAACTCCCTGTATCTGCAAATGAACAGTCTGAGAGCCGAGGACACGGCCTTGTATTACTGTGCGAGA	0	0	0	0	0	0	0	0	0	0	0	4	6	7	9	11	0	0	0	0	0	1	0	2	0	1	0	0	37	0	4	41
		IGHV3-20_05	AS2			MK978074	ATGGAGTTTGGGCTGAGCTGGGTTTTCCTTGTTGCTATTTTAAAAGGTGTCCAGTGTGAGGTGCAGCTGGTGGAGTCTGGGGGAGGTGTGGTACGGCCTGGGGGGTCCCTGAGACTCTCCTGTGCAGCCTCTGGATTCACCTTTGGTGATTATGGCATGAGCTGGGTCCGCCAAGCTCCAGGGAAGGGGCTGGAGTGGGTCTCTGGTATTAATTGGAATGGTGGTAGCACAGGTTATGCAGACTCTGTGAAGGGCCGATTCACCATCTCCAGAGACAACGCCAAGAACTCCCTGTATCTGCAAATGAACAGTCTGAGAGCCGAGGACACGGCCTTGTATCACTGTGCGAGA	0	0	0	0	0	0	0	0	0	0	0	1	4	5	6	5	0	0	0	0	0	1	0	1	0	0	0	0	21	0	2	23
	IGHV3-21	IGHV3-21_01	AS1	SE	IMGT		ATGGAACTGGGGCTCCGCTGGGTTTTCCTTGTTGCTATTTTAGAAGGTGTCCAGTGTGAGGTGCAGCTGGTGGAGTCTGGGGGAGGCCTGGTCAAGCCTGGGGGGTCCCTGAGACTCTCCTGTGCAGCCTCTGGATTCACCTTCAGTAGCTATAGCATGAACTGGGTCCGCCAGGCTCCAGGGAAGGGGCTGGAGTGGGTCTCATCCATTAGTAGTAGTAGTAGTTACATATACTACGCAGACTCAGTGAAGGGCCGATTCACCATCTCCAGAGACAACGCCAAGAACTCACTGTATCTGCAAATGAACAGCCTGAGAGCCGAGGACACGGCTGTGTATTACTGTGCGAGA	169	102	170	180	145	140	194	173	122	162	203	184	198	206	204	195	178	196	176	205	201	164	204	202	191	203	1100	660	987	956	964	4667
		IGHV3-21_02	AS1	SE	IMGT		ATGGAACTGGGGCTCCGCTGGGTTTTCCTTGTTGCTATTTTAGAAGGTGTCCAGTGTGAGGTGCAGCTGGTGGAGTCTGGGGGAGGCCTGGTCAAGCCTGGGGGGTCCCTGAGACTCTCCTGTGCAGCCTCTGGATTCACCTTCAGTAGCTATAGCATGAACTGGGTCCGCCAGGCTCCAGGGAAGGGGCTGGAGTGGGTCTCATCCATTAGTAGTAGTAGTAGTTACATATACTACGCAGACTCAGTGAAGGGCCGATTCACCATCTCCAGAGACAACGCCAAGAACTCACTGTATCTGCAAATGAACAGCCTGAGAGCCGAGGACACAGCTGTGTATTACTGTGCGAGA	12	3	8	13	28	13	12	2	0	1	1	0	0	0	0	0	0	0	0	0	2	0	0	0	0	0	89	4	0	2	0	95
		IGHV3-21_03	AS1	SE	IgPdb		ATGGAACTGGGGCTCCGCTGGGTTTTCCTTGTTGCTATTTTAGAAGGTGTCCAGTGTGAGGTGCAGCTGGTGGAGTCTGGGGGAGGCCTGGTCAAGCCTGGGGGGTCCCTGAGACTCTCCTGTGCAGCCTCTGGATTCACCTTCAGTAGCTATAGCATGAACTGGGTCCGCCAGGCTCCAGGGAAGGGGCTGGAGTGGGTCTCATCCATTAGTAGTAGTAGTAGTTACATATACTACGCAGACTCAGTGAAGGGCCGATTCACCATCTCCAGAGACAACGCCAAGAACTCACTGTATCTGCAAATGAACAGCCTGAGAGCCGAGGACACGGCTGTGTATTACTGTGCAAGA	6	12	4	8	12	3	5	0	0	0	1	0	0	0	0	0	0	0	0	0	0	0	0	0	0	0	50	1	0	0	0	51
		IGHV3-21_04	AS3	SE			ATGGAACTGGGGCTCCGCTGGGTTTTCCTTGTTGCTATTTTAGAAGGTGTCCAGTGTGAGGTGCAGCTGGTGGAGTCTGGGGGAGGCTTGGTCAAGCCTGGGGGGTCCCTGAGACTCTCCTGTGCAGCCTCTGGATTCACCTTCAGTAGCTATAGCATGAACTGGGTCCGCCAGGCTCCAGGGAAGGGGCTGGAGTGGGTCTCATCCATTAGTAGTAGTAGTAGTTACATATACTACGCAGACTCAGTGAAGGGCCGATTCACCATCTCCAGAGACAACGCCAAGAACTCACTGTATCTGCAAATGAACAGCCTGAGAGCCGAGGACACGGCTGTGTATTACTGTGCGAGA	0	1	4	2	2	0	0	0	0	0	0	1	0	1	0	0	1	0	0	0	0	0	0	0	0	0	9	0	2	1	0	12
	IGHV3-23	IGHV3-23_01	AS1	GA	IMGT, VBASE_c2		ATGGAGTTTGGGCTGAGCTGGCTTTTTCTTGTGGCTATTTTAAAAGGTGTCCAGTGTGAGGTGCAGCTGTTGGAGTCTGGGGGAGGCTTGGTACAGCCTGGGGGGTCCCTGAGACTCTCCTGTGCAGCCTCTGGATTCACCTTTAGCAGCTATGCCATGAGCTGGGTCCGCCAGGCTCCAGGGAAGGGGCTGGAGTGGGTCTCAGTTATTTATAGCGGTGGTAGTAGCACATACTATGCAGACTCCGTGAAGGGCCGGTTCACCATCTCCAGAGATAATTCCAAGAACACGCTGTATCTGCAAATGAACAGCCTGAGAGCCGAGGACACGGCCGTATATTACTGTGCGAAA	1	0	1	0	1	2	0	2	3	1	3	4	2	5	10	9	0	0	0	0	0	1	0	0	0	0	5	9	30	0	1	45
		IGHV3-23_02	AS1	GA	IMGT, VBASE_c1		ATGGAGTTTGGGCTGAGCTGGCTTTTTCTTGTGGCTATTTTAAAAGGTGTCCAGTGTGAGGTGCAGCTGGTGGAGTCTGGGGGAGGCTTGGTACAGCCTGGGGGGTCCCTGAGACTCTCCTGTGCAGCCTCTGGATTCACCTTTAGCAGCTATGCCATGAGCTGGGTCCGCCAGGCTCCAGGGAAGGGGCTGGAGTGGGTCTCAGCTATTAGTGGTAGTGGTGGTAGCACATACTACGCAGACTCCGTGAAGGGCCGGTTCACCATCTCCAGAGACAATTCCAAGAACACGCTGTATCTGCAAATGAACAGCCTGAGAGCCGAGGACACGGCCGTATATTACTGTGCGAAA	21	20	24	26	30	20	16	23	9	8	19	0	0	0	0	1	36	17	31	31	17	22	30	42	23	24	157	59	1	132	141	490
		IGHV3-23_03	AS1	GA	VBASE2_c1		ATGGAGTTTGGGCTGAGCTGGCTTTTTCTTGTGGCTATTTTAAAAGGTGTCCAGTGTGAGGTGCAGCTGTTGGAGTCTGGGGGAGGCTTGGTACAGCCTGGGGGGTCCCTGAGACTCTCCTGTGCAGCCTCTGGATTCACCTTTAGCAGCTATGCCATGAGCTGGGTCCGCCAGGCTCCAGGGAAGGGGCTGGAGTGGGTCTCAGCTATTAGTGGTAGTGGTGGTAGCACATACTACGCAGACTCCGTGAAGGGCCGGTTCACCATCTCCAGAGACAATTCCAAGAACACGCTGTATCTGCAAATGAACAGCCTGAGAGCCGAGGACACGGCCGTATATTACTGTGCGAAA	134	71	126	136	125	106	147	152	102	154	177	163	173	181	162	169	152	171	146	167	192	137	169	152	167	177	845	585	848	828	802	3908
		IGHV3-23_04	AS2	GA		MK978075	ATGGAGTTTGGGCTGAGCTGGCTTTTTCTTGTGGCTATTTTAAAAGGTGTCCAGTGTGAGGTGCAGCTGTTGGAGTCTGGGGGAGGCTTGGTACAGCCTGGGGGGTCCCTGAGACTCTCCTGTGCAGCCTCTGGATTCACCTTTAGCAGCTATGCCATGAGCTGGGTCCGCCAGGCTCCAGGGAAGGGGCTGGAGTGGGTCTCAGCTATTAGTGGTAGTGGTGGTAGCACATACTATGCAGACTCCGTGAAGGGCCGGTTCACCATCTCCAGAGATAATTCCAAGAACACGCTGTATCTGCAAATGAACAGCCTGAGAGCCGAGGACACGGCCGTATATTACTGTGCGAAA	2	4	3	4	5	1	0	1	1	1	1	4	13	8	13	7	0	0	0	1	0	0	0	3	0	1	19	4	45	1	4	73
		IGHV3-23_05	AS2	GA		MK978076	ATGGAGTTTGGGCTGAGCTGGCTTTTTCTTGTGGCTATTTTAAAAGGTGTCCAGTGTGAGGTGCAGCTGTTGGAGTCTGGGGGAGGCTTGGTACAGCCTGGGGGGTCCCTGAGACTCTCCTGTGCAGCCTCTGGATTCACCTTTAGCAGCTATGCCATGAGCTGGGTCCGCCAGGCTCCAGGGAAGGGGCTGGAGTGGGTCTCAGTTATTTATAGCGGTGGTAGTAGCACATACTACGCAGACTCCGTGAAGGGCCGGTTCACCATCTCCAGAGACAATTCCAAGAACACGCTGTATCTGCAAATGAACAGCCTGAGAGCCGAGGACACGGCCGTATATTACTGTGCGAAA	0	0	1	3	2	2	3	1	1	1	0	3	7	7	8	7	0	0	0	0	0	0	0	3	0	1	11	3	32	0	4	50
		IGHV3-23_06	AS2	GA		MK978077	ATGGAGTTTGGGCTGAGCTGGCTTTTTCTTGTGGCTATTTTAAAAGGTGTCCAGTGTGAGGTGCAGCTGGTGGAGTCTGGGGGAGGCTTGGTACAGCCTGGGGGGTCCCTGAGACTCTCCTGTGCAGCCTCTGGATTCACCTTTAGCAGCTATGCCATGAGCTGGGTCCGCCAGGCTCCAGGGAAGGGGCTGGAGTGGGTCTCAGCTATTAGTGGTAGTGGTGGTAGCACATACTATGCAGACTCCGTGAAGGGCCGGTTCACCATCTCCAGAGATAATTCCAAGAACACGCTGTATCTGCAAATGAACAGCCTGAGAGCCGAGGACACGGCCGTATATTACTGTGCGAAA	1	0	7	6	1	0	5	0	1	0	0	0	0	0	0	0	0	0	0	0	0	0	0	0	0	0	20	1	0	0	0	21
		IGHV3-23_07	AS1	GA	IgPdb		ATGGAGTTTGGGCTGAGCTGGCTTTTTCTTGTGGCTATTTTAAAAGGTGTCCAGTGTGAGGTGCAGCTGTTGGAGTCTGGGGGAGGCTTGGTACAGCCTGGGGGGACCCTGAGACTCTCCTGTGCAGCCTCTGGATTCACCTTTAGCAGCTATGCCATGAGCTGGGTCCGCCAGGCTCCAGGGAAGGGGCTGGAGTGGGTCTCAGCTATTAGTGGTAGTGGTGGTAGCACATACTACGCAGACTCCGTGAAGGGCCGGTTCACCATCTCCAGAGACAATTCCAAGAACACGCTGTATCTGCAAATGAACAGCCTGAGAGCCGAGGACACGGCCGTATATTACTGTGCGAAA	4	1	0	6	2	1	4	1	0	0	0	0	0	0	0	0	0	0	0	0	0	0	0	0	0	0	18	1	0	0	0	19
		IGHV3-23_08	AS3	GA			ATGGAGTTTGGGCTGAGCTGGCTTTTTCTTGTGGCTATTTTAAAAGGTGTCCAGTGTGAGGTGCAGCTGGTGGAGTCTGGGGGAGGCTTGGTACAGCCTGGGGGGACCCTGAGACTCTCCTGTGCAGCCTCTGGATTCACCTTTAGCAGCTATGGCATGAGCTGGGTCCGCCAGGCTCCAGGGAAGGGGCTGGAGTGGGTCTCAGCTATTAGTGGTAGTGGTGGTAGCACATACTACGCAGACTCCGTGAAGGGCCGGTTCACCATCTCCAGAGACAATTCCAAGAACACGCTGTATCTGCAAATGAACAGCCTGAGAGCCGAGGACACGGCCGTATATTACTGTGCGAAA	3	3	1	3	6	1	1	0	0	0	0	0	0	0	0	0	0	0	0	0	0	0	0	0	0	0	18	0	0	0	0	18
		IGHV3-23_09	AS3	GA			ATGGAGTTTGGGCTGAGCTGGCTTTTTCTTGTGGCTATTTTAAAAGGTGTCCAGTGTGAGGTGCAGCTGTTGGAGTCTGGGGGAGGCTTGGTACAGCCTGGGGGTTCCCTGAGACTCTCCTGTGCAGCCTCTGGATTCACCTTTAGCAGCTATGCCATGAGCTGGGTCCGCCAGGCTCCAGGGAAGGGGCTGGAGTGGGTCTCAGCTATTAGTGGTAGTGGTGGTAGCACATACTATGCAGACTCCGTGAAGGGCCGGTTCACCATCTCCAGAGATAATTCCAAGAACACGCTGTATCTGCAAATGAACAGCCTGAGAGCCGAGGACACGGCCGTATATTACTGTGCGAAA	3	1	1	3	2	3	4	0	0	0	0	0	0	0	0	0	0	0	0	0	0	0	0	0	0	0	17	0	0	0	0	17
		IGHV3-23_10	AS3	GA			ATGGAGTTTGGGCTGAGCTGGCTTTTTCTTGTGGCTATTTTAAAAGGTGTCCAGTGTGAGGTGCAGCTGTTGGAGTCTGGGGGAGGCTTGGTACAGCCTGGGGGTTCCCTGAGACTCTCCTGTGCAGCCTCTGGATTCACCTTTAGCAGCTATGCCATGAGCTGGGTCCGCCAGGCTCCAGGGAAGGGGCTGGAGTGGGTCTCAGTTATTTATAGCGGTGGTAGTAGCACATACTATGCAGACTCCGTGAAGGGCCGGTTCACCATCTCCAGAGATAATTCCAAGAACACGCTGTATCTGCAAATGAACAGCCTGAGAGCCGAGGACACGGCCGTATATTACTGTGCGAAA	0	1	2	0	2	1	7	0	0	0	0	0	0	0	0	0	0	0	0	0	0	0	0	0	0	0	13	0	0	0	0	13
		IGHV3-23_11	AS3	GA			ATGGAGTTTGGGCTGAGCTGGCTTTTTCTTGTGGCTATTTTAAAAGGTGTCCAGTGTGAGGTGCAGCTGGTGGAGTCTGGGGGAGGCTTGGTACAGCCTGGGGGGTCCCTGAGACTCTCCTGTGCAGCCTCTGGATTCACCTTTAGCAGCTATGGCATGAGCTGGGTCCGCCAGGCTCCAGGGAAGGGGCTGGAGTGGGTCTCAGCTATTAGTGGTAGTGGTGGTAGCACATACTACGCAGACTCCGTGAAGGGCCGGTTCACCATCTCCAGAGACAATTCCAAGAACACGCTGTATCTGCAAATGAACAGCCTGAGAGCCGAGGACACGGCCGTATATTACTGTGCGAAA	2	1	1	4	1	0	3	1	0	0	0	0	0	0	0	0	0	0	0	0	0	0	0	0	0	0	12	1	0	0	0	13
	IGHV3-30	IGHV3-30_01	AS1	GA	IMGT		ATGGAGTTTGGGCTGAGCTGGGTTTTCCTCGTTGCTCTTTTAAGAGGTGTCCAGTGTCAGGTGCAGCTGGTGGAGTCTGGGGGAGGCGTGGTCCAGCCTGGGAGGTCCCTGAGACTCTCCTGTGCAGCCTCTGGATTCACCTTCAGTAGCTATGCTATGCACTGGGTCCGCCAGGCTCCAGGCAAGGGGCTAGAGTGGGTGGCAGTTATATCATATGATGGAAGTAATAAATACTACGCAGACTCCGTGAAGGGCCGATTCACCATCTCCAGAGACAATTCCAAGAACACGCTGTATCTGCAAATGAACAGCCTGAGAGCTGAGGACACGGCTGTGTATTACTGTGCGAGA	5	1	5	6	8	5	3	4	5	5	11	0	0	0	0	0	13	4	11	10	2	2	1	0	0	1	33	25	0	40	4	102
		IGHV3-30_02	AS1	GA	IMGT		ATGGAGTTTGGGCTGAGCTGGGTTTTCCTCGTTGCTCTTTTAAGAGGTGTCCAGTGTCAGGTGCAGCTGGTGGAGTCTGGGGGAGGCGTGGTCCAGCCTGGGAGGTCCCTGAGACTCTCCTGTGCAGCCTCTGGATTCACCTTCAGTAGCTATGGCATGCACTGGGTCCGCCAGGCTCCAGGCAAGGGGCTGGAGTGGGTGGCAGTTATATCATATGATGGAAGTAATAAATACTATGCAGACTCCGTGAAGGGCCGATTCACCATCTCCAGAGACAATTCCAAGAACACGCTGTATCTGCAAATGAACAGCCTGAGAGCTGAGGACACGGCTGTGTATTACTGTGCGAGA	13	9	13	6	6	8	12	10	5	9	9	7	12	6	13	10	4	14	8	4	12	6	8	9	7	7	67	33	48	42	37	227
		IGHV3-30_03	AS1	GA	IMGT		ATGGAGTTTGGGCTGAGCTGGGTTTTCCTCGTTGCTCTTTTAAGAGGTGTCCAGTGTCAGGTGCAGCTGGTGGAGTCTGGGGGAGGCGTGGTCCAGCCTGGGAGGTCCCTGAGACTCTCCTGTGCAGCCTCTGGATTCACCTTCAGTAGCTATGCTATGCACTGGGTCCGCCAGGCTCCAGGCAAGGGGCTGGAGTGGGTGGCAGTTATATCATATGATGGAAGTAATAAATACTACGCAGACTCCGTGAAGGGCCGATTCACCATCTCCAGAGACAATTCCAAGAACACGCTGTATCTGCAAATGAACAGCCTGAGAGCTGAGGACACGGCTGTGTATTACTGTGCGAGA	41	28	41	53	34	39	43	49	23	38	35	52	54	62	76	54	34	38	35	42	44	40	64	52	57	55	279	145	298	193	268	1183
		IGHV3-30_04	AS1	GA	IMGT		ATGGAGTTTGGGCTGAGCTGGGTTTTCCTCGTTGCTCTTTTAAGAGGTGTCCAGTGTCAGGTGCAGCTGGTGGAGTCTGGGGGAGGCGTGGTCCAGCCTGGGAGGTCCCTGAGACTCTCCTGTGCAGCCTCTGGATTCACCTTCAGTAGCTATGGCATGCACTGGGTCCGCCAGGCTCCAGGCAAGGGGCTGGAGTGGGTGGCAGTTATATCATATGATGGAAGTAATAAATACTATGCAGACTCCGTGAAGGGCCGATTCACCATCTCCAGAGACAATTCCAAGAACACGCTGTATCTGCAAATGAACAGCCTGAGAGCTGAGGACACGGCTGTGTATTACTGTGCGAAA	38	20	20	39	35	29	39	67	56	83	78	40	58	48	64	37	83	65	61	98	100	50	63	50	60	65	220	284	247	407	288	1446
		IGHV3-30_05	AS2	GA			ATGGAGTTTGGGCTGAGCTGGGTTTTCCTCGTTGCTCTTTTAAGAGGTGTCCAGTGTCAGGTGCAGCTGGTGGAGTCTGGGGGAGGCGTGGTCCAGCCTGGGAGGTCCCTGAGACTCTCCTGTGCAGCCTCTGGATTCACCTTCAGTAGCTATGGCATGCACTGGGTCCGCCAGGCTCCAGGCAAGGGGCTGGAGTGGGTGGCAGTTATATCATATGATGGAAGTAATAAATACTACGCAGACTCCGTGAAGGGCCGATTCACCATCTCCAGAGACAATTCCAAGAACACGCTGTATCTGCAAATGAACAGCCTGAGAGCTGAGGACACGGCTGTGTATTACTGTGCGAAA	13	7	15	23	23	13	21	10	7	8	9	14	19	12	2	19	10	10	9	7	8	17	10	24	14	15	115	34	66	44	80	339
		IGHV3-30_06	AS2	GA			ATGGAGTTTGGGCTGAGCTGGGTTTTCCTCGTTGCTCTTTTAAGAGGTGTCCAGTGTCAGGTGCAGCTGGTGGAGTCTGGGGGAGGCGTGGTCCAGCCTGGGAGGTCCCTGAGACTCTCCTGTGCAGCCTCTGGATTCACCTTCAGTAGCTATGCTATGCACTGGGTCCGCCAGGCTCCAGGCAAGGGGCTGGAGTGGGTGGCAGTTATATCATATGATGGAAGTAATAAATACTACGCAGACTCCGTGAAGGGCCGATTCACCATCTCCAGAGACAATTCCAAGAACACGCTGTATCTGCAAATGAACAGCCTGAGAGCTGAGGACACGGCTGTGTATTACTGTGCGAAA	23	20	22	15	15	15	21	8	4	6	8	12	13	16	14	11	6	7	3	3	7	8	9	11	7	8	131	26	66	26	43	292
		IGHV3-30_07	AS2	GA			ATGGAGTTTGGGCTGAGCTGGGTTTTCCTCGTTGCTCTTTTAAGAGGTGTCCAGTGTCAGGTGCAGCTGGTGGAGTCTGGGGGAGGCGTGGTCCAGCCTGGGAGGTCCCTGAGACTCTCCTGTGCAGCCTCTGGATTCACCTTCAGTAGCTATGCTATGCACTGGGTCCGCCAGGCTCCAGGCAAGGGGCTGGAGTGGGTGGCAGTTATATCATATGATGGAAGTAATAAATACTATGCAGACTCCGTGAAGGGCCGATTCACCATCTCCAGAGACAATTCCAAGAACACGCTGTATCTGCAAATGAACAGCCTGAGAGCTGAGGACACGGCTGTGTATTACTGTGCGAGA	7	3	14	23	6	7	16	8	3	6	10	10	14	10	3	13	10	3	6	3	6	12	10	22	13	16	76	27	50	28	73	254
		IGHV3-30_08	AS2	GA			ATGGAGTTTGGGCTGAGCTGGGTTTTCCTCGTTGCTCTTTTAAGAGGTGTCCAGTGTCAGGTGCAGCTGGTGGAGTCTGGGGGAGGCGTGGTCCAGCCTGGGAGGTCCCTGAGACTCTCCTGTGCAGCCTCTGGATTCACCTTCAGTAGCTATGGCATGCACTGGGTCCGCCAGGCTCCAGGCAAGGGGCTGGAGTGGGTGGCAGTTATATCATATGATGGAAGTAATAAATACTACGCAGACTCCGTGAAGGGCCGATTCACCATCTCCAGAGACAATTCCAAGAACACGCTGTATCTGCAAATGAACAGCCTGAGAGCTGAGGACACGGCTGTGTATTACTGTGCGAGA	7	5	10	9	5	6	4	8	14	8	20	15	14	12	12	17	14	25	20	17	14	9	15	13	11	17	46	50	70	90	65	321
		IGHV3-30_09	AS2	GA			ATGGAGTTTGGGCTGAGCTGGGTTTTCCTCGTTGCTCTTTTAAGAGGTGTCCAGTGTCAGGTGCAGCTGGTGGAGTCTGGGGGAGGCGTGGTCCAGCCTGGGAGGTCCCTGAGACTCTCCTGTGCAGCCTCTGGATTCACCTTCAGTAGCTATGCTATGCACTGGGTCCGCCAGGCTCCAGGCAAGGGGCTGGAGTGGGTGGCAGTTATATCATATGATGGAAGTAATAAATACTATGCAGACTCCGTGAAGGGCCGATTCACCATCTCCAGAGACAATTCCAAGAACACGCTGTATCTGCAAATGAACAGCCTGAGAGCTGAGGACACGGCTGTGTATTACTGTGCGAAA	9	4	10	16	5	6	7	2	4	3	10	13	5	15	6	12	2	6	11	4	6	7	10	7	5	8	57	19	51	29	37	193
		IGHV3-30_10	AS2	GA			ATGGAGTTTGGGCTGAGCTGGGTTTTCCTCGTTGCTCTTTTAAGAGGTGTCCAGTGTCAGGTGCAGCTGGTGGAGTCTGGGGGAGGCGTGGTCCAGCCTGGGAGGTCCCTGAGACTCTCCTGTGCAGCCTCTGGATTCACCTTCAGTAGCTATGGCATGCACTGGGTCCGCCAGGCTCCAGGCAAGGGGCTGGAGTGGGTGGCAGTTATATCATATGATGGAAGTAATAAATACTACGCAGACTCCGTGAAGGGCCGATTCACCATCTCCAGAGACAATTCCAAGAACACGCTGTATCTGCAAATGAACAGCCTGAGAGCTGAGGACACGGCTGTGTATTACTGTGCGAGA	4	4	5	4	3	4	1	4	6	4	9	7	9	6	6	8	8	14	4	8	4	3	2	8	7	9	25	23	36	38	29	151
		IGHV3-30_11	AS2	GA			ATGGAGTTTGGGCTGAGCTGGGTTTTCCTCGTTGCTCTTTTAAGAGGTGTCCAGTGTCAGGTGCAGCTGGTGGAGTCTGGGGGAGGCGTGGTCCAGCCTGGGAGGTCCCTGAGACTCTCCTGTGCAGCCTCTGGATTCACCTTCAGTAGCTATGCTATGCACTGGGTCCGCCAGGCTCCAGGCAAGGGGCTGGAGTGGGTGGCAGTTATATCATATGATGGAAGTAATAAATACTATGCAGACTCCGTGAAGGGCCGATTCACCATCTCCAGAGACAATTCCAAGAACACGCTGTATCTGCAAATGAACAGCCTGAGAGCTGAGGACACGGCTGTGTATTACTGTGCGAAA	1	0	5	3	2	2	8	4	3	1	5	4	4	5	6	6	5	15	5	7	6	4	4	6	8	7	21	13	25	38	29	126
		IGHV3-30_12	AS2	GA	IgPdb		ATGGAGTTTGGGCTGAGCTGGGTTTTCCTCGTTGCTCTTTTAAGAGGTGTCCAGTGTCAGGTGCAGCTGGTGGAGTCTGGGGGAGGCGTGGTCCAGCCTGGGAGGTCCCTGAGACTCTCCTGTGCAGCCTCTGGATTCACCTTCAGTAGCTATGCTATGCACTGGGTCCGCCAGGCTCCAGGCAAGGGGCTGGAGTGGGTGGCAGTTATATCATATGATGGAAGTAATAAATACTACGTAGACTCCGTGAAGGGCCGATTCACCATCTCCAGAGACAATTCCAAGAACACGCTGTATCTGCAAATGAACAGCCTGAGAGCTGAGGACACGGCTGTGTATTACTGTGCGAGA	0	0	1	1	0	0	0	0	0	0	0	8	5	14	5	8	0	0	0	0	0	3	0	2	1	2	2	0	40	0	8	50
		IGHV3-30_13	AS2	GA	VBASE2_c1		ATGGAGTTTGGGCTGAGGTGGGTTTTCCTCGTTGCTCTTTTAAGAGGTGTCCAGTGTCAGGTGCAGCTGGTGGAGTCTGGGGGAGGCGTGGTCCAGCCTGGGAGGTCCCTGAGACTCTCCTGTGCAGCCTCTGGATTCACCTTCAGTAGCTATGCTATGCACTGGGTCCGCCAGGCTCCAGGCAAGGGGCTGGAGTGGGTGGCAGTTATATCATATGATGGAAGTAATAAATACTACGCAGACTCCGTGAAGGGCCGATTCACCATCTCCAGAGACAATTCCAAGAACACGCTGTATCTGCAAATGAACAGCCTGAGAGCTGAGGACACGGCTGTGTATTACTGTGCGAGA	4	3	6	1	14	4	8	0	0	0	0	0	0	0	0	0	0	0	0	0	0	0	0	0	0	0	40	0	0	0	0	40
		IGHV3-30_14	AS2	GA			ATGGAGTTTGGGCTGAGCTGGGTTTTCCTCGTTGCTCTTTTAAGAGGTGTCCAGTGTCAGGTGCAGCTGGTGGAGTCTGGGGGAGGCGTGGTCCAGCCTGGGAGGTCCCTGAGACTCTCCTGTGCAGCCTCTGGATTCACCTTCAGTAGCTATGGCATGCACTGGGTCCGCCAGGCTCCAGGCAAGGGGCTAGAGTGGGTGGCAGTTATATCATATGATGGAAGTAATAAATACTATGCAGACTCCGTGAAGGGCCGATTCACCATCTCCAGAGACAATTCCAAGAACACGCTGTATCTGCAAATGAACAGCCTGAGAGCTGAGGACACGGCTGTGTATTACTGTGCGAAA	1	1	1	1	0	0	1	5	1	0	0	0	0	0	0	0	1	3	5	7	2	0	3	1	3	1	5	6	0	18	8	37
		IGHV3-30_15	AS2	GA			ATGGAGTTTGGGCTGAGCTGGGTTTTCCTCGTTGCTCTTTTAAGAGGTGTCCAGTGTCAGGTGCAGCTGGTGGAGTCTGGGGGAGGCGTGGTCCAGCCTGGGAGGTCCCTGAGACTCTCCTGTGCAGCGTCTGGATTCACCTTCAGTAGCTATGGCATGCACTGGGTCCGCCAGGCTCCAGGCAAGGGGCTGGAGTGGGTGGCAGTTATATCATATGATGGAAGTAATAAATACTACGCAGACTCCGTGAAGGGCCGATTCACCATCTCCAGAGACAATTCCAAGAACACGCTGTATCTGCAAATGAACAGCCTGAGAGCTGAGGACACGGCTGTGTATTACTGTGCGAAA	1	2	7	3	8	8	2	0	0	0	0	0	0	0	0	0	0	0	0	0	0	0	0	0	0	0	31	0	0	0	0	31
		IGHV3-30_16	AS2	GA			ATGGAGTTTGGGCTGAGCTGGGTTTTCCTCGTTGCTCTTTTAAGAGGTGTCCAGTGTCAGGTGCAGCTGGTGGAGTCTGGGGGAGGCGTGGTCCAGCCTGGGAGGTCCCTGAGACTCTCCTGTGCAGCCTCTGGATTCACCTTCAGTAGCTATGCTATGCACTGGGTCCGCCAGGCTCCAGGCAAGGGGCTAGAGTGGGTGGCAGTTATATCATATGATGGAAGTAATAAATACTACGCAGACTCCGTGAAGGGCCGATTCACCATCTCCAGAGACAATTCCAAGAACACGCTGTATCTGCAAATGAACAGCCTGAGAGCTGAGGACACGGCTGTGTATTACTGTGCGAAA	3	5	2	1	3	1	4	1	0	0	0	0	0	0	0	0	0	0	0	0	0	0	1	0	0	0	19	1	0	0	1	21
		IGHV3-30_17	AS2	GA			ATGGAGTTTGGGCTGAGGTGGGTTTTCCTCGTTGCTCTTTTAAGAGGTGTCCAGTGTCAGGTGCAGCTGGTGGAGTCTGGGGGAGGCGTGGTCCAGCCTGGGAGGTCCCTGAGACTCTCCTGTGCAGCCTCTGGATTCACCTTCAGTAGCTATGCTATGCACTGGGTCCGCCAGGCTCCAGGCAAGGGGCTGGAGTGGGTGGCAGTTATATCATATGATGGAAGTAATAAATACTACGCAGACTCCGTGAAGGGCCGATTCACCATCTCCAGAGACAATTCCAAGAACACGCTGTATCTGCAAATGAACAGCCTGAGAGCTGAGGACACGGCTGTGTATTACTGTGCGAAA	3	1	2	2	6	0	8	0	0	0	0	0	0	0	0	0	0	0	0	1	0	0	0	0	0	0	22	0	0	1	0	23
		IGHV3-30_18	AS3	GA			ATGGAGTTTGGGCTGAGCTGGGTTTTCCTCGTTGCTCTTTTAAGAGGTGTCCAGTGTCAGGTGCAGCTGGTGGAGTCTGGGGGAGGCGTGGTCCAGCCTGGGAGGTCCCTGAGACTCTCCTGTGCAGCCTCTGGATTCACCTTCAGTAGCTATGCTATGCACTGGGTCCGCCAGGCTCCAGGCAAGGGGCTAGAGTGGGTGGCAGTTATATCATATGATGGAAGTAATAAATACTATGCAGACTCCGTGAAGGGCCGATTCACCATCTCCAGAGACAATTCCAAGAACACGCTGTATCTGCAAATGAACAGCCTGAGAGCTGAGGACACGGCTGTGTATTACTGTGCGAAA	2	0	0	1	0	1	0	1	1	0	3	0	0	0	0	0	1	2	1	2	1	0	1	1	0	0	4	5	0	7	2	18
		IGHV3-30_19	AS3	GA			ATGGAGTTTGGGCTGAGCTGGGTTTTCCTCGTTGCTCTTTTAAGAGGTGTCCAGTGTCAGGTGCAGCTGGTGGAGTCTGGGGGAGGCGTGGTCCAGCCTGGGAGGTCCCTGAGACTCTCCTGTGCAGCCTCTGGATTCACCTTCAGTAGCTATGGCATGCACTGGGTCCGCCAGGCTCCAGGCAAGGGGCTGGAGTGGGTGGCAGTTATATCATATGATGGAAGTAATAAATACTATGTAGACTCCGTGAAGGGCCGATTCACCATCTCCAGAGACAATTCCAAGAACACGCTGTATCTGCAAATGAACAGCCTGAGAGCTGAGGACACGGCTGTGTATTACTGTGCGAAA	0	0	0	0	0	0	1	0	0	0	0	0	0	2	2	4	0	0	0	0	0	1	0	0	1	0	1	0	8	0	2	11
		IGHV3-30_20	AS3	GA			ATGGAGTTTGGGCTGAGGTGGGTTTTCCTCGTTGCTCTTTTAAGAGGTGTCCAGTGTCAGGTGCAGCTGGTGGAGTCTGGGGGAGGCGTGGTCCAGCCTGGGAGGTCCCTGAGACTCTCCTGTGCAGCCTCTGGATTCACCTTCAGTAGCTATGCTATGCACTGGGTCCGCCAGGCTCCAGGCAAGGGGCTGGAGTGGGTGGCAGTTATATCATATGATGGAAGTAATAAATACTATGCAGACTCCGTGAAGGGCCGATTCACCATCTCCAGAGACAATTCCAAGAACACGCTGTATCTGCAAATGAACAGCCTGAGAGCTGAGGACACGGCTGTGTATTACTGTGCGAAA	1	0	4	2	1	5	1	0	0	0	0	0	0	0	0	0	0	0	0	1	0	0	0	0	0	0	14	0	0	1	0	15
		IGHV3-30_21	AS1	GA	IgPdb		ATGGAGTTTGGGCTGAGCTGGGTTTTCCTCGTTGCTCTTTTAAGAGGTGTCCAGTGTCAGGTGCAGCTGGTGGAGTCTGGGGGAGGCGTGGTCCAGCCTGGGAGGTCCCTGAGACTCTCCTGTGCAGCGTCTGGATTCACCTTCAGTAGCTATGGCATGCACTGGGTCCGCCAGGCTCCAGGCAAGGGGCTGGAGTGGGTGGCAGTTATATCATATGATGGAAGTAATAAATACTATGCAGACTCCGTGAAGGGCCGATTCACCATCTCCAGAGACAATTCCAAGAACACGCTGTATCTGCAAATGAACAGCCTGAGAGCTGAGGACACGGCTGTGTATTACTGTGCGAAA	3	0	0	0	1	2	1	1	0	0	0	0	0	0	2	0	0	0	0	0	0	0	1	0	0	0	7	1	2	0	1	11
		IGHV3-30_22	AS3	GA			ATGGAGTTTGGGCTGAGCTGGGTTTTCCTCGTTGCTCTTTTAAGAGGTGTCCAGTGTCAGGTGCAGCTGGTGGAGTCTGGGGGAGGCGTGGTCCAGCCTGGGAGGTCCCTGAGACTCTCCTGTGCAGCCTCTGGATTCACCTTCAGTAGCTATGCTATGCACTGGGTCCGCCAGGCTCCAGGCAAGGGGCTAGAGTGGGTGGCAGTTATATCATATGATGGAAGTAATAAATACTATGCAGACTCCGTGAAGGGCCGATTCACCATCTCCAGAGACAATTCCAAGAACACGCTGTATCTGCAAATGAACAGCCTGAGAGCTGAGGACACGGCTGTGTATTACTGTGCGAGA	2	0	0	1	0	0	1	1	1	2	0	0	0	0	0	0	0	0	1	0	0	1	0	0	0	0	4	4	0	1	1	10
		IGHV3-30_23	AS3	GA			ATGGAGTTTGGGCTGAGGTGGGTTTTCCTCGTTGCTCTTTTAAGAGGTGTCCAGTGTCAGGTGCAGCTGGTGGAGTCTGGGGGAGGCGTGGTCCAGCCTGGGAGGTCCCTGAGACTCTCCTGTGCAGCCTCTGGATTCACCTTCAGTAGCTATGCTATGCACTGGGTCCGCCAGGCTCCAGGCAAGGGGCTGGAGTGGGTGGCAGTTATATCATATGATGGAAGTAATAAATACTATGCAGACTCCGTGAAGGGCCGATTCACCATCTCCAGAGACAATTCCAAGAACACGCTGTATCTGCAAATGAACAGCCTGAGAGCTGAGGACACGGCTGTGTATTACTGTGCGAGA	0	0	1	1	3	1	3	0	0	0	0	0	0	0	0	0	0	0	0	0	0	0	0	0	0	0	9	0	0	0	0	9
		IGHV3-30_25	AS1	GA	IgPdb		ATGGAGTTTGGGCTGAGCTGGGTTTTCCTCGTTGCTCTTTTAAGAGGTGTCCAGTGTCAGGTGCAGCTGGTGGAGTCTGGGGGAGGCGTGGTCCAGCCTGGGAGGTCCCTGAGACTCTCCTGTGCAGCCTCTGGATTCACCTTCAGTAGCTATGGCATGCACTGGGTCCGCCAGGCTCCAGGCAAGGGGCTAGAGTGGGTGGCAGTTATATCATATGATGGAAGTAATAAATACTACGCAGACTCCGTGAAGGGCCGATTCACCATCTCCAGAGACAATTCCAAGAACACGCTGTATCTGCAAATGAACAGCCTGAGAGCTGAGGACACGGCTGTGTATTACTGTGCGAAA	1	0	0	1	0	2	0	0	0	0	1	0	0	0	0	0	1	0	0	0	1	0	0	0	0	0	4	1	0	2	0	7
	IGHV3-33	IGHV3-33_01	AS1	GA	IMGT		ATGGAGTTTGGGCTGAGCTGGGTTTTCCTCGTTGCTCTTTTAAGAGGTGTCCAGTGTCAGGTGCAGCTGGTGGAGTCTGGGGGAGGCGTGGTCCAGCCTGGGAGGTCCCTGAGACTCTCCTGTGCAGCGTCTGGATTCACCTTCAGTAGCTATGGCATGCACTGGGTCCGCCAGGCTCCAGGCAAGGGGCTGGAGTGGGTGGCAGTTATATGGTATGATGGAAGTAATAAATACTATGCAGACTCCGTGAAGGGCCGATTCACCATCTCCAGAGACAATTCCAAGAACACGCTGTATCTGCAAATGAACAGCCTGAGAGCCGAGGACACGGCTGTGTATTACTGTGCGAGA	46	34	36	40	32	36	34	154	107	150	164	132	153	137	158	129	168	174	164	180	182	100	132	82	138	110	258	575	709	868	562	2972
		IGHV3-33_02	AS1	GA	IMGT		ATGGAGTTTGGGCTGAGCTGGGTTTTCCTCGTTGCTCTTTTAAGAGGTGTCCAGTGTCAGGTGCAGCTGGTGGAGTCTGGGGGAGGCGTGGTCCAGCCTGGGAGGTCCCTGAGACTCTCCTGTGCAGCGTCTGGATTCACCTTCAGTAGCTATGGCATGCACTGGGTCCGCCAGGCTCCAGGCAAGGGGCTGGAGTGGGTGGCAGTTATATGGTATGATGGAAGTAATAAATACTATGCAGACTCCGTGAAGGGCCGATTCACCATCTCCAGAGACAATTCCAAGAACACGCTGTATCTGCAAATGAACAGCCTGAGAGCCGAGGACACGGCTGTGTATTACTGTGCGAAA	22	16	22	34	23	30	24	3	0	4	8	49	47	62	39	50	1	3	1	2	2	23	28	46	22	28	171	15	247	9	147	589
		IGHV3-33_03	AS2	GA			ATGGAGTTTGGGCTGAGCTGGGTTTTCCTCGTTGCTCTTTTAAGAGGTGTCCAGTGTCAGGTGCAGCTGGTGGAGTCTGGGGGAGGCGTGGTCCAGCCTGGGGGGTCCCTGAGACTCTCCTGTGCAGCGTCTGGATTCACCTTCAGTAGCTATGGCATGCACTGGGTCCGCCAGGCTCCAGGCAAGGGGCTGGAGTGGGTGGCATTTATACGGTATGATGGAAGTAATAAATACTATGCAGACTCCGTGAAGGGCCGATTCACCATCTCCAGAGACAATTCCAAGAACACGCTGTATCTGCAAATGAACAGCCTGAGAGCCGAGGACACGGCTGTGTATTACTGTGCGAAA	48	24	53	67	46	31	65	5	4	0	12	0	0	0	0	0	4	2	4	9	5	8	9	15	7	12	334	21	0	24	51	430
		IGHV3-33_04	AS1	GA	IgPdb, IMGT		ATGGAGTTTGGGCTGAGCTGGGTTTTCCTCGTTGCTCTTTTAAGAGGTGTCCAGTGTCAGGTGCAGCTGGTGGAGTCTGGGGGAGGCGTGGTCCAGCCTGGGAGGTCCCTGAGACTCTCCTGTGCAGCCTCTGGATTCACCTTCAGTAGCTATGGCATGCACTGGGTCCGCCAGGCTCCAGGCAAGGGGCTGGAGTGGGTGGCAGTTATATGGTATGATGGAAGTAATAAATACTATGCAGACTCCGTGAAGGGCCGATTCACCATCTCCAGAGACAATTCCAAGAACACGCTGTATCTGCAAATGAACAGCCTGAGAGCCGAGGACACGGCTGTGTATTACTGTGCGAGA	2	3	2	5	2	8	3	1	4	4	6	0	2	2	6	12	7	1	5	5	4	8	5	10	2	19	25	15	22	22	44	128
		IGHV3-33_05	AS2	GA			ATGGAGTTTGGGCTGAGCTGGGTTTTCCTCGTTGCTCTTTTAAGAGGTGTCCAGTGTCAGGTGCAGCTGGTGGAGTCTGGGGGAGGCGTGGTCCAGCCTGGGGGGTCCCTGAGACTCTCCTGTGCAGCGTCTGGATTCACCTTCAGTAGCTATGGCATGCACTGGGTCCGCCAGGCTCCAGGCAAGGGGCTGGAGTGGGTGGCATTTATACGGTATGATGGAAGTAATAAATACTACGCAGACTCCGTGAAGGGCCGATTCACCATCTCCAGAGACAATTCCAAGAACACGCTGTATCTGCAAATGAACAGCCTGAGAGCCGAGGACACGGCTGTGTATTACTGTGCGAAA	10	5	6	11	9	7	8	3	4	0	5	0	0	0	0	0	2	0	4	8	2	6	8	11	5	11	56	12	0	16	41	125
		IGHV3-33_06	AS2	GA			ATGGAGTTTGGGCTGAGCTGGGTTTTCCTCGTTGCTCTTTTAAGAGGTGTCCAGTGTCAGGTGCAGCTGGTGGAGTCTGGGGGAGGCGTGGTCCAGCCTGGGGGGTCCCTGAGACTCTCCTGTGCAGCGTCTGGATTCACCTTCAGTAGCTATGGCATGCACTGGGTCCGCCAGGCTCCAGGCAAGGGGCTGGAGTGGGTGGCATTTATACGGTATGATGGAAGTAATAAATACTATGCAGACTCCGTGAAGGGCCGATTCACCATCTCCAGAGACAATTCCAAGAACACGCTGTATCTGCAAATGAACAGCCTGAGAGCCGAGGACACGGCTGTGTATTACTGTGCGAGA	17	9	21	14	16	15	17	0	0	2	0	0	0	0	0	0	0	0	0	0	0	0	0	6	0	1	109	2	0	0	7	118
		IGHV3-33_07	AS2	GA			ATGGAGTTTGGGCTGAGCTGGGTTTTCCTCGTTGCTCTTTTAAGAGGTGTCCAGTGTCAGGTGCAGCTGGTGGAGTCTGGGGGAGGCGTGGTCCAGCCTGGGGGGTCCCTGAGACTCTCCTGTGCAGCGTCTGGATTCACCTTCAGTAGCTATGGCATGCACTGGGTCCGCCAGGCTCCAGGCAAGGGGCTGGAGTGGGTGGCATTTATACGGTATGATGGAAGTAATAAATACTATGCAGACTCCGTGAAGGGCCGATTCACCATCTCCAGAGACAATTCCAAGAACACGCTGTATCTGCAAATGAACAGCCTGAGAGCCGAGGACACGGCTGTGTATTACTGTGCGAGA	12	7	5	4	9	7	6	5	4	1	5	1	0	0	0	0	2	3	2	7	2	4	7	9	6	6	50	15	1	16	32	114
		IGHV3-33_08	AS2	GA			ATGGAGTTTGGGCTGAGCTGGGTTTTCCTCGTTGCTCTTTTAAGAGGTGTCCAGTGTCAGGTGCAGCTGGTGGAGTCTGGGGGAGGCGTGGTCCAGCCTGGGAGGTCCCTGAGACTCTCCTGTGCAGCGTCTGGATTCACCTTCAGTAGCTATGGCATGCACTGGGTCCGCCAGGCTCCAGGCAAGGGGCTGGAGTGGGTGGCATTTATACGGTATGATGGAAGTAATAAATACTATGCAGACTCCGTGAAGGGCCGATTCACCATCTCCAGAGACAATTCCAAGAACACGCTGTATCTGCAAATGAACAGCCTGAGAGCCGAGGACACGGCTGTGTATTACTGTGCGAGA	1	1	0	0	3	1	0	0	3	0	1	0	0	0	0	1	0	4	0	0	2	4	8	6	3	4	6	4	1	6	25	42
		IGHV3-33_09	AS2	GA			ATGGAGTTTGGGCTGAGCTGGGTTTTCCTCGTTGCTCTTTTAAGAGGTGTCCAGTGTCAGGTGCAGCTGGTGGAGTCTGGGGGAGGCGTGGTCCAGCCTGGGAGGTCCCTGAGACTCTCCTGTGCAGCGTCTGGATTCACCTTCAGTAGCTATGGCATGCACTGGGTCCGCCAGGCTCCAGGCAAGGGGCTGGAGTGGGTGGCATTTATACGGTATGATGGAAGTAATAAATACTATGCAGACTCCGTGAAGGGCCGATTCACCATCTCCAGAGACAATTCCAAGAACACGCTGTATCTGCAAATGAACAGCCTGAGAGCCGAGGACACGGCTGTGTATTACTGTGCGAAA	1	0	0	1	0	0	1	2	0	2	0	0	0	0	0	0	1	2	0	1	0	4	3	9	4	4	3	4	0	4	24	35
		IGHV3-33_10	AS2	GA			ATGGAGTTTGGGCTGAGCTGGGTTTTCCTCGTTGCTCTTTTAAGAGGTGTCCAGTGTCAGGTGCAGCTGGTGGAGTCTGGGGGAGGCGTGGTCCAGCCTGGGGGGTCCCTGAGACTCTCCTGTGCAGCGTCTGGATTCACCTTCAGTAGCTATGGCATGCACTGGGTCCGCCAGGCTCCAGGCAAGGGGCTGGAGTGGGTGGCAGTTATATGGTATGATGGAAGTAATAAATACTATGCAGACTCCGTGAAGGGCCGATTCACCATCTCCAGAGACAATTCCAAGAACACGCTGTATCTGCAAATGAACAGCCTGAGAGCCGAGGACACGGCTGTGTATTACTGTGCGAGA	0	1	3	1	5	0	4	1	1	0	2	0	0	1	0	0	0	1	1	1	1	1	2	3	2	1	14	4	1	4	9	32
		IGHV3-33_11	AS1	GA	IgPdb		ATGGAGTTTGGGCTGAGCTGGGTTTTCCTCGTTGCTCTTTTAAGAGGTGTCCAGTGTCAGGTGCAGCTGGTGGAGTCTGGGGGAGGCGTGGTCCAGCCTGGGAGGTCCCTGAGACTCTCCTGTGCAGCCTCTGGATTCACCTTCAGTAGCTATGGCATGCACTGGGTCCGCCAGGCTCCAGGCAAGGGGCTGGAGTGGGTGGCAGTTATATGGTATGATGGAAGTAATAAATACTATGCAGACTCCGTGAAGGGCCGATTCACCATCTCCAGAGACAATTCCAAGAACACGCTGTATCTGCAAATGAACAGCCTGAGAGCCGAGGACACGGCTGTGTATTACTGTGCGAAA	5	2	1	2	2	2	4	0	0	1	0	0	1	1	0	0	0	0	0	0	0	1	1	1	1	2	18	1	2	0	6	27
		IGHV3-33_12	AS2	GA			ATGGAGTTTGGGCTGAGCTGGGTTTTCCTCGTTGCTCTTTTAAGAGGTGTCCAGTGTCAGGTGCAGCTGGTGGAGTCTGGGGGAGGCGTGGTCCAGCCTGGGAGGTCCCTGAGACTCTCCTGTGCAGCGTCTGGATTCACCTTCAGTAGCTATGGCATGCACTGGGTCCGCCAGGCTCCAGGCAAGGGGCTGGAGTGGGTGGCAGTTATATGGTATGATGGAAGTAATAAATACTACGCAGACTCCGTGAAGGGCCGATTCACCATCTCCAGAGACAATTCCAAGAACACGCTGTATCTGCAAATGAACAGCCTGAGAGCCGAGGACACGGCTGTGTATTACTGTGCGAAA	4	5	2	1	5	5	1	1	0	0	0	0	0	0	0	0	0	0	0	0	0	0	0	1	0	0	23	1	0	0	1	25
		IGHV3-33_13	AS2	GA			ATGGAGTTTGGGCTGAGCTGGGTTTTCCTCGTTGCTCTTTTAAGAGGTGTCCAGTGTCAGGTGCAGCTGGTGGAGTCTGGGGGAGGCGTGGTCCAGCCTGGGGGGTCCCTGAGACTCTCCTGTGCAGCGTCTGGATTCACCTTCAGTAGCTATGGCATGCACTGGGTCCGCCAGGCTCCAGGCAAGGGGCTGGAGTGGGTGGCATTTATACGGTATGATGGAAGTAATAAATACTACGCAGACTCCGTGAAGGGCCGATTCACCATCTCCAGAGACAATTCCAAGAACACGCTGTATCTGCAAATGAACAGCCTGAGAGCCGAGGACACGGCTGTGTATTACTGTGCGAGA	3	4	2	3	5	3	0	2	0	0	0	0	0	0	0	0	0	0	0	0	0	0	0	0	0	0	20	2	0	0	0	22
		IGHV3-33_14	AS2	GA			ATGGAGTTTGGGCTGAGCTGGGTTTTCCTCGTTGCTCTTTTAAGAGGTGTCCAGTGTCAGGTGCAGCTGGTGGAGTCTGGGGGAGGCGTGGTCCAGCCTGGGGGGTCCCTGAGACTCTCCTGTGCAGCGTCTGGATTCACCTTCAGTAGCTATGGCATGCACTGGGTCCGCCAGGCTCCAGGCAAGGGGCTGGAGTGGGTGGCAGTTATATGGTATGATGGAAGTAATAAATACTATGCAGACTCCGTGAAGGGCCGATTCACCATCTCCAGAGACAATTCCAAGAACACGCTGTATCTGCAAATGAACAGCCTGAGAGCCGAGGACACGGCTGTGTATTACTGTGCGAAA	4	0	2	0	3	0	5	0	0	0	0	0	0	0	0	0	0	1	0	0	0	1	0	2	1	0	14	0	0	1	4	19
	IGHV3-35	IGHV3-35_01	AS2	SE		MK978078	ATGGAATTTGGGCTGAGCTGGGTTTTTCTTGCTGCTATTTTAAAAGGTGTCCAGTGTGAGGTGCAGCTGGTGGAGTCTGGGGGAGGCTTGGTACAGCCTGGGGGATCCCTGAGACTCTCCTGTGCAGCCTCTGGATTCACCTTCAGTAACAGTGACATGAACTGGGTCCATCAGGCTCCAGGAAAGGGGCTGGAGTGGGTATCGGGTGTTAGTTGGAATGGCAGTAGGACGCACTATGCAGACTCTGTGAAGGGCCGATTCATCATCTCCAGAGACAATTCCAGGAACACCCTGTATCTGCAAACGAATAGCCTGAGGGCCGAGGACACGGCTGTGTATTACTGTGTGAGA	122	76	120	149	141	103	129	151	106	135	176	144	156	148	170	153	172	186	159	180	181	119	147	120	129	146	840	568	771	878	661	3718
		IGHV3-35_02	AS1	SE	IMGT	MK978079	ATGGAATTTGGGCTGAGCTGGGTTTTTCTTGCTGCTATTTTAAAAGGTGTCCAGTGTGAGGTGCAGCTGGTGGAGTCTGGGGGAGGCTTGGTACAGCCTGGGGGATCCCTGAGACTCTCCTGTGCAGCCTCTGGATTCACCTTCAGTAACAGTGACATGAACTGGGTCCATCAGGCTCCAGGAAAGGGGCTGGAGTGGGTATCGGGTGTTAGTTGGAATGGCAGTAGGACGCACTATGCAGACTCTGTGAAGGGCCAATTCATCATCTCCAGAGACAATTCCAGGAACACCCTGTATCTGCAAACGAATAGCCTGAGGGCCGAGGACACGGCTGTGTATTACTGTGTGAGA	25	26	33	21	34	27	26	28	22	34	26	1	7	4	7	4	23	12	19	31	31	24	34	37	38	27	192	110	23	116	160	601
		IGHV3-35_03	AS2	SE		MK978080	ATGGAATTTGGGCTGAGCTGGGTTTTTCTTGCTGCTATTTTAAAAGGTGTCCAGTGTGAGGTGCAGCTGGTGGAGTCTGGGGGAGGCTTGGTACAGCCTGGGGGATCCCTGAGACTCTCCTGTGCAGCCTCTGGATTCACCTTCAGTAACAGTGACATGAACTGGGTCCATCAGGCTCCAGGAAAGCGGCTGGAGTGGGTATCGGGTGTTAGTTGGAATGGCAGTAGGACGCACTATGCAGACTCTGTGAAGGGCCGATTCATCATCTCCAGAGACAATTCCAGGAACACCCTGTATCTGCAAACGAATAGCCTGAGGGCCGAGGACACGGCTGTGTATTACTGTGTGAGA	29	13	24	35	18	31	47	5	0	1	3	41	40	57	27	37	0	0	1	0	0	20	19	38	11	15	197	9	202	1	103	512
		IGHV3-35_04	AS2	SE		MK978081	ATGGAATTTGGGCTGAGCTGGGTTTTTCTTGCTGCTATTTTAAAAGGTGTCCAGTGTGAGGTGCAGCTGGTGGAGTCTGGGGGAGGCTTGGTACAGCCTGGGGGATCCCTGAGACTCTCCTGTGCAGCCTCTGGATTCACCTTCAGTAACAGTGACATGAACTGGGTCCATCAGGCTCCAGGAAAGCGGCTGGAGTGGGTATCGGGTGTTAGTTGGAATGGCAGTAGGACGCACTATGCAGACTCTGTGAAGGGCCAATTCATCATCTCCAGAGACAATTCCAGGAACACCCTGTATCTGCAAACGAATAGCCTGAGGGCCGAGGACACGGCTGTGTATTACTGTGTGAGA	6	2	9	6	4	4	9	3	0	0	2	0	3	1	2	0	0	0	0	1	0	7	5	5	4	9	40	5	6	1	30	82
		IGHV3-35_05	AS2	SE		MK978082	ATGGAATTTGGGCTGAGCTGGGTTTTTCTTGCTGCTATTTTAAAAGGTGTCCAGTGTGAGGTGCAGCTGGTGGAGTCTGGGGGAGGCTTGGTACAGCCTGGGGGATCCCTGAGACTCTCCTGTGCAGCCTCTGGATTCACCTTCAGTAACAGTGACATGAACTGGGTCCATCAGGCTCCAGGAAAGGGGCTGGAGTGGGTATTGGGTGTTAGTTGGAATGGCAGTAGGACGCACTATGCAGACTCTGTGAAGGGCCAATTCATCATCTCCAGAGACAATTCCAGGAACACCCTGTATCTGCAAACGAATAGCCTGAGGGCCGAGGACACGGCTGTGTATTACTGTGTGAGA	7	2	11	9	0	5	4	0	0	0	1	0	0	0	0	0	0	0	0	0	1	0	0	0	0	0	38	1	0	1	0	40
		IGHV3-35_06	AS3	SE		MK978083	ATGGAATTTGGGCTGAGCTGGGTTTTTCTTGCTGCTATTTTAAAATGTGTCCAGTGTGAGGTGCAGCTGGTGGAGTCTGGGGGAGGCTTGGTACAGCCTGGGGGATCCCTGAGACTCTCCTGTGCAGCCTCTGGATTCACCTTCAGTAACAGTGACATGAACTGGGTCCATCAGGCTCCAGGAAAGGGGCTGGAGTGGGTATCGGGTGTTAGTTGGAATGGCAGTAGGACGCACTATGCAGACTCTGTGAAGGGCCGATTCATCATCTCCAGAGACAATTCCAGGAACACCCTGTATCTGCAAACGAATAGCCTGAGGGCCGAGGACACGGCTGTGTATTACTGTGTGAGA	0	0	0	0	0	0	0	0	0	0	0	0	0	0	0	2	0	0	0	0	0	2	0	2	7	5	0	0	2	0	16	18
	IGHV3-38	IGHV3-38_01	AS1	SE	IMGT		ATGCAGTTTGTGCTGAGCTGGGTTTTCCTTGTTGGTATTTTAAAAGGTGTCCAGTGTGAGGTGCAGCTGGTGGAGTCTGGGGGAGGCTTGGTACAGCCTAGGGGGTCCCTGAGACTCTCCTGTGCAGCCTCTGGATTCACCGTCAGTAGCAATGAGATGAGCTGGATCCGCCAGGCTCCAGGGAAGGGGCTGGAGTGGGTCTCATCCATTAGTGGTGGTAGCACATACTACGCAGACTCCAGGAAGGGCAGATTCACCATCTCCAGAGACAATTCCAAGAACACGCTGTATCTTCAAATGAACAACCTGAGAGCTGAGGGCACGGCCGTGTATTACTGTGCCAGATAT	108	65	96	101	95	82	106	146	104	134	166	127	147	154	136	138	172	168	160	183	184	130	158	157	156	154	653	550	702	867	755	3527
		IGHV3-38_02	AS1	SE	IMGT		ATGCAGTTTGTGCTGAGCTGGGTTTTCCTTGTTGGTATTTTAAAAGGTGTCCAGTGTGAGGTGCAGCTGGTGGAGTCTGGGGGAGGCTTGGTACAGCCTAGGGGGTCCCTGAGACTCTCCTGTGCAGCCTCTGGATTCACCGTCAGTAGCAATGAGATGAGCTGGATCCGCCAGGCTCCAGGGAAGGGTCTGGAGTGGGTCTCATCCATTAGTGGTGGTAGCACATACTACGCAGACTCCAGGAAGGGCAGATTCACCATCTCCAGAGACAATTCCAAGAACACGCTGTATCTTCAAATGAACAACCTGAGAGCTGAGGGCACGGCCGTGTATTACTGTGCCAGATAT	38	24	37	53	45	28	47	25	19	32	27	49	58	52	67	51	18	28	11	25	17	33	43	40	30	38	272	103	277	99	184	935
		IGHV3-38_03	AS2	SE		MK978084	ATGCAGTTTGTGCTGAGCTGGGTTTTCCTTGTTGGTATTTTAAAAGGTGTCCAGTGTGAGGTGCAGCTGGTGGAGTCTGGGGGAGGCTTGGTACAGCCTAGGGGGTCCCTGAGACTCTCCTGTGCAGCCTCTGGATTCACCGTCAGTAGCAATGAGATGAGCTGGATCCGCCAGGCTCCAGGGAAGGGGCTGGAGTGGGTCTCATCCATTAGTGGTGGTAGCACATACTACGCAGACTCCAGGAAGGGCAGATTCACCATCTCCAGAGACAATTCCAAGAACACGCTGTATCTTCAAATGAACAGCCTGAGAGCTGAGGGCACGGCCGTGTATTACTGTGCCAGATAT	8	5	10	12	11	11	12	8	0	0	3	7	0	2	4	3	2	1	2	1	4	5	4	5	4	8	69	11	16	10	26	132
		IGHV3-38_04	AS2	SE		MK978085	ATGCAGTTTGTGCTGAGCTGGGTTTTCCTTGTTGGTATTTTAAAAGGTGTCCAGTGTGAGGTGCAGCTGGTGGAGTCTGGGGGAGGCTTGGTACAGCCTAGGGGGTCCCTGAGACTCTCCTGTGCAGCCTCTGGATTCACCGTCAGTAGCAATGAGATGAGCTGGATCCGCCAGGCTCCAGGGAAGGGTCTGGAGTGGGTCTCATCCATTAGTGGTGGTAGCACATACTACGCAGACTCCAGGAAGGGCAGATTCACCATCTCCAGAGACAATTCCAAGAACACGCTGTATCTTCAAATGAACAGCCTGAGAGCTGAGGGCACGGCCGTGTATTACTGTGCCAGATAT	12	10	19	14	13	7	16	3	0	1	4	1	0	1	1	3	0	0	1	0	2	1	0	2	1	3	91	8	6	3	7	115
		IGHV3-38_05	AS2	SE		MK978086	ATGCAGTTTGTGCTGAGCTGGGTTTTCCTTGTTGGTATTTTAAAAGGTGTCCAGTGTGAGGTGCAGCTGGTGGAGTCTGGGGGAGGCTTGGTACAGCCTAGGGGGTCCCTGAGACTCTCCTGTGCAGCCTCTGGATTCACCGTCAGTAGCAATGAGATGAGCTGGATCCGCCAGGCTCCAGGGAAGGGGCTGGAGTGGGTCTCATCCATTAGTGGTGGTAGCACATACTACGCAGACTCCAGGAAGGGCAGATTCACCATCTCCAGAGACAATTCCAAGAACACGCTGTATCTTCAAATGAAGAGCCTGAGAGCTGAGGGCACGGCCGTGTATTACTGTGCCAGATAT	11	9	11	18	12	21	12	2	0	2	3	0	0	0	0	0	0	0	0	1	0	0	0	0	1	0	94	7	0	1	1	103
		IGHV3-38_06	AS2	SE		MK978087	ATGCAGTTTGTGCTGAGCTGGGTTTTCCTTGTTGGTATTTTAAAAGGTGTCCAGTGTGAGGTGCAGCTGGTGGAGTCTGGGGGAGGCTTGGTACAGCCTAGGGGGTCCCTGAGACTCTCCTGTGCAGCCTCTGGATTCACCGTCAGTAGCAATGAGATGAGCTGGATCCGCCAGGCTCCAGGGAAGGGTCTGGAGTGGGTCTCATCCATTAGTGGTGGTAGCACATACTACGCAGACTCCAGGAAGGGCAGATTCACCATCTCCAGAGACAATTCCAAGAACACGCTGTATCTTCAAATGAAGAGCCTGAGAGCTGAGGGCACGGCCGTGTATTACTGTGCCAGATAT	3	1	9	10	5	6	9	0	2	0	0	0	0	0	0	1	0	0	0	1	0	0	0	0	0	0	43	2	1	1	0	47
		IGHV3-38_07	AS2	SE		MK978088	ATGCAGTTTGTGCTGAGCTGGGTTTTCCTTGTTGGTATTTTAAAAGGTGTCCAGTGTGAGGTGCAGCTGGTGGAGTCTGGGGGAGGCTTGGTACAGCCTAGGGGGTCCCTGAGACTCTCCTGTGCAGCCTCTGGATTCACCGTCAGTAGCAATGAGATGAGCTGGATCCGCCAGGCTCCAGGGAAGGGTCTGGAGTGGGTCTCATCCATTAGTGGTGGTAGCACATACTACGCAGACTCCGTGAAGGGCAGATTCACCATCTCCAGAGACAATTCCAAGAACACGCTGTATCTTCAAATGAACAGCCTGAGAGCTGAGGGCACGGCCGTGTATTACTGTGCCAGATAT	2	2	4	7	1	2	5	1	0	0	0	2	0	0	0	1	0	0	0	0	1	0	0	0	0	0	23	1	3	1	0	28
		IGHV3-38_08	AS2	SE		MK978089	ATGCAGTTTGTGCTGAGCTGGGTTTTCCCTGTTGGTATTTTAAAAGGTGTCCAGTGTGAGGTGCAGCTGGTGGAGTCTGGGGGAGGCTTGGTACAGCCTAGGGGGTCCCTGAGACTCTCCTGTGCAGCCTCTGGATTCACCGTCAGTAGCAATGAGATGAGCTGGATCCGCCAGGCTCCAGGGAAGGGGCTGGAGTGGGTCTCATCCATTAGTGGTGGTAGCACATACTACGCAGACTCCAGGAAGGGCAGATTCACCATCTCCAGAGACAATTCCAAGAACACGCTGTATCTTCAAATGAACAACCTGAGAGCTGAGGGCACGGCCGTGTATTACTGTGCCAGATAT	1	0	0	0	0	0	0	2	0	1	2	0	0	0	0	0	5	0	7	2	3	0	0	0	0	0	1	5	0	17	0	23
		IGHV3-38_09	AS3	SE			ATGCAGTTTGTGCTGAGCTGGGTTTTCCTTGTTGGTATTTTAAAAGGTGTCCAGTGTGAGGTGCAGCTGGTGGAGTCTGGGGGAGGCTTCGTACAGCCTAGGGGGTCCCTGAGACTCTCCTGTGCAGCCTCTGGATTCACCGTCAGTAGCAATGAGATGAGCTGGATCCGCCAGGCTCCAGGGAAGGGGCTGGAGTGGGTCTCATCCATTAGTGGTGGTAGCACATACTACGCAGACTCCAGGAAGGGCAGATTCACCATCTCCAGAGACAATTCCAAGAACACGCTGTATCTTCAAATGAACAACCTGAGAGCTGAGGGCACGGCCGTGTATTACTGTGCCAGATAT	2	1	5	0	0	3	2	0	1	0	1	0	0	0	0	0	0	0	0	0	0	0	0	0	0	0	13	2	0	0	0	15
		IGHV3-38_10	AS3	SE			ATGCAGTTTGTGCTGAGCTGGGTTTTCCTTGTTGGTATTTTAAAAGGTGTCCAGTGTGAGGTGCAGCTGGTGGAGTCTGGGGGAGGCTTCGTACAGCCTAGGGGGTCCCTGAGACTCTCCTGTGCAGCCTCTGGATTCACCGTCAGTAGCAATGAGATGAGCTGGATCCGCCAGGCTCCAGGGAAGGGGCTGGAGTGGGTCTCATCCATTAGTGGTGGTAGCACATACTACGCAGACTCCAGGAAGGGCAGATTCACCATCTCCAGAGACAATTCCAAGAACACGCTGTATCTTCAAATGAAGAGCCTGAGAGCTGAGGGCACGGCCGTGTATTACTGTGCCAGATAT	0	1	1	1	6	1	0	0	0	0	0	0	0	0	0	0	0	0	0	0	0	0	0	0	0	0	10	0	0	0	0	10
		IGHV3-38_11	AS3	SE			ATGCAGTTTGTGCTGAGCTGGGTTTTCCTTGTTGGTATTTTAAAAGGTGTCCAGTGTGAGGTGCAGCTGGTGGAGTCTGGGGGAGGCTTCGTACAGCCTAGGGGGTCCCTGAGACTCTCCTGTGCAGCCTCTGGATTCACCGTCAGTAGCAATGAGATGAGCTGGATCCGCCAGGCTCCAGGGAAGGGGCTGGAGTGGGTCTCATCCATTAGTGGTGGTAGCACATACTACGCAGACTCCAGGAAGGGCAGATTCACCATCTCCAGAGACAATTCCAAGAACACGCTGTATCTTCAAATGAACAGCCTGAGAGCTGAGGGCACGGCCGTGTATTACTGTGCCAGATAT	1	0	2	1	4	0	0	1	0	0	0	0	0	0	0	0	0	0	0	1	0	0	0	0	0	0	8	1	0	1	0	10
	IGHV3-43	IGHV3-43_01	AS1	GA	IMGT		ATGGAGTTTGGACTGAGCTGGGTTTTCCTTGTTGCTATTTTAAAAGGTGTCCAGTGTGAAGTGCAGCTGGTGGAGTCTGGGGGAGTCGTGGTACAGCCTGGGGGGTCCCTGAGACTCTCCTGTGCAGCCTCTGGATTCACCTTTGATGATTATACCATGCACTGGGTCCGTCAAGCTCCGGGGAAGGGTCTGGAGTGGGTCTCTCTTATTAGTTGGGATGGTGGTAGCACATACTATGCAGACTCTGTGAAGGGCCGATTCACCATCTCCAGAGACAACAGCAAAAACTCCCTGTATCTGCAAATGAACAGTCTGAGAACTGAGGACACCGCCTTGTATTACTGTGCAAAAGAT	126	84	133	141	125	114	142	141	85	102	162	71	91	95	104	86	154	142	143	165	163	96	125	102	102	98	865	490	447	767	523	3092
		IGHV3-43_02	AS2	GA		MK978090	ATGGAGTTTGGACTGAGCTGGGTTTTCCTTGTTGCTATTTTAAAAGGTGTCCAGTGTGAAGTGCAGCTGGTGGAGTCTGGGGGAGTCGTGGTACAGCCTGGGGGGTCCCTGAGACTCTCCTGTGCAGCCTCTGGATTCACCTTTGATGATTATACCATGCACTGGGTCCGTCAAGCTCCGGGGAAGGGTCTGGAGTGGGTCTCTCTTATTAGTTGGGATGGTGGTAGCACCTACTATGCAGACTCTGTGAAGGGCCGATTCACCATCTCCAGAGACAACAGCAAAAACTCCCTGTATCTGCAAATGAACAGTCTGAGAACTGAGGACACCGCCTTGTATTACTGTGCAAAAGAT	47	22	53	63	46	36	62	21	16	30	24	31	32	37	21	24	19	19	15	24	29	43	56	75	54	50	329	91	145	106	278	949
		IGHV3-43_03	AS2	GA		MK978091	ATGGAGTTTGGACTGAGCTGGGTTTTCCTTGTTGCTATTTTAAAAGGTGTCCAGTGTGAAGTGCAGCTGGTGGAGTCTGGGGGAGGCGTGGTACAGCCTGGGGGGTCCCTGAGACTCTCCTGTGCAGCCTCTGGATTCACCTTTGATGATTATACCATGCACTGGGTCCGTCAAGCTCCAGGGAAGGGTCTGGAGTGGGTCTCTCTTATTAGTGGGGATGGTGGTAGCACATACTATGCAGACTCTGTGAAGGGCCGATTCACCATCTCCAGAGACAACAGCAAAAACTCCCTGTATCTGCAAATGAACAGTCTGAGAACTGAGGACACCGCCTTGTATTACTGTGCAAAAGAT	2	4	3	9	4	3	0	14	20	29	11	54	49	48	52	67	4	6	6	6	7	13	21	11	25	31	25	74	270	29	101	499
		IGHV3-43_04	AS2	GA		MK978092	ATGGAGTTTGGACTGAGCTGGGTTTTCCTTGTTGCTATTTTAAAAGGTGTCCAGTGTGAAGTGCAGCTGGTGGAGTCTGGGGGAGGCGTGGTACAGCCTGGGGGGTCCCTGAGACTCTCCTGTGCAGCCTCTGGATTCACCTTTGATGATTATACCATGCACTGGGTCCGTCAAGCTCCAGGGAAGGGTCTGGAGTGGGTCTCTCTTATTAGTTGGGATGGTGGTAGCACATACTATGCAGACTCTGTGAAGGGCCGATTCACCATCTCCAGAGACAACAGCAAAAACTCCCTGTATCTGCAAATGAACAGTCTGAGAACTGAGGACACCGCCTTGTATTACTGTGCAAAAGAT	3	3	2	1	4	3	1	5	1	3	4	17	19	18	14	8	3	4	1	2	4	8	1	5	3	12	17	13	76	14	29	149
		IGHV3-43_05	AS2	GA		MK978093	ATGGAGTTTGGACTGAGCTGGGTTTTCCTTGTTGCTATTTTAAAAGGTGTCCAGTGTGAAGTGCAGCTGGTGGAGTCTGGGGGAGTCGTGGTACAGCCTGGGGGGTCCCTGAGACTCTCCTGTGCAGCCTCTGGATTCACCTTTGATGATTATACCATGCACTGGGTCCGTCAAGCTCCGGGGAAGGGTCTGGAGTGGGTCTCTCTTATTAGTGGGGATGGTGGTAGCACATACTATGCAGACTCTGTGAAGGGCCGATTCACCATCTCCAGAGACAACAGCAAAAACTCCCTGTATCTGCAAATGAACAGTCTGAGAACTGAGGACACCGCCTTGTATTACTGTGCAAAAGAT	2	3	2	1	2	2	1	3	1	3	4	12	7	7	12	6	1	1	1	1	3	4	0	0	2	3	13	11	44	7	9	84
		IGHV3-43_06	AS2	GA		MK978094	ATGGAGTTTGGACTGAGCTGGGTTTTCCTTGTTGCTATTTTAAAAGGTGTCCAGTGTGAAGTGCAGCTGGTGGAGTCTGGGGGAGTCGTGGTACAGCCTGGGGGGTCCCTGAGACTCTCCTGTGCAGCCTCTGGATTCACCTTTGATGATTATACCATGCACTGGGTCCGTCAAGCTCCGGGGAAGGGTCTGGAGTGGGTCTCTCTTATTAGTTGGGATGGTGGTAGCACATACTATGCAGACTCTGTGAAGGGCCGATTCACCATCTCCAGAGACAACAGCAAAAACTCCCTGTATCTGCAAATGAACAGTCTGAGAACTGAGGACACCACCTTGTATTACTGTGCAAAAGAT	0	0	0	0	0	0	0	2	0	0	1	0	0	0	0	0	9	14	10	4	1	0	2	0	1	0	0	3	0	38	3	44
		IGHV3-43_07	AS2	GA		MK978095	ATGGAGTTTGGACTGAGCTGGGTTTTCCTTGTTGCTATTTTAAAAGGTGTCCAGTGTGAAGTGCAGCTGGTGGAGTCTGGGGGAGTCGTGGTACAGCCTGGGGGGTCCCTGAGACTCTCCTGTGCAGCCTCTGGATTCACCTTTGATGATTATACCATGCACTGGGTCCGTCAAGCTCCGGGGAAGGGTCTGGAGTGGGTCTCTCTTATTAGTGGGGATGGTGGTAGCACCTACTATGCAGACTCTGTGAAGGGCCGATTCACCATCTCCAGAGACAACAGCAAAAACTCCCTGTATCTGCAAATGAACAGTCTGAGAACTGAGGACACCGCCTTGTATTACTGTGCAAAAGAT	0	0	0	0	0	0	0	0	0	0	0	1	6	5	2	2	0	1	0	0	0	3	1	2	0	7	0	0	16	1	13	30
		IGHV3-43_08	AS2	GA		MK978096	ATGGAGTTTGGACTGAGCTGGGTTTTCCTTGTTGCTATTTTAAAAGGTGTCCAGTGTGAAGTGCAGCTGGTGGAGTCTGGGGGAGTCGTGGTACAGCCTGGGGGGTTCCTGAGACTCTCCTGTGCAGCCTCTGGATTCACCTTTGATGATTATACCATGCACTGGGTCCGTCAAGCTCCGGGGAAGGGTCTGGAGTGGGTCTCTCTTATTAGTTGGGATGGTGGTAGCACATACTATGCAGACTCTGTGAAGGGCCGATTCACCATCTCCAGAGACAACAGCAAAAACTCCCTGTATCTGCAAATGAACAGTCTGAGAACTGAGGACACCGCCTTGTATTACTGTGCAAAAGAT	5	2	2	3	8	6	2	0	0	0	1	0	0	0	0	0	0	0	0	0	0	0	0	0	0	0	28	1	0	0	0	29
		IGHV3-43_10	AS2	GA		MK978097	ATGGAGTTTGGACTGAGCTGGGTTTTCCTTGTTGCTATTTTAAAAGGTGTCCAGTGTGAAGTGCAGCTGGTGGAGTCTGGGGGAGTCGTGGTACAGCCTGGGGGGTTCCTGAGACTCTCCTGTGCAGCCTCTGGATTCACCTTTGATGATTATACCATGCACTGGGTCCGTCAAGCTCCGGGGAAGGGTCTGGAGTGGGTCTCTCTTATTAGTTGGGATGGTGGTAGCACCTACTATGCAGACTCTGTGAAGGGCCGATTCACCATCTCCAGAGACAACAGCAAAAACTCCCTGTATCTGCAAATGAACAGTCTGAGAACTGAGGACACCGCCTTGTATTACTGTGCAAAAGAT	4	1	1	3	5	2	4	0	0	0	0	0	0	0	0	0	0	0	0	0	0	0	0	0	0	0	20	0	0	0	0	20
		IGHV3-43_11	AS2	GA		MK978098	ATGGAGTTTGGACTGAGCTGGGTTTTCCTTGTTGCTATTTTAAAAGGTGTCCAGTGTGAAATGCAGCTGGTGGAGTCTGGGGGAGTCGTGGTACAGCCTGGGGGGTCCCTGAGACTCTCCTGTGCAGCCTCTGGATTCACCTTTGATGATTATACCATGCACTGGGTCCGTCAAGCTCCGGGGAAGGGTCTGGAGTGGGTCTCTCTTATTAGTTGGGATGGTGGTAGCACATACTATGCAGACTCTGTGAAGGGCCGATTCACCATCTCCAGAGACAACAGCAAAAACTCCCTGTATCTGCAAATGAACAGTCTGAGAACTGAGGACACCGCCTTGTATTACTGTGCAAAAGAT	1	0	0	0	0	0	0	0	0	1	0	0	0	0	0	0	5	4	2	3	0	0	0	0	3	1	1	1	0	14	4	20
	IGHV3-48	IGHV3-48_01	AS1	SE	IMGT, VBACSE_c1		ATGGAGTTGGGGCTGTGCTGGGTTTTCCTTGTTGCTATTTTAGAAGGTGTCCAGTGTGAGGTGCAGCTGGTGGAGTCTGGGGGAGGCTTGGTACAGCCTGGGGGGTCCCTGAGACTCTCCTGTGCAGCCTCTGGATTCACCTTCAGTAGCTATAGCATGAACTGGGTCCGCCAGGCTCCAGGGAAGGGGCTGGAGTGGGTTTCATACATTAGTAGTAGTAGTAGTACCATATACTACGCAGACTCTGTGAAGGGCCGATTCACCATCTCCAGAGACAATGCCAAGAACTCACTGTATCTGCAAATGAACAGCCTGAGAGCCGAGGACACGGCTGTGTATTACTGTGCGAGA	55	38	43	79	65	59	54	31	23	6	41	2	2	1	6	3	48	46	39	49	57	23	34	42	47	26	393	101	14	239	172	919
		IGHV3-48_02	AS1	SE	IMGT, VBACSE_c1		ATGGAGTTGGGGCTGTGCTGGGTTTTCCTTGTTGCTATTTTAGAAGGTGTCCAGTGTGAGGTGCAGCTGGTGGAGTCTGGGGGAGGCTTGGTACAGCCTGGGGGGTCCCTGAGACTCTCCTGTGCAGCCTCTGGATTCACCTTCAGTAGCTATAGCATGAACTGGGTCCGCCAGGCTCCAGGGAAGGGGCTGGAGTGGGTTTCATACATTAGTAGTAGTAGTAGTACCATATACTACGCAGACTCTGTGAAGGGCCGATTCACCATCTCCAGAGACAATGCCAAGAACTCACTGTATCTGCAAATGAACAGCCTGAGAGACGAGGACACGGCTGTGTATTACTGTGCGAGA	13	8	7	4	14	6	17	73	51	69	73	59	68	84	99	61	73	58	70	87	88	37	40	53	35	34	69	266	371	376	199	1281
		IGHV3-48_03	AS1	SE	IMGT		ATGGAGTTGGGGCTGTGCTGGGTTTTCCTTGTTGCTATTTTAGAAGGTGTCCAGTGTGAGGTGCAGCTGGTGGAGTCTGGGGGAGGCTTGGTACAGCCTGGGGGGTCCCTGAGACTCTCCTGTGCAGCCTCTGGATTCACCTTCAGTAGCTATAGCATGAACTGGGTCCGCCAGGCTCCAGGGAAGGGGCTGGAGTGGGTTTCATACATTAGTAGTAGTAGTAGTACCATATACTACGCAGACTCTGTGAAGGGCCGATTCACCATCTCCAGAGACAACGCCAAGAACTCACTGTATCTGCAAATGAACAGCCTGAGAGCCGAGGACACGGCTGTGTATTACTGTGCGAGA	43	26	37	45	32	47	56	28	19	46	37	46	49	46	34	43	18	29	20	25	32	57	74	68	50	70	286	130	218	124	319	1077
		IGHV3-48_04	AS2	SE			ATGGAGTTGGGGCTGTGCTGGGTTTTCCTTGTTGCTATTTTAGAAGGTGTCCAGTGTGAGGTGCAGCTGGTGGAGTCTGGGGGAGGCTTGGTACAGCCTGGGGGGTCCCTGAGACTCTCCTGTGCAGCCTCTGGATTCACCTTCAGTAGTTATGAAATGAACTGGGTCCGCCAGGCTCCAGGGAAGGGGCTGGAGTGGGTTTCATACATTAGTAGTAGTAGTAGTACCATATACTACGCAGACTCTGTGAAGGGCCGATTCACCATCTCCAGAGACAACGCCAAGAACTCACTGTATCTGCAAATGAACAGCCTGAGAGCCGAGGACACGGCTGTGTATTACTGTGCGAGA	65	38	73	44	66	42	68	34	20	39	41	65	68	61	51	73	37	34	34	27	19	39	38	17	33	39	396	134	318	151	166	1165
		IGHV3-48_05	AS2	SE			ATGGAGTTGGGGCTGTGCTGGGTTTTCCTTGTTGCTATTTTAGAAGGTGTCCAGTGTGAGGTGCAGCTGGTGGAGTCTGGGGGAGGCTTGGTACAGCCTGGGGGGTCCCTGAGACTCTCCTGTGCAGCCTCTGGATTCACCTTCAGTAGTTATGAAATGAACTGGGTCCGCCAGGCTCCAGGGAAGGGGCTGGAGTGGGTTTCATACATTAGTAGTAGTAGTAGTACCATATACTACGCAGACTCTGTGAAGGGCCGATTCACCATCTCCAGAGACAATGCCAAGAACTCACTGTATCTGCAAATGAACAGCCTGAGAGACGAGGACACGGCTGTGTATTACTGTGCGAGA	3	3	2	1	1	1	1	13	4	6	7	11	12	8	9	8	4	16	5	12	8	9	1	4	5	3	12	30	48	45	22	157
		IGHV3-48_06	AS2	SE			ATGGAGTTGGGGCTGTGCTGGGTTTTCCTTGTTGCTATTTTAGAAGGTGTCCAGTGTGAGGTGCAGCTGGTGGAGTCTGGGGGAGGCTTGGTACAGCCTGGGGGGTCCCTGAGACTCTCCTGTGCAGCCTCTGGATTCACCTTCAGTAGTTATGAAATGAACTGGGTCCGCCAGGCTCCAGGGAAGGGGCTGGAGTGGGTTTCATACATTAGTAGTAGTAGTAGTACCATATACTACGCAGACTCTGTGAAGGGCCGATTCACCATCTCCAGAGACAATGCCAAGAACTCACTGTATCTGCAAATGAACAGCCTGAGAGCCGAGGACACGGCTGTGTATTACTGTGCGAGA	7	4	11	22	9	6	7	0	3	1	4	0	0	1	2	0	6	9	6	6	3	0	3	3	4	6	66	8	3	30	16	123
		IGHV3-48_07	AS2	SE			ATGGAGTTGGGGCTGTGCTGGGTTTTCCTTGTTGCTATTTTAGAAGGTGTCCAGTGTGAGGTGCAGCTGGTGGAGTCTGGGGGAGGCTTGGTACAGCCTGGGGGGTCCCTGAGACTCTCCTGTGCAGCCTCTGGATTCACCTTCAGTAGTTATGAAATGAACTGGGTCCGCCAGGCTCCAGGGAAGGGGCTGGAGTGGGTTTCATACATTAGTAGTAGTAGTAGTTACACAAACTACGCAGACTCTGTGAAGGGCCGATTCACCATCTCCAGAGACAACGCCAAGAACTCACTGTATCTGCAAATGAACAGCCTGAGAGCCGAGGACACGGCTGTGTATTACTGTGCGAGA	0	0	1	5	0	1	2	2	2	0	1	0	2	2	2	3	1	2	1	0	1	2	6	3	4	9	9	5	9	5	24	52
		IGHV3-48_08	AS2	SE			ATGGAGTTGGGGCTGTGCTGGGTTTTCCTTGTTGCTATTTTAGAAGGTGTCCAGTGTGAGGTGCAGCTGGTGGAGTCTGGGGGAGGCTTGGTACAGCCTGGGGGGTCCCTGAGACTCTCCTGTGCAGCCTCTGGATTCACCTTCAGTAGCTATAGCATGAACTGGGTCCGCCAGGCTCCAGGGAAGGGGCTGGAGTGGGTTTCATACATTAGTAGTAGTAGTAGTTACACAAACTACGCAGACTCTGTGAAGGGCCGATTCACCATCTCCAGAGACAACGCCAAGAACTCACTGTATCTGCAAATGAACAGCCTGAGAGCCGAGGACACGGCTGTGTATTACTGTGCGAGA	0	1	0	0	0	0	0	1	0	0	3	0	0	0	0	0	0	0	0	1	0	0	3	5	4	6	1	4	0	1	18	24
		IGHV3-48_09	AS2	SE			ATGGAGTTGGGGCTGTGCTGGGTTTTCCTTGTTGCTATTTTAGAAGGTGTCCAGTGTGAGGTGCAGCTGGTGGAGTCTGGGGGAGGCTTGGTACAGCCTGGGGGGTCCCTGAGACTCTCCTGTGCAGCCTCTGGATTCACCTTCAGTAGCTATAGCATGAACTGGGTCCGCCAGGCTCCAGGGAAGGGGCTGGAGTGGGTTTCATACATTAGTAGTAGTAGTAGTTACACAAACTACGCAGACTCTGTGAAGGGCCGATTCACCATCTCCAGAGACAATGCCAAGAACTCACTGTATCTGCAAATGAACAGCCTGAGAGACGAGGACACGGCTGTGTATTACTGTGCGAGA	0	1	0	0	0	0	0	1	1	0	1	0	0	1	1	1	3	0	0	1	0	2	0	3	5	1	1	3	3	4	11	22
		IGHV3-48_10	AS2	SE			ATGGAGTTGGGGCTGTGCTGGGTTTTCCTTGTTGCTATTTTAGAAGGTGTCCAGTGTGAGGTGCAGCTGGTGGAGTCTGGGGGAGGCTTGGTACAGCCTGGGGGGTCCCTGAGACTCTCCTGTGCAGCCTCTGGATTCACCTTCAGTAGCTATAGCATGAACTGGGTCCGCCAGGCTCCAGGGAAGGGGCTGGAGTGGGTTTCATACATTAGTAGTAGTAGTAGTTACACAAACTACGCAGACTCTGTGAAGGGCCGATTCACCATCTCCAGAGACAATGCCAAGAACTCACTGTATCTGCAAATGAACAGCCTGAGAGCCGAGGACACGGCTGTGTATTACTGTGCGAGA	0	0	0	1	0	0	0	0	0	0	0	0	0	0	0	0	1	1	0	0	2	1	3	4	4	4	1	0	0	4	16	21
		IGHV3-48_11	AS3	SE			ATGGAGTTGGGGCTGTGCTGGGTTTTCCTTGTTGCTATTTTAGAAGGTGTCCAGTGTGAGGTGCAGCTGGTGGAGTCTGGGGGAGGCTTGGTACAGCCTGGGGGGTCCCTGAGACTCTCCTGTGCAGCCTCTGGATTCACCTTCAGTAGTTATGAAATGAACTGGGTCCGCCAGGCTCCAGGGAAGGGGCTGGAGTGGGTTTCATACATTAGTAGTAGTAGTAGTACCATATACTACGCAGACTCTGTGAAGGGCCGATTCACCATCTCCAGAGACAACGCCAAGAACTCACTGTATCTGCAAATGAACAGCCTGAGAGACGAGGACACGGCTGTGTATTACTGTGCGAGA	0	0	0	0	1	0	0	2	0	0	0	1	0	2	0	2	1	0	4	1	0	0	1	0	0	0	1	2	5	6	1	15
		IGHV3-48_12	AS3	SE			ATGGAGTTGGGGCTGTGCTGGGTTTTCCTTGTTGCTATTTTAGAAGGTGTCCAGTGTGAGGTGCAGCTGGTGGAGTCTGGGGGAGGCTTGGTACAGCCTGGGGGGTCCCTGAGACTCTCCTGTGCAGCCTCTGGATTCACCTTCAGTAGCTATAGCATGAACTGGGTCCGCCAGGCTCCAGGGAAGGGGCTGGAGTGGGTTTCATACATTAGTAGTAGTAGTAGTACCATATACTACGCAGACTCTGTGAAGGGCCGATTCACCATCTCCAGAGACAACGCCAAGAACTCACTGTATCTGCAAATGAACAGCCTGAGAGCCGAGGACATGGCTGTGTATTACTGTGCGAGA	0	1	0	6	1	1	0	0	0	0	0	0	0	1	0	1	0	0	0	0	1	0	0	0	0	0	9	0	2	1	0	12
	IGHV3-49	IGHV3-49_01	AS1	SE	IMGT, VBASE_c1		ATGGAGTTTGGGCTTAGCTGGGTTTTCCTTGTTGCTATTTTAAAAGGTGTCCAATGTGAGGTGCAGCTGGTGGAGTCTGGGGGAGGCTTGGTACAGCCAGGGCGGTCCCTGAGACTCTCCTGTACAGCTTCTGGATTCACCTTTGGTGATTATGCTATGAGCTGGTTCCGCCAGGCTCCAGGGAAGGGGCTGGAGTGGGTAGGTTTCATTAGAAGCAAAGCTTATGGTGGGACAACAGAATACGCCGCGTCTGTGAAAGGCAGATTCACCATCTCAAGAGATGGATTCCAAAAGCATCGCCTATCTGCAAATGAACAGCCTGAAAACCGAGGACACAGCCGTGTATTACTGTACTAGA	88	49	89	123	82	77	109	83	50	66	85	76	80	85	67	73	78	82	77	84	96	88	116	120	95	106	617	284	381	417	525	2224
		IGHV3-49_02	AS1	SE	IMGT		ATGGAGTTTGGGCTTAGCTGGGTTTTCCTTGTTGCTATTTTAAAAGGTGTCCAATGTGAGGTGCAGCTGGTGGAGTCTGGGGGAGGCTTGGTACAGCCAGGGCGGTCCCTGAGACTCTCCTGTACAGCTTCTGGATTCACCTTTGGTGATTATGCTATGAGCTGGGTCCGCCAGGCTCCAGGGAAGGGGCTGGAGTGGGTAGGTTTCATTAGAAGCAAAGCTTATGGTGGGACAACAGAATACGCCGCGTCTGTGAAAGGCAGATTCACCATCTCAAGAGATGGATTCCAAAAGCATCGCCTATCTGCAAATGAACAGCCTGAAAACCGAGGACACAGCCGTGTATTACTGTACTAGA	80	56	94	93	90	83	99	29	17	29	42	47	67	49	51	62	45	61	37	37	26	38	59	43	58	56	595	117	276	206	254	1448
		IGHV3-49_03	AS1	SE	IMGT, VBASE_c1		ATGGAGTTTGGGCTTAGCTGGGTTTTCCTTGTTGCTATTTTAAAAGGTGTCCAATGTGAGGTGCAGCTGGTGGAGTCTGGGGGAGGCTTGGTAAAGCCAGGGCGGTCCCTGAGACTCTCCTGTACAGCTTCTGGATTCACCTTTGGTGATTATGCTATGAGCTGGTTCCGCCAGGCTCCAGGGAAGGGGCTGGAGTGGGTAGGTTTCATTAGAAGCAAAGCTTATGGTGGGACAACAGAATACGCCGCGTCTGTGAAAGGCAGATTCACCATCTCAAGAGATGGATTCCAAAAGCATCGCCTATCTGCAAATGAACAGCCTGAAAACCGAGGACACAGCCGTGTATTACTGTACTAGA	3	2	0	0	0	0	0	47	41	45	53	31	34	37	64	29	59	29	45	65	67	34	20	26	26	22	5	186	195	265	128	779
		IGHV3-49_04	AS2	SE		MK978099	ATGGAGTTTGGGCTTAGCTGGGTTTTCCTTGTTGCTATTTTAAAAGGTGTCCAATGTGAGGTGCAGCTGGTGGAGTCTGGGGGAGGCTTGGTAAAGCCAGGGCGGTCCCTGAGACTCTCCTGTACAGCTTCTGGATTCACCTTTGGTGATTATGCTATGAGCTGGGTCCGCCAGGCTCCAGGGAAGGGGCTGGAGTGGGTAGGTTTCATTAGAAGCAAAGCTTATGGTGGGACAACAGAATACGCCGCGTCTGTGAAAGGCAGATTCACCATCTCAAGAGATGGATTCCAAAAGCATCGCCTATCTGCAAATGAACAGCCTGAAAACCGAGGACACAGCCGTGTATTACTGTACTAGA	5	6	0	0	0	0	0	28	14	21	24	29	23	36	26	33	15	23	22	25	19	11	9	14	10	17	11	87	147	104	61	410
		IGHV3-49_05	AS2	SE	VBASE2_c2	MK978100	ATGGAGTTTGGGCTTAGCTGGGTTTTCCTTGTTGCTATTTTAAAAGGTGTCCAATGTGAGGTGCAGCTGGTGGAGTCTGGGGGAGGCTTGGTACAGCCAGGGCGGTCCCTGAGACTCTCCTGTACAGCTTCTGGATTCACCTTTGGTGATTATGCTATGAGCTGGGTCCGCCAGGCTCCAGGGAAGGGGCTGGAGTGGGTAGGTTTCATTAGAAGCAAAGCTTATGGTGGGACAACAGAATACGCCGCGTCTGTGAAAGGCAGATTCACCATCTCAAGAGATGATTCCAAAAGCATCGCCTATCTGCAAATGAACAGCCTGAAAACCGAGGACACAGCCGTGTATTACTGTACTAGA	15	7	13	6	22	9	6	0	0	2	1	0	0	0	0	0	0	0	0	0	0	0	0	0	0	0	78	3	0	0	0	81
	IGHV3-53	IGHV3-53_01	AS1	OI	IMGT		ATGGAGTTTTGGCTGAGCTGGGTTTTCCTTGTTGCTATTTTAAAAGGTGTCCAGTGTGAGGTGCAGCTGGTGGAGTCTGGAGGAGGCTTGATCCAGCCTGGGGGGTCCCTGAGACTCTCCTGTGCAGCCTCTGGGTTCACCGTCAGTAGCAACTACATGAGCTGGGTCCGCCAGGCTCCAGGGAAGGGGCTGGAGTGGGTCTCAGTTATTTATAGCGGTGGTAGCACATACTACGCAGACTCCGTGAAGGGCCGATTCACCATCTCCAGAGACAATTCCAAGAACACGCTGTATTCTTCAAATGAACAGCCTGAGAGCCGAGGACACGGCCGTGTATTACTGTGCGAGA	44	22	43	35	27	25	46	76	59	71	93	87	90	100	106	78	89	77	76	98	95	61	42	52	45	49	242	299	461	435	249	1686
		IGHV3-53_02	AS1	OI	IMGT		ATGGAGTTTTGGCTGAGCTGGGTTTTCCTTGTTGCTATTTCAAAAGGTGTCCAGTGTGAGGTGCAGCTGGTGGAGACTGGAGGAGGCTTGATCCAGCCTGGGGGGTCCCTGAGACTCTCCTGTGCAGCCTCTGGGTTCACCGTCAGTAGCAACTACATGAGCTGGGTCCGCCAGGCTCCAGGGAAGGGGCTGGAGTGGGTCTCAGTTATTTATAGCGGTGGTAGCACATACTACGCAGACTCCGTGAAGGGCCGATTCACCATCTCCAGAGACAATTCCAAGAACACGCTGTATTCTTCAAATGAACAGCCTGAGAGCCGAGGACACGGCCGTGTATTACTGTGCGAGA	60	28	38	56	45	55	51	34	14	18	33	1	0	1	0	0	51	61	64	48	51	13	30	12	20	12	333	99	2	275	87	796
		IGHV3-53_03	AS2	OI			ATGGAGTTTTGGCTGAGCTGGGTTTTCCTTGTTGCTATTTTAAAAGGTGTCCAGTGTGAGGTGCAGCTGGTGGAGTCTGGAGGAGGCTTGGTCCAGCCTGGGGGGTCCCTGAGACTCTCCTGTGCAGCCTCTGGGTTCACCGTCAGTAGCAACTACATGAGCTGGGTCCGCCAGGCTCCAGGGAAGGGGCTGGAGTGGGTCTCAGTTATTTATAGCGGTGGTAGCACATACTACGCAGACTCCGTGAAGGGCCGATTCACCATCTCCAGAGACAATTCCAAGAACACGCTGTATTCTTCAAATGAACAGCCTGAGAGCCGAGGACACGGCCGTGTATTACTGTGCGAGA	36	27	34	45	29	28	41	26	28	61	41	79	80	76	67	78	28	34	23	26	30	44	62	75	59	70	240	156	380	141	310	1227
		IGHV3-53_04	AS2	OI			ATGGAGTTTTGGCTGAGCTGGGTTTTCCTTGTTGCTATTTTAAAAGGTGTCCAGTGTGAGGTGCAGCTGGTGGAGTCTGGGGGAGGCTTGGTCCAGCCTGGGGGGTCCCTGAGACTCTCCTGTGCAGCCTCTGGGTTCACCGTCAGTAGCAACTACATGAGCTGGGTCCGCCAGGCTCCAGGGAAGGGGCTGGAGTGGGTCTCAGTTATTTATAGCGGTGGTAGCACATACTACGCAGACTCCGTGAAGGGCCGATTCACCATCTCCAGAGACAATTCCAAGAACACGCTGTATTCTTCAAATGAACAGCCTGAGAGCCGAGGACACGGCCGTGTATTACTGTGCGAGA	10	9	17	20	15	12	11	17	9	13	14	17	25	24	19	27	12	13	5	9	12	40	47	35	38	43	94	53	112	51	203	513
		IGHV3-53_05	AS2	OI			ATGGAGTTTTGGCTGAGCTGGGTTTTCCTTGTTGCTATTTTAAAAGGTGTCCAGTGTGAGGTGCAGCTGGTGGAGTCTGGGGGAGGCTTGATCCAGCCTGGGGGGTCCCTGAGACTCTCCTGTGCAGCCTCTGGGTTCACCGTCAGTAGCAACTACATGAGCTGGGTCCGCCAGGCTCCAGGGAAGGGGCTGGAGTGGGTCTCAGTTATTTATAGCGGTGGTAGCACATACTACGCAGACTCCGTGAAGGGCCGATTCACCATCTCCAGAGACAATTCCAAGAACACGCTGTATTCTTCAAATGAACAGCCTGAGAGCCGAGGACACGGCCGTGTATTACTGTGCGAGA	3	5	10	9	9	4	9	4	5	1	2	0	4	5	4	2	2	2	1	2	3	3	3	3	2	3	49	12	15	10	14	100
		IGHV3-53_06	AS2	OI			ATGGAGTTTTGGCTGAGCTGGGTTTTCCTTGTTGCTATTTCAAAAGGTGTCCAGTGTGAGGTGCAGCTGGTGGAGACTGGGGGAGGCTTGGTCCAGCCTGGGGGGTCCCTGAGACTCTCCTGTGCAGCCTCTGGGTTCACCGTCAGTAGCAACTACATGAGCTGGGTCCGCCAGGCTCCAGGGAAGGGGCTGGAGTGGGTCTCAGTTATTTATAGCGGTGGTAGCACATACTACGCAGACTCCGTGAAGGGCCGATTCACCATCTCCAGAGACAATTCCAAGAACACGCTGTATTCTTCAAATGAACAGCCTGAGAGCCGAGGACACGGCCGTGTATTACTGTGCGAGA	6	4	5	18	6	5	8	5	1	0	3	0	0	0	0	0	1	3	1	10	2	0	2	5	4	6	52	9	0	17	17	95
		IGHV3-53_07	AS2	OI			ATGGAGTTTTGGCTGAGCTGGGTTTTCCTTGTTGCTATTTCAAAAGGTGTCCAGTGTGAGGTGCAGCTGGTGGAGACTGGAGGAGGCTTGGTCCAGCCTGGGGGGTCCCTGAGACTCTCCTGTGCAGCCTCTGGGTTCACCGTCAGTAGCAACTACATGAGCTGGGTCCGCCAGGCTCCAGGGAAGGGGCTGGAGTGGGTCTCAGTTATTTATAGCGGTGGTAGCACATACTACGCAGACTCCGTGAAGGGCCGATTCACCATCTCCAGAGACAATTCCAAGAACACGCTGTATTCTTCAAATGAACAGCCTGAGAGCCGAGGACACGGCCGTGTATTACTGTGCGAGA	3	3	11	5	10	4	6	0	1	1	4	0	0	0	0	1	4	1	4	3	3	1	3	2	5	5	42	6	1	15	16	80
		IGHV3-53_08	AS2	OI			ATGGAGTTTTGGCTGAGCTGGGTTTTCCTTGTTGCTATTTCAAAAGGTGTCCAGTGTGAGGTGCAGCTGGTGGAGACTGGGGGAGGCTTGATCCAGCCTGGGGGGTCCCTGAGACTCTCCTGTGCAGCCTCTGGGTTCACCGTCAGTAGCAACTACATGAGCTGGGTCCGCCAGGCTCCAGGGAAGGGGCTGGAGTGGGTCTCAGTTATTTATAGCGGTGGTAGCACATACTACGCAGACTCCGTGAAGGGCCGATTCACCATCTCCAGAGACAATTCCAAGAACACGCTGTATTCTTCAAATGAACAGCCTGAGAGCCGAGGACACGGCCGTGTATTACTGTGCGAGA	8	2	2	4	6	4	1	4	2	0	2	0	0	0	0	0	0	3	2	2	6	0	4	7	9	7	27	8	0	13	27	75
		IGHV3-53_09	AS2	OI			ATGGAGTTTTGGCTGAGCTGGGTTTTCCTTGTTGCTATTTTAAAAGGTGTCCAGTGTGAGGTGCAGCTGGTGGAGTCTGGAGGAGGCTTGATCCAGCCTGGGGGGTCCCTGAGACTCTCCTGTGCAGCCTCTGGGTTCACCGTCAGTAGCAACTACATGAGCTGGGTCCGCCAGGCTCCAGGGAAGGGGCTGGAGTGGGTCTCAGTTATTTATAGCGGTGGTAGCACATACTACGCAGACTCCGTGAAGGGCCGATTCACCATCTCCAGAGACAATTCCAAGAACACGCTGTATTCTTCAAATAAACAGCCTGAGAGCCGAGGACACGGCCGTGTATTACTGTGCGAGA	8	6	7	10	15	5	14	3	0	0	2	0	0	0	0	0	0	0	0	1	0	0	0	0	0	0	65	5	0	1	0	71
		IGHV3-53_10	AS1	OI	VBASE2_c1		ATGGAGTTTTGGCTGAGCTGGGTTTTCCTTGTTGCTATTTCAAAAGGTGTCCAGTGTGAGGTGCAGCTGGTGGAGTCTGGAGGAGGCTTGATCCAGCCTGGGGGGTCCCTGAGACTCTCCTGTGCAGCCTCTGGGTTCACCGTCAGTAGCAACTACATGAGCTGGGTCCGCCAGGCTCCAGGGAAGGGGCTGGAGTGGGTCTCAGTTATTTATAGCGGTGGTAGCACATACTACGCAGACTCCGTGAAGGGCCGATTCACCATCTCCAGAGACAATTCCAAGAACACGCTGTATTCTTCAAATGAACAGCCTGAGAGCCGAGGACACGGCCGTGTATTACTGTGCGAGA	3	2	3	4	2	2	3	1	1	0	2	0	0	0	0	0	1	3	0	3	0	1	1	1	2	1	19	4	0	7	6	36
		IGHV3-53_11	AS2	OI			ATGGAGTTTTGGCTGAGCTGGGTTTTCCTTGTTGCTATTTCAAAAGGTGTCCAGTGTGAGGTGCAGCTGGTGGAGTCTGGGGGAGGCTTGGTCCAGCCTGGGGGGTCCCTGAGACTCTCCTGTGCAGCCTCTGGGTTCACCGTCAGTAGCAACTACATGAGCTGGGTCCGCCAGGCTCCAGGGAAGGGGCTGGAGTGGGTCTCAGTTATTTATAGCGGTGGTAGCACATACTACGCAGACTCCGTGAAGGGCCGATTCACCATCTCCAGAGACAATTCCAAGAACACGCTGTATTCTTCAAATGAACAGCCTGAGAGCCGAGGACACGGCCGTGTATTACTGTGCGAGA	2	2	4	3	3	2	1	0	2	0	0	0	0	0	0	0	3	0	0	2	4	0	1	0	3	0	17	2	0	9	4	32
		IGHV3-53_12	AS2	OI			ATGGAGTTTTGGCTGAGCTGGGTTTTCCTTGTTGCTATTTCAAAAGGTGTCCAGTGTGAGGTGCAGCTGGTGGAGTCTGGAGGAGGCTTGGTCCAGCCTGGGGGGTCCCTGAGACTCTCCTGTGCAGCCTCTGGGTTCACCGTCAGTAGCAACTACATGAGCTGGGTCCGCCAGGCTCCAGGGAAGGGGCTGGAGTGGGTCTCAGTTATTTATAGCGGTGGTAGCACATACTACGCAGACTCCGTGAAGGGCCGATTCACCATCTCCAGAGACAATTCCAAGAACACGCTGTATTCTTCAAATGAACAGCCTGAGAGCCGAGGACACGGCCGTGTATTACTGTGCGAGA	0	1	1	2	5	4	1	0	0	0	0	0	0	0	0	0	0	0	0	2	2	1	0	0	0	0	14	0	0	4	1	19
		IGHV3-53_13	AS1	OI	VBASE2_c1		ATGGAGTTTTGGCTGAGCTGGGTTTTCCTTGTTGCTATTTCAAAAGGTGTCCAGTGTGAGGTGCAGCTGGTGGAGACTGGAGGAGGCTTGATCCAGCCTGGGGGGTCCCTGAGACTCTCCTGTGCAGCCTCTGGGTTCACCGTCAGTAGCAACTACATGAGCTGGGTCCGCCAGGCTCCAGGGAAGGGGCTGGAGTGGGTCTCAGTTATTTATAGCGGTGGTAGCACATACTACGCAGACTCCGTGAAGGGCCGATTCACCATCTCCAGAGACAATTCCAAGAACACGCTGTATCTTCAAATGAACAGCCTGAGAGCCGAGGACACGGCCGTGTATTACTGTGCGAGA	0	1	0	0	0	0	0	2	0	0	1	0	0	0	0	0	0	0	2	0	1	1	6	2	1	0	1	3	0	3	10	17
		IGHV3-53_14	AS3	OI			ATGGAGTTTTGGCTGAGCTGGGTTTTCCTTGTTGCTATTTTAAAAGGTGTCCAGTGTGAGGTGCAGCTGGTGGAGTCTGGAGGAGGCTTGGTCCAGCCTGGGGGGTCCCTGAGACTCTCCTGTGCAGCCTCTGGGTTCACCGTCAGTAGCAACTACATGAGCTGGGTCCGCCAGGCTCCAGGGAAGGGGCTGGAGTGGGTCTCAGTTATTTATAGCGGTGGTAGCACATACTACGCAGACTCCGTGAAGGGCCGATTCACCATCTCCAGAGACAATTCCAAGAACACGCTGTATTCTTCAAATAAACAGCCTGAGAGCCGAGGACACGGCCGTGTATTACTGTGCGAGA	1	0	4	0	7	1	3	0	0	0	0	0	0	0	0	0	0	0	0	1	0	0	0	0	0	0	16	0	0	1	0	17
		IGHV3-53_15	AS3	OI			ATGGAGTTTTGGCTGAGCTGGGTTTTCCTTGTTGCTATTTTAAAAGGTGTCCAGTGTGAGGTGCAGCTGGTGGAGTCTGGGGGAGGCTTGATCCAGCCTGGGGGGTCCCTGAGACTCTCCTGTGCAGCCTCTGGGTTCACCGTCAGTAGCAACTACATGAGCTGGGTCCGCCAGGCTCCAGGGAAGGGGCTGGAGTGGGTCTCAGTTATTTATAGCGGTGGTAGCACATACTACGCAGACTCCGTGAAGGGCCGATTCACCATCTCCAGAGACAATTCCAAGAACACGCTGTATTCTTCAAATAAACAGCCTGAGAGCCGAGGACACGGCCGTGTATTACTGTGCGAGA	2	2	2	0	1	2	4	0	0	0	3	0	0	0	0	0	0	0	0	0	0	0	0	0	0	0	13	3	0	0	0	16
		IGHV3-53_16	AS3	OI			ATGGAGTTTTGGCTGAGCTGGGTTTTCCTTGTTGCTATTTCAAAAGGTGTCCAGTGTGAGGTGCAGCTGGTGGAGTCTGGGGGAGGCTTGATCCAGCCTGGGGGGTCCCTGAGACTCTCCTGTGCAGCCTCTGGGTTCACCGTCAGTAGCAACTACATGAGCTGGGTCCGCCAGGCTCCAGGGAAGGGGCTGGAGTGGGTCTCAGTTATTTATAGCGGTGGTAGCACATACTACGCAGACTCCGTGAAGGGCCGATTCACCATCTCCAGAGACAATTCCAAGAACACGCTGTATTCTTCAAATGAACAGCCTGAGAGCCGAGGACACGGCCGTGTATTACTGTGCGAGA	0	1	2	0	1	1	0	0	0	0	2	0	0	0	0	0	0	0	1	1	2	0	1	0	1	0	5	2	0	4	2	13
		IGHV3-53_17	AS3	OI			ATGGAGTTTTGGCTGAGCTGGGTTTTCCTTGTTGCTATTTTAAAAGGTGTCCAGTGTGAGGTGCAGCTGGTGGAGTCTGGGGGAGGCTTGGTCCAGCCTGGGGGGTCCCTGAGACTCTCCTGTGCAGCCTCTGGGTTCACCGTCAGTAGCAACTACATGAGCTGGGTCCGCCAGGCTCCAGGGAAGGGGCTGGAGTGGGTCTCAGTTATTTATAGCGGTGGTAGCACATACTACGCAGACTCCGTGAAGGGCCGATTCACCATCTCCAGAGACAATTCCAAGAACACGCTGTATTCTTCAAATAAACAGCCTGAGAGCCGAGGACACGGCCGTGTATTACTGTGCGAGA	2	1	3	0	2	1	2	0	0	0	1	0	0	0	0	0	0	0	0	0	1	0	0	0	0	0	11	1	0	1	0	13
		IGHV3-53_18	AS3	OI			ATGGAGTTTTGGCTGAGCTGGGTTTTCCTTGTTGCTATTTTAAAAGGTGTCCAGTGTGAGGTGCAGCTGGTGGAGTCTGGAGGAGGCTTGATCCAGCCTGGGGGGTCCCTGAGACTCTCCTGTGCAGCCTCTGGGTTCACCGTCAGTAGCAACTACATGAGCTGGGTCCGCCAGGCTCCAGGGAAGGGGCTGGAGTGGGTCTCAGTTATTTATAGCGGTGGTAGCACATACTATGCAGACTCCGTGAAGGGCCGATTCACCATCTCCAGAGACAATTCCAAGAACACGCTGTATTCTTCAAATGAACAGCCTGAGAGCCGAGGACACGGCCGTGTATTACTGTGCGAGA	0	0	1	0	0	0	1	0	1	0	1	0	0	0	4	2	0	0	0	0	0	0	0	0	0	0	2	2	6	0	0	10
		IGHV3-53_19	AS3	OI			ATGGAGTTTTGGCTGAGCTGGGTTTTCCTTGTTGCTATTTTAAAAGGTGTCCAGTGTGAGGTGCAGCTGGTGGAGTCTGGGGGAGGCTTGGTCCAGCCTGGGGGGTCCCTGAGACTCTCCTGTGCAGCCTCTGGGTTCACCGTCAGTAGCAACTACATGAGCTGGGTCCGCCAGGCTCCAGGGAAGGGGCTGGAGTGGGTCTCAGTTATTTATAGCGGTGGTAGCACATACTATGCAGACTCCGTGAAGGGCCGATTCACCATCTCCAGAGACAATTCCAAGAACACGCTGTATTCTTCAAATGAACAGCCTGAGAGCCGAGGACACGGCCGTGTATTACTGTGCGAGA	0	0	0	0	0	0	1	0	1	2	0	0	0	1	2	2	0	0	0	0	0	0	0	0	0	0	1	3	5	0	0	9
	IGHV3-64	IGHV3-64_01	AS1	GA	IMGT, VBASE_c1		ATGACGGAGTTTGGGCTGAGCTGGGTTTTCCTTGTTGCTATTTTTAAAGGTGTCCAGTGTGAGGTGCAGCTGGTGGAGTCTGGGGGAGGCTTGGTCCAGCCTGGGGGGTCCCTGAGACTCTCCTGTGCAGCCTCTGGATTCACCTTCAGTAGCTATGCTATGCACTGGGTCCGCCAGGCTCCAGGGAAGGGACTGGAATATGTTTCAGCTATTAGTAGTAATGGGGGTAGCACATATTATGCAAACTCTGTGAAGGGCAGATTCACCATCTCCAGAGACAATTCCAAGAACACGCTGTATCTTCAAATGGGCAGCCTGAGAGCTGAGGACATGGCTGTGTATTACTGTGCGAGA	137	86	140	150	137	101	160	91	56	63	101	113	112	106	89	116	72	76	62	86	90	106	139	143	137	151	911	311	536	386	676	2820
		IGHV3-64_02	AS1	GA	IMGT, VBASE_c1		ATGATGGAGTTTGGGCTGAGCTGGGTTTTCCTTGTTGCTATTTTTAAAGGTGTCCAGTGTGAGGTGCAGCTGGTGGAGTCTGGGGAAGGCTTGGTCCAGCCTGGGGGGTCCCTGAGACTCTCCTGTGCAGCCTCTGGATTCACCTTCAGTAGCTATGCTATGCACTGGGTCCGCCAGGCTCCAGGGAAGGGACTGGAATATGTTTCAGCTATTAGTAGTAATGGGGGTAGCACATATTATGCAGACTCTGTGAAGGGCAGATTCACCATCTCCAGAGACAATTCCAAGAACACGCTGTATCTTCAAATGGGCAGCCTGAGAGCTGAGGACATGGCTGTGTATTACTGTGCGAGA	23	19	9	10	15	10	12	89	71	105	102	72	92	103	115	80	125	121	120	123	119	65	66	56	53	49	98	367	462	608	289	1824
		IGHV3-64_03	AS1	GA	IgPdb, VBASE2_c2		ATGATGGAGTTTGGGCTGAGCTGGGTTTTCCTTGTTGCTATTTTTAAAGGTGTCCAGTGTGAGGTGCAGCTGGTGGAGTCTGGGGGAGGCTTGGTCCAGCCTGGGGGGTCCCTGAGACTCTCCTGTGCAGCCTCTGGATTCACCTTCAGTAGCTATGCTATGCACTGGGTCCGCCAGGCTCCAGGGAAGGGACTGGAATATGTTTCAGCTATTAGTAGTAATGGGGGTAGCACATATTATGCAGACTCTGTGAAGGGCAGATTCACCATCTCCAGAGACAATTCCAAGAACACGCTGTATCTTCAAATGGGCAGCCTGAGAGCTGAGGACATGGCTGTGTATTACTGTGCGAGA	28	11	34	38	23	49	27	3	0	1	4	0	0	0	0	0	0	0	0	1	1	0	0	0	0	0	210	8	0	2	0	220
		IGHV3-64_04	AS1	GA	IgPdb, VBASE2_c2		ATGACGGAGTTTGGGCTGAGCTGGGTTTTCCTTGTTGCTATTTTTAAAGGTGTCCAGTGTGAGGTGCAGCTGGTGGAGTCTGGGGGAGGCTTGGTCCAGCCTGGGGGGTCCCTGAGACTCTCCTGTGCAGCCTCTGGATTCACCTTCAGTAGCTATGCTATGCACTGGGTCCGCCAGGCTCCAGGGAAGGGACTGGAATATGTTTCAGCTATTAGTAGTAATGGGGGTAGCACATATTATGCAGACTCTGTGAAGGGCAGATTCACCATCTCCAGAGACAATTCCAAGAACACGCTGTATCTTCAAATGGGCAGCCTGAGAGCTGAGGACATGGCTGTGTATTACTGTGCGAGA	3	0	12	15	1	6	10	2	0	0	1	0	0	0	0	0	0	0	0	1	1	0	0	0	1	0	47	3	0	2	1	53
		IGHV3-64_05	AS2	GA		MK978101	ATGACGGAGTTTGGGCTGAGCTGGGTTTTCCTTGTTGCTATTTTTAAAGGTGTCCAGTGTGAGGTGCAGCTGGTGGAGTCTGGGGGAGGCTTGGTCCAGCCTGGGGGGTCCCTGAGACTCTCCTGTGCAGCCTCTGGATTCACCTTCAGTAGCTATGCTATGCACTGGGTCCGCCAGGCTCCAGGGAAGGGACTGGAATATGTTTCAGCTATTAGTAGTAATGGGGGTAGCACATATTATGCAAACTCTGTGAAGGGCAGATTCACCATCTCCAGAGACAATTCCAAGAACACGCTGTATCTTCAAATGGGCAGCCTGAGAGCTGAGGACACGGCTGTGTATTACTGTGCGAGA	1	3	2	10	11	2	2	0	0	0	0	0	0	0	0	0	0	0	0	0	0	0	0	0	0	0	31	0	0	0	0	31
	IGHV3-66	IGHV3-66_01	AS1	OI	IMGT, VBASE_c1		ATGGAGTTTGGGCTGAGCTGGGTTTTCCTTGTTGCTATTTTAAAAGGTGTCCAGTGTGAGGTGCAGCTGGTGGAGTCTGGAGGAGGCTTGATCCAGCCTGGGGGGTCCCTGAGACTCTCCTGTGCAGCCTCTGGGTTCACCGTCAGTAGCAACTACATGAGCTGGGTCCGCCAGGCTCCAGGGAAGGGGCTGGAGTGGGTCTCAGTTATTTATAGCTGTGGTAGCACATACTACGCAGACTCCGTGAAGGGCCGATTCACCATCTCCAGAGACAATTCCAAGAACACGCTGTATCTTCAAATGAACAGCCTGAGAGCTGAGGACACGGCTGTGTATTACTGTGCGAGA	81	44	93	93	83	78	96	51	33	45	57	55	57	55	47	56	44	46	46	58	52	54	50	57	48	55	568	186	270	246	264	1534
		IGHV3-66_02	AS2	OI			ATGGAGTTTGGGCTGAGCTGGGTTTTCCTTGTTGCTATTTTAAAAGGTGTCCAGTGTGAGGTGCAGCTGGTGGAGTCTGGGGGAGGCTTGGTCCAGCCTGGGGGGTCCCTGAGACTCTCCTGTGCAGCCTCTGGGTTCACCGTCAGTAGCAACTACATGAGCTGGGTCCGCCAGGCTCCAGGGAAGGGGCTGGAGTGGGTCTCAGTTATTTATAGCTGTGGTAGCACATACTACGCAGACTCCGTGAAGGGCCGATTCACCATCTCCAGAGACAATTCCAAGAACACGCTGTATCTTCAAATGAACAGCCTGAGAGCTGAGGACACGGCTGTGTATTACTGTGCGAGA	40	33	37	63	55	25	41	36	25	16	46	38	53	38	33	47	28	39	18	28	41	40	81	72	82	74	294	123	209	154	349	1129
		IGHV3-66_03	AS2	OI			ATGGAGTTTGGGCTGAGCTGGGTTTTCCTTGTTGCTATTTTAAAAGGTGTCCAGTGTGAGGTGCAGCTGGTGGAGTCTGGGGGAGGCTTGGTCCAGCCTGGGGGGTCCCTGAGACTCTCCTGTGCAGCCTCTGGGTTCACCGTCAGTAGCAACTACATGAGCTGGGTCCGCCAGGCTCCAGGGAAGGGGCTGGAGTGGGTCTCAGTTATTTATAGCGGTGGTAGCACATACTACGCAGACTCCGTGAAGGGCCGATTCACCATCTCCAGAGACAATTCCAAGAACACGCTGTATCTTCAAATGAACAGCCTGAGAGCTGAGGACACGGCTGTGTATTACTGTGCGAGA	17	9	9	7	11	14	2	56	44	76	60	39	50	68	92	38	91	73	75	72	73	29	29	27	23	28	69	236	287	384	136	1112
		IGHV3-66_04	AS2	OI			ATGGAGTTTGGGCTGAGCTGGGTTTTCCTTGTTGCTATTTTAAAAGGTGTCCAGTGTGAGGTGCAGCTGGTGGAGTCTGGAGGAGGCTTGATCCAGCCTGGGGGGTCCCTGAGACTCTCCTGTGCAGCCTCTGGGTTCACCGTCAGTAGCAACTACATGAGCTGGGTCCGCCAGGCTCCAGGGAAGGGGCTGGAGTGGGTCTCAGTTATTTATAGCGGTGGTAGCACATACTACGCAGACTCCGTGAAGGGCCGATTCACCATCTCCAGAGACAATTCCAAGAACACGCTGTATCTTCAAATGAACAGCCTGAGAGCTGAGGACACGGCTGTGTATTACTGTGCGAGA	16	12	14	8	15	18	11	29	25	31	38	38	38	38	30	42	28	38	39	47	39	36	33	37	29	27	94	123	186	191	162	756
		IGHV3-66_05	AS2	OI			ATGGAGTTTGGGCTGAGCTGGGTTTTCCTTGTTGCTATTTTAAAAGGTGTCCAGTGTGAGGTGCAGCTGGTGGAGTCTGCGGGAGGCTTGGTCCAGCCTGGGGGGTCCCTGAGACTCTCCTGTGCAGCCTCTGGGTTCACCGTCAGTAGCAACTACATGAGCTGGGTCCGCCAGGCTCCAGGGAAGGGGCTGGAGTGGGTCTCAGTTATTTATAGCGGTGGTAGCACATACTACGCAGACTCCGTGAAGGGCCGATTCACCATCTCCAGAGACAATTCCAAGAACACGCTGTATCTTCAAATGAACAGCCTGAGAGCTGAGGACACGGCTGTGTATTACTGTGCGAGA	14	8	15	12	15	14	26	7	0	1	3	8	1	3	1	6	0	1	1	2	3	3	2	5	4	7	104	11	19	7	21	162
		IGHV3-66_06	AS2	OI			ATGGAGTTTGGGCTGAGCTGGGTTTTCCTTGTTGCTATTTTAAAAGGTGTCCAGTGTGAGGTGCAGCTGGTGGAGTCTGCGGGAGGCTTGGTCCAGCCTGGGGGGTCCCTGAGACTCTCCTGTGCAGCCTCTGGGTTCACCGTCAGTAGCAACTACATGAGCTGGGTCCGCCAGGCTCCAGGGAAGGGGCTGGAGTGGGTCTCAGTTATTTATAGCTGTGGTAGCACATACTACGCAGACTCCGTGAAGGGCCGATTCACCATCTCCAGAGACAATTCCAAGAACACGCTGTATCTTCAAATGAACAGCCTGAGAGCTGAGGACACGGCTGTGTATTACTGTGCGAGA	14	11	13	32	13	7	26	0	0	0	0	0	0	0	0	0	1	0	1	0	1	2	1	2	0	1	116	0	0	3	6	125
		IGHV3-66_07	AS2	OI			ATGGAGTTTGGGCTGAGCTGGGTTTTCCTTGTTGCTATTTTAAAAGGTGTCCAGTGTGAGGTGCAGCTGGTGGAGTCTGCAGGAGGCTTGATCCAGCCTGGGGGGTCCCTGAGACTCTCCTGTGCAGCCTCTGGGTTCACCGTCAGTAGCAACTACATGAGCTGGGTCCGCCAGGCTCCAGGGAAGGGGCTGGAGTGGGTCTCAGTTATTTATAGCTGTGGTAGCACATACTACGCAGACTCCGTGAAGGGCCGATTCACCATCTCCAGAGACAATTCCAAGAACACGCTGTATCTTCAAATGAACAGCCTGAGAGCTGAGGACACGGCTGTGTATTACTGTGCGAGA	4	3	7	6	4	8	3	6	0	1	4	3	2	3	4	2	2	1	2	1	3	4	3	0	1	2	35	11	14	9	10	79
		IGHV3-66_08	AS2	OI			ATGGAGTTTGGGCTGAGCTGGGTTTTCCTTGTTGCTATTTTAAAAGGTGTCCAGTGTGAGGTGCAGCTGGTGGAGTCTGGAGGAGGCTTGGTCCAGCCTGGGGGGTCCCTGAGACTCTCCTGTGCAGCCTCTGGGTTCACCGTCAGTAGCAACTACATGAGCTGGGTCCGCCAGGCTCCAGGGAAGGGGCTGGAGTGGGTCTCAGTTATTTATAGCGGTGGTAGCACATACTACGCAGACTCCGTGAAGGGCCGATTCACCATCTCCAGAGACAATTCCAAGAACACGCTGTATCTTCAAATGAACAGCCTGAGAGCTGAGGACACGGCTGTGTATTACTGTGCGAGA	0	0	0	0	0	0	1	0	0	0	0	1	0	0	0	1	1	0	0	1	1	0	4	1	5	4	1	0	2	3	14	20
		IGHV3-66_09	AS3	OI			ATGGAGTTTGGGCTGAGCTGGGTTTTCCTTGTTGCTATTTTAAAAGGTGTCCAGTGTGAGGTGCAGCTGGTGGAGTCTGCGGGAGGCTTGGTCCAGCCTGGGGGGTCCCTGAGACTCTCCTGTGCAGCCTCTGGGTTCACCGTCAGTAGCAACTACATGAGCTGGGTCCGCCAGGCTCCAGGGAAGGGGCTGGAGTGGGTCTCAGTTATTTATAGCTGTGGTAGCACATACTACGCAGACTCCGTGAAGGGCCGATTCACCATCTCCAGAGACAATTCCAAGAACACGCTGTATCTTCAAATGAACAGCCTGAGAGCTGAGGACACGGCTGTGTATTACTGTGCCAGA	3	1	4	3	0	2	1	0	0	0	0	0	0	0	0	0	0	0	0	0	0	0	0	1	0	0	14	0	0	0	1	15
		IGHV3-66_10	AS3	OI			ATGGAGTTTGGGCTGAGCTGGGTTTTCCTTGTTGCTATTTTAAAAGGTGTCCAGTGTGAGGTGCAGCTGGTGGAGTCTGCAGGAGGCTTGATCCAGCCTGGGGGGTCCCTGAGACTCTCCTGTGCAGCCTCTGGGTTCACCGTCAGTAGCAACTACATGAGCTGGGTCCGCCAGGCTCCAGGGAAGGGGCTGGAGTGGGTCTCAGTTATTTATAGCGGTGGTAGCACATACTACGCAGACTCCGTGAAGGGCCGATTCACCATCTCCAGAGACAATTCCAAGAACACGCTGTATCTTCAAATGAACAGCCTGAGAGCTGAGGACACGGCTGTGTATTACTGTGCGAGA	0	0	5	0	1	3	5	0	0	0	0	0	0	0	0	0	0	0	0	0	0	0	0	0	0	0	14	0	0	0	0	14
	IGHV3-7	IGHV3-7_01	AS1	SE	IMGT		ATGGAATTGGGGCTGAGCTGGGTTTTCCTTGTTGCTATTTTAGAAGGTGTCCAGTGTGAGGTGCAGCTGGTGGAGTCTGGGGGAGGCTTGGTCCAGCCTGGGGGGTCCCTGAGACTCTCCTGTGCAGCCTCTGGATTCACCTTTAGTAGCTATTGGATGAGCTGGGTCCGCCAGGCTCCAGGGAAGGGGCTGGAGTGGGTGGCCAACATAAAGCAAGATGGAAGTGAGAAATACTATGTGGACTCTGTGAAGGGCCGATTCACCATCTCCAGAGACAACGCCAAGAACTCACTGTATCTGCAAATGAACAGCCTGAGAGCCGAGGACACGGCTGTGTATTACTGTGCGAGA	56	42	58	75	56	51	76	77	47	82	91	92	120	112	129	101	81	84	76	107	111	74	70	68	85	86	414	297	554	459	383	2107
		IGHV3-7_02	AS1	SE	IMGT		ATGGAGTTGGGGCTGAGCTGGGTTTTCCTTGTTGCTATTTTAGAAGGTGTCCAGTGTGAGGTGCAGCTGGTGGAGTCTGGGGGAGGCTTGGTCCAGCCTGGGGGGTCCCTGAGACTCTCCTGTGCAGCCTCTGGATTCACCTTTAGTAGCTATTGGATGAGCTGGGTCCGCCAGGCTCCAGGGAAGGGGCTGGAGTGGGTGGCCAACATAAAGCAAGATGGAAGTGAGAAATACTATGTGGACTCTGTGAAGGGCCGATTCACCATCTCCAGAGACAACGCCAAGAACTCACTGTATCTGCAAATGAACAGCCTGAGAGCCGAGGACACGGCCGTGTATTACTGTGCGAGA	10	12	14	19	15	8	17	27	25	25	34	23	32	20	13	21	38	26	31	32	40	16	34	55	28	47	95	111	109	167	180	662
		IGHV3-7_03	AS1	SE	VBASE2_c1		ATGGAGTTGGGGCTGAGCTGGGTTTTCCTTGTTGCTATTTTAGAAGGTGTCCAGTGTGAGGTGCAGCTGGTGGAGTCTGGGGGAGGCTTGGTCCAGCCTGGGGGGTCCCTGAGACTCTCCTGTGCAGCCTCTGGATTCACCTTTAGTAGCTATTGGATGAGCTGGGTCCGCCAGGCTCCAGGGAAGGGGCTGGAGTGGGTGGCCAACATAAAGCAAGATGGAAGTGAGAAATACTATGTGGACTCTGTGAAGGGCCGATTCACCATCTCCAGAGACAACGCCAAGAACTCACTGTATCTGCAAATGAACAGCCTGAGAGCCGAGGACACGGCTGTGTATTACTGTGCGAGA	94	45	80	88	82	68	90	28	17	25	40	21	16	29	30	21	16	29	22	24	23	25	35	23	29	19	547	110	117	114	131	1019
		IGHV3-7_04	AS1	SE	IgPdb		ATGGAGTTGGGGCTGAGCTGGGTTTTCCTTGTTGCTATTTTAGAAGGTGTCCAGTGTGAGGTGCAGCTGGTGGAGTCTGGGGGAGGCTTGGTCCAGCCTGGGGGGTCCCTGAGACTCTCCTGTGCAGCCTCTGGATTCACCTTTAGTAGCTATTGGATGAGCTGGGTCCGCCAGGCTCCAGGGAAAGGGCTGGAGTGGGTGGCCAACATAAAGCAAGATGGAAGTGAGAAATACTATGTGGACTCTGTGAAGGGCCGATTCACCATCTCCAGAGACAACGCCAAGAACTCACTGTATCTGCAAATGAACAGCCTGAGAGCCGAGGACACGGCCGTGTATTACTGTGCGAGA	7	4	4	8	6	7	3	9	4	3	5	22	11	11	1	24	12	7	7	6	3	7	20	20	16	17	39	21	69	35	80	244
		IGHV3-7_05	AS2	SE		MK978102	ATGGAATTGGGGCTGAGCTGGGTTTTCCTTGTTGCTATTTTAGAAGGTGTCCAGTGTGAGGTGCAGCTGGTGGAGTCTGGGGGAGGCTTGGTCCAGCCTGGGGGGTCCCTGAGACTCTCCTGTGCAGCCTCTGGATTCACCTTTAGTAGCTATTGGATGAGCTGGGTCCGCCAGGCTCCAGGGAAGGGGCTGGAGTGGGTGGCCAACATAAAGCAAGATGGAAGTGAGAAATACTATGTGGACTCTGTGAAGGGCCGATTCACCATCTCCAGAGACAACGCCAAGAACTCACTGTATCTGCAAATGAACAGCCTGAGAGCCGAGGACACGGCCGTGTATTACTGTGCGAGA	3	3	1	1	1	3	2	8	6	14	8	9	14	23	21	9	7	13	12	11	9	11	15	12	12	9	14	36	76	52	59	237
		IGHV3-7_06	AS2	SE		MK978103	ATGGAGTTGGGGCTGAGCTGGGTTTTCCTTGTTGCTATTTTAGAAGGTGTCCAGTGTGAGGTGCAGCTGGTGGAGTCTGGGGGAGGCTTGGTCCAGCCTGGGGGGTCCCTGAGACTCTCCTGTGCAGCCTCTGGATTCACCTTTAGTAGCTATTGGATGAGCTGGGTCCGCCAGGCTCCAGGGAAAGGGCTGGAGTGGGTGGCCAACATAAAGCAAGATGGAAGTGAGAAATACTATGTGGACTCTGTGAAGGGCCGATTCACCATCTCCAGAGACAACGCCAAGAACTCACTGTATCTGCAAATGAACAGCCTGAGAGCCGAGGACACGGCTGTGTATTACTGTGCGAGG	1	1	3	3	8	3	0	20	14	11	14	0	0	2	0	0	30	24	18	12	7	7	13	17	9	15	19	59	2	91	61	232
		IGHV3-7_07	AS1	SE	IgPdb		ATGGAATTGGGGCTGAGCTGGGTTTTCCTTGTTGCTATTTTAGAAGGTGTCCAGTGTGAGGTGCAGCTGGTGGAGTCTGGGGGAGGCTTGGTCCAGCCTGGGGGGTCCCTGAGACTCTCCTGTGCAGCCTCTGGATTCACCTTTAGTAGCTATTGGATGAGCTGGGTCCGCCAGGCTCCAGGGAAAGGGCTGGAGTGGGTGGCCAACATAAAGCAAGATGGAAGTGAGAAATACTATGTGGACTCTGTGAAGGGCCGATTCACCATCTCCAGAGACAACGCCAAGAACTCACTGTATCTGCAAATGAACAGCCTGAGAGCCGAGGACACGGCCGTGTATTACTGTGCGAGA	4	1	2	2	1	4	1	2	1	0	3	10	6	9	2	14	2	2	3	3	2	6	8	5	5	4	15	6	41	12	28	102
		IGHV3-7_08	AS2	SE		MK978104	ATGGAATTGGGGCTGAGCTGGGTTTTCCTTGTTGCTATTTTAGAAGGTGTCCAGTGTGAGGTGCAGCTGGTGGAGTCTGGGGGAGGCTTGGTCCAGCCTGGGGGGTCCCTGAGACTCTCCTGTGCAGCCTCTGGATTCACCTTTAGTAGCTATTGGATGAGCTGGGTCCGCCAGGCTCCAGGGAAAGGGCTGGAGTGGGTGGCCAACATAAAGCAAGATGGAAGTGAGAAATACTATGTGGACTCTGTGAAGGGCCGATTCACCATCTCCAGAGACAACGCCAAGAACTCACTGTATCTGCAAATGAACAGCCTGAGAGCCGAGGACACGGCTGTGTATTACTGTGCGAGG	0	1	1	1	2	0	0	4	7	7	7	0	0	0	0	0	2	7	8	8	4	1	4	2	5	3	5	25	0	29	15	74
		IGHV3-7_09	AS1	SE	IgPdb		ATGGAATTGGGGCTGAGCTGGGTTTTCCTTGTTGCTATTTTAGAAGGTGTCCAGTGTGAGGTGCGGCTGGTGGAGTCTGGGGGAGGCTTGGTCCAGCCTGGGGGGTCCCTGAGACTCTCCTGTGCAGCCTCTGGATTCACCTTTAGTAGCTATTGGATGAGCTGGGTCCGCCAGGCTCCAGGGAAGGGGCTGGAGTGGGTGGCCAACATAAAGCAAGATGGAAGTGAGAAATACTATGTGGACTCTGTGAAGGGCCGATTCACCATCTCCAGAGACAACGCCAAGAACTCACTGTATCTGCAAATGAACAGCCTGAGAGCCGAGGACACGGCTGTGTATTACTGTGCGAGA	5	4	11	13	8	7	9	1	1	0	0	0	0	0	0	0	0	0	0	0	0	0	0	0	0	0	57	2	0	0	0	59
		IGHV3-7_10	AS2	SE		MK978105	ATGGAATTGGGGCTGAGCTGGGTTTTCCTTGTTGCTATTTTAGAAGGTGTCCAGTGTGAGGTGCAGCTGGTGGAGTCTGGGGGAGGCTTGGTCCAGCCTGGGGGGTCCCTGAGACTCTCCTGTGCAGCCTCTGGATTCACCTTTAGTAGCTATTGGATGAGCTGGGTCCGCCAGGCTCCAGGGAAGGGGCTGGAGTGGGTGGCCAACATAAAGCAAGATGGAAGTGAGAAATACTATGTGGACTCTGTGAAGGGCCGATTCACCATCTCCAGAGACAACGCCAAGAACTCACTGTATCTGCAAATGAACAGCCTGAGAGCCGAGGACACGGCTGTTTATTACTGTGCGAGA	1	0	2	3	1	2	2	3	2	1	1	1	0	0	1	0	2	0	1	0	0	4	0	0	1	0	11	7	2	3	5	28
		IGHV3-7_11	AS2	SE		MK978106	ATGGAGTTGGGGCTGAGCTGGGTTTTCCTTGTTGCTATTTTAGAAGGTGTCCAGTGTGAGGTGCAGCTGGTGGAGTCTGGGGGAGGCTTGGTCCAGCCTGGGGGGTCCCTGAGACTCTCCTGTGCAGCCTCTGGATTCACCTTTAGTAGCTATTGGATGAGCTGGGTCCGCCAGGCTCCAGGGAAGGGGCTGGAGTGGGTGGCCAACATAAAGCAAGATGGAAGTGAGAAATACTATGTGGACTCTGTGAAGGGCCGATTCACCATCTCCAGAGACAACGCCAAGAACTCACTGTATCTGCAAATGAACAGCCTGAGAGCCGAGGACACGGCTGTTTATTACTGTGCGAGA	2	4	2	3	0	3	1	1	1	0	1	0	0	1	0	1	0	1	0	1	0	1	0	0	0	1	15	3	2	2	2	24
		IGHV3-7_12	AS1	SE	IgPdb		ATGGAGTTGGGGCTGAGCTGGGTTTTCCTTGTTGCTATTTTAGAAGGTGTCCAGTGTGAGGTGCGGCTGGTGGAGTCTGGGGGAGGCTTGGTCCAGCCTGGGGGGTCCCTGAGACTCTCCTGTGCAGCCTCTGGATTCACCTTTAGTAGCTATTGGATGAGCTGGGTCCGCCAGGCTCCAGGGAAGGGGCTGGAGTGGGTGGCCAACATAAAGCAAGATGGAAGTGAGAAATACTATGTGGACTCTGTGAAGGGCCGATTCACCATCTCCAGAGACAACGCCAAGAACTCACTGTATCTGCAAATGAACAGCCTGAGAGCCGAGGACACGGCTGTGTATTACTGTGCGAGA	3	1	4	0	3	2	3	0	0	0	0	0	0	0	0	0	0	0	0	0	0	0	0	0	0	0	16	0	0	0	0	16
	IGHV3-72	IGHV3-72_01	AS1	SE	IMGT		ATGGAGTTTGGGCTGAGCTGGGTTTTCCTTGTTGTTATTTTACAAGGTGTCCAGTGTGAGGTGCAGCTGGTGGAGTCTGGGGGAGGCTTGGTCCAGCCTGGAGGGTCCCTGAGACTCTCCTGTGCAGCCTCTGGATTCACCTTCAGTGACCACTACATGGACTGGGTCCGCCAGGCTCCAGGGAAGGGGCTGGAGTGGGTTGGCCGTACTAGAAACAAAGCTAACAGTTACACCACAGAATACGCCGCGTCTGTGAAAGGCAGATTCACCATCTCAAGAGATGATTCAAAGAACTCACTGTATCTGCAAATGAACAGCCTGAAAACCGAGGACACGGCCGTGTATTACTGTGCTAGA	173	107	170	193	179	153	194	184	128	170	207	184	205	205	205	195	196	197	182	212	213	171	204	202	191	201	1169	689	994	1000	969	4821
		IGHV3-72_02	AS1	SE	IMGT		ATGGAGTTTGGGCTGAGCTGGGTTTTCCTTGTTGTTATTTTACAAGGTGTCCAGTGTGAGGTGCAGCTGGTGGAGTCTGGGGGAGGCTTGGTCCAGCCTGGAGGGTCCCTGAGACTCTCCTGTGCAGCCTCTGGATTCACCTTCAGTGACCACTACATGGACTGGGTCCGCCAGGCTCCAGGGAAGGGGCTGGAGTGGGTTGGCCGTACTAGAAACAAAGCTAACAGCTACACCACAGAATACGCCGCGTCTGTGAAAGGCAGATTCACCATCTCAAGAGATGATTCAAAGAACTCACTGTATCTGCAAATGAACAGCCTGAAAACCGAGGACACGGCCGTGTATTACTGTGCTAGA	17	12	25	29	15	10	22	1	0	0	1	0	0	0	0	0	0	0	0	0	0	0	0	0	0	0	130	2	0	0	0	132
		IGHV3-72_03	AS1	SE	IgPdb		ATGGAGTTTGGGCTGAGCTGGGTTTTCCTTGTTGTTATTTTACAAGGTGTCCAGTGTGAGGTGCAGCTGGTGGAGTCTGGGGGAGGCTTGGTCCAGCCTGGAGGGTCTCTGAGACTCTCCTGTGCAGCCTCTGGATTCACCTTCAGTGACCACTACATGGACTGGGTCCGCCAGGCTCCAGGGAAGGGGCTGGAGTGGGTTGGCCGTACTAGAAACAAAGCTAACAGTTACACCACAGAATACGCCGCGTCTGTGAAAGGCAGATTCACCATCTCAAGAGATGATTCAAAGAACTCACTGTATCTGCAAATGAACAGCCTGAAAACCGAGGACACGGCCGTGTATTACTGTGCTAGA	0	1	0	0	1	4	0	0	0	0	0	0	0	0	0	0	0	0	0	0	0	0	0	0	0	0	6	0	0	0	0	6
	IGHV3-73	IGHV3-73_01	AS1	SE	IMGT, VBASE2_c2		ATGGAGTTTGGGCTGAGCTGGGTTTTCCTTGTTGCTATTTTAAAAGGTGTCCAGTGTGAGGTGCAGCTGGTGGAGTCTGGGGGAGGCTTGGTCCAGCCTGGGGGGTCCCTGAAACTCTCCTGTGCAGCCTCTGGGTTCACCTTCAGTGGCTCTGCTATGCACTGGGTCCGCCAGGCTTCCGGGAAAGGGCTGGAGTGGGTTGGCCGTATTAGAAGCAAAGCTAACAGTTACGCGACAGCATATGCTGCGTCGGTGAAAGGCAGGTTCACCATCTCCAGAGATGATTCAAAGAACACGGCGTATCTGCAAATGAACAGCCTGAAAACCGAGGACACGGCCGTGTATTACTGTACTAGA	74	53	86	75	93	65	90	82	56	59	90	104	114	97	83	114	74	85	64	89	98	105	138	143	142	147	536	287	512	410	675	2420
		IGHV3-73_02	AS1	SE	IMGT, VBASE2_c2		ATGGAGTTTGGGCTGAGCTGGGTTTTCCTTGTTGCTATTTTAAAAGGTGTCCAGTGTGAGGTGCAGCTGGTGGAGTCCGGGGGAGGCTTGGTCCAGCCTGGGGGGTCCCTGAAACTCTCCTGTGCAGCCTCTGGGTTCACCTTCAGTGGCTCTGCTATGCACTGGGTCCGCCAGGCTTCCGGGAAAGGGCTGGAGTGGGTTGGCCGTATTAGAAGCAAAGCTAACAGTTACGCGACAGCATATGCTGCGTCGGTGAAAGGCAGGTTCACCATCTCCAGAGATGATTCAAAGAACACGGCGTATCTGCAAATGAACAGCCTGAAAACCGAGGACACGGCCGTGTATTACTGTACTAGA	60	30	53	75	44	64	43	93	72	108	112	82	92	112	124	83	123	111	118	122	114	64	65	59	49	57	369	385	493	588	294	2129
		IGHV3-73_03	AS2	SE	VBASE2_c2	MK978107	ATGGAGTTTGGGCTGAGCTGCGTTTTCCTTGTTGCTATTTTAAAAGGTGTCCAGTGTGAGGTGCAGCTGGTGGAGTCCGGGGGAGGCTTGGTCCAGCCTGGGGGGTCCCTGAAACTCTCCTGTGCAGCCTCTGGGTTCACCTTCAGTGGCTCTGCTATGCACTGGGTCCGCCAGGCTTCCGGGAAAGGGCTGGAGTGGGTTGGCCGTATTAGAAGCAAAGCTAACAGTTACGCGACAGCATATGCTGCGTCGGTGAAAGGCAGGTTCACCATCTCCAGAGATGATTCAAAGAACACGGCGTATCTGCAAATGAACAGCCTGAAAACCGAGGACACGGCCGTGTATTACTGTACTAGA	34	21	27	36	31	26	43	12	0	2	4	0	0	0	0	1	0	0	0	1	2	0	0	0	0	0	218	18	1	3	0	240
		IGHV3-73_04	AS2	SE		MK978108	ATGGAGTTTGGGCTGAGCTGGGTTTTCCTTGTTGCTATTTTAAAAGGTGTCCAGTGTGAGGTGCAGCTGGTGGAGTCTGGGGGAGGCTTGGTCCAGCCTGGGGGGTCCCTGAGACTCTCCTGTGCAGCCTCTGGGTTCACCTTCAGTGGCTCTGCTATGCACTGGGTCCGCCAGGCTTCCGGGAAAGGGCTGGAGTGGGTTGGCCGTATTAGAAGCAAAGCTAACAGTTACGCGACAGCATATGCTGCGTCGGTGAAAGGCAGGTTCACCATCTCCAGAGATGATTCAAAGAACACGGCGTATCTGCAAATGAACAGCCTGAAAACCGAGGACACGGCCGTGTATTACTGTACTAGA	12	5	15	15	16	7	14	0	0	1	0	0	0	0	0	0	0	0	0	0	0	0	3	2	0	0	84	1	0	0	5	90
		IGHV3-73_05	AS2	SE		MK978109	ATGGAGTTTGGGCTGAGCTGGGTTTTCCTTGTTGCTATTTTAAAAGGTGTCCAGTGTGAGGTGCAGCTGGTGGAGTCCGGGGGAGGCTTGGTCCAGCCTGGGGGGTCCCTGAGACTCTCCTGTGCAGCCTCTGGGTTCACCTTCAGTGGCTCTGCTATGCACTGGGTCCGCCAGGCTTCCGGGAAAGGGCTGGAGTGGGTTGGCCGTATTAGAAGCAAAGCTAACAGTTACGCGACAGCATATGCTGCGTCGGTGAAAGGCAGGTTCACCATCTCCAGAGATGATTCAAAGAACACGGCGTATCTGCAAATGAACAGCCTGAAAACCGAGGACACGGCCGTGTATTACTGTACTAGA	7	7	10	9	4	5	11	1	0	0	1	0	0	0	0	0	0	0	0	0	0	0	0	0	1	0	53	2	0	0	1	56
		IGHV3-73_06	AS2	SE		MK978110	ATGGAGTTTGGGCTGAGCTGCGTTTTCCTTGTTGCTATTTTAAAAGGTGTCCAGTGTGAGGTGCAGCTGGTGGAGTCCGGGGGAGGCTTGGTCCAGCCTGGGGGGTCCCTGAGACTCTCCTGTGCAGCCTCTGGGTTCACCTTCAGTGGCTCTGCTATGCACTGGGTCCGCCAGGCTTCCGGGAAAGGGCTGGAGTGGGTTGGCCGTATTAGAAGCAAAGCTAACAGTTACGCGACAGCATATGCTGCGTCGGTGAAAGGCAGGTTCACCATCTCCAGAGATGATTCAAAGAACACGGCGTATCTGCAAATGAACAGCCTGAAAACCGAGGACACGGCCGTGTATTACTGTACTAGA	1	2	5	8	2	1	5	0	0	0	0	0	0	0	0	0	0	0	0	0	0	0	0	0	0	0	24	0	0	0	0	24
		IGHV3-73_07	AS2	SE	VBASE2_c2	MK978111	ATGGAGTTTGGGCTGAGCTGCGTTTTCCTTGTTGCTATTTTAAAAGGTGTCCAGTGTGAGGTGCAGCTGGTGGAGTCTGGGGGAGGCTTGGTCCAGCCTGGGGGGTCCCTGAAACTCTCCTGTGCAGCCTCTGGGTTCACCTTCAGTGGCTCTGCTATGCACTGGGTCCGCCAGGCTTCCGGGAAAGGGCTGGAGTGGGTTGGCCGTATTAGAAGCAAAGCTAACAGTTACGCGACAGCATATGCTGCGTCGGTGAAAGGCAGGTTCACCATCTCCAGAGATGATTCAAAGAACACGGCGTATCTGCAAATGAACAGCCTGAAAACCGAGGACACGGCCGTGTATTACTGTACTAGA	1	2	2	4	7	0	6	0	0	0	0	0	0	0	0	0	0	0	0	0	0	0	0	0	0	0	22	0	0	0	0	22
	IGHV3-74	IGHV3-74_01	AS1	SE	IMGT		ATGGAGTTTGGGCTGAGCTGGGTTTTCCTTGTTGCTATTTTAAAAGGTGTCCAGTGTGAGGTGCAGCTGGTGGAGTCCGGGGGAGGCTTAGTTCAGCCTGGGGGGTCCCTGAGACTCTCCTGTGCAGCCTCTGGATTCACCTTCAGTAGCTACTGGATGCACTGGGTCCGCCAAGCTCCAGGGAAGGGGCTGGTGTGGGTCTCACGTATTAATAGTGATGGGAGTAGCACAAGCTACGCGGACTCCGTGAAGGGCCGATTCACCATCTCCAGAGACAACGCCAAGAACACGCTGTATCTGCAAATGAACAGTCTGAGAGCCGAGGACACGGCTGTGTATTACTGTGCAAGA	161	97	164	189	167	148	185	185	126	169	203	181	203	210	203	197	188	196	180	212	211	172	206	203	188	202	1111	683	994	987	971	4746
		IGHV3-74_02	AS1	SE	IMGT		ATGGAGTTTGGGCTGAGCTGGGTTTTCCTTGTTGCTATTTTAAAAGGTGTCCAGTGTGAGGTGCAGCTGGTGGAGTCTGGGGGAGGCTTAGTTCAGCCTGGGGGGTCCCTGAGACTCTCCTGTGCAGCCTCTGGATTCACCTTCAGTAGCTACTGGATGCACTGGGTCCGCCAAGCTCCAGGGAAGGGGCTGGTGTGGGTCTCACGTATTAATAGTGATGGGAGTAGCACAAGCTACGCGGACTCCGTGAAGGGCCGATTCACCATCTCCAGAGACAACGCCAAGAACACGCTGTATCTGCAAATGAACAGTCTGAGAGCCGAGGACACGGCTGTGTATTACTGTGCAAGA	17	14	27	28	17	11	22	1	0	0	1	0	0	0	0	0	0	0	0	0	0	0	0	0	0	0	136	2	0	0	0	138
		IGHV3-74_03	AS1	SE	IgPdb		ATGGAGTTTGGGCTGAGCTGGGTTTTCCTTGTTGCTATTTTAAAAGGTGTCCAGTGTGAGGTGCAGCTGGTGGAGTCCGGGGGAGGCTTAGTTCAGCCTGGGGGGTCCCTGAGACTCTCCTGTGCAGCCTCTGGATTCACCTTCAGTAGCTACTGGATGCACTGGGTCCGCCAAGCTCCAGGGAAGGGGCTGGTGTGGGTCTCACGTATTAATACTGATGGGAGTAGCACAAGCTACGCGGACTCCGTGAAGGGCCGATTCACCATCTCCAGAGACAACGCCAAGAACACGCTGTATCTGCAAATGAACAGTCTGAGAGCCGAGGACACGGCTGTGTATTACTGTGCAAGA	10	4	6	3	6	6	6	0	0	0	1	0	0	0	0	0	0	0	0	0	0	0	0	0	0	0	41	1	0	0	0	42
	IGHV3-9	IGHV3-9_01	AS1	SE	IMGT		ATGGAGTTGGGACTGAGCTGGATTTTCCTTTTGGCTATTTTAAAAGGTGTCCAGTGTGAAGTGCAGCTGGTGGAGTCTGGGGGAGGCTTGGTACAGCCTGGCAGGTCCCTGAGACTCTCCTGTGCAGCCTCTGGATTCACCTTTGATGATTATGCCATGCACTGGGTCCGGCAAGCTCCAGGGAAGGGCCTGGAGTGGGTCTCAGGTATTAGTTGGAATAGTGGTAGCATAGGCTATGCGGACTCTGTGAAGGGCCGATTCACCATCTCCAGAGACAACGCCAAGAACTCCCTGTATCTGCAAATGAACAGTCTGAGAGCTGAGGACACGGCCTTGTATTACTGTGCAAAAGAT	84	58	95	114	91	85	94	165	107	164	173	174	181	180	172	176	180	191	170	198	196	158	186	193	174	183	621	609	883	935	894	3942
		IGHV3-9_02	AS1	SE	IMGT		ATGGAGTTGGGACTGAGCTGGATTTTCCTTTTGGCTATTTTAAAAGGTGTCCAGTGTGAAGTGCAGCTGGTGGAGTCTGGGGGAGGCTTGGTACAGCCTGGCAGGTCCCTGAGACTCTCCTGTGCAGCCTCTGGATTCACCTTTGATGATTATGCCATGCACTGGGTCCGGCAAGCTCCAGGGAAGGGCCTGGAGTGGGTCTCAGGTATTAGTTGGAATAGTGGTAGCATAGGCTATGCGGACTCTGTGAAGGGCCGATTCACCATCTCCAGAGACAACGCCAAGAACTCCCTGTATCTGCAAATGAACAGTCTGAGAGCTGAGGACATGGCCTTGTATTACTGTGCAAAAGAT	90	46	81	86	86	74	88	15	4	1	24	0	0	0	0	0	2	0	3	5	5	2	6	2	2	2	551	44	0	15	14	624
		IGHV3-9_03	AS2	SE		MK978112	ATGGAGTTGGGACTGAGCTGGATTTTCCTTTTGGCTATTTTAAAAGGTGTCCAGTGTGAAGTGCAGCTGGTGGAGTCTGGGGGAGGCTTGGTACAGCCTGGCAGGTCCCTGAGACTCTCCTGTGCAGCCTCTGGATTCACCTTTGGTGATTATGCCATGCACTGGGTCCGGCAAGCTCCAGGGAAGGGCCTGGAGTGGGTCTCAGGTATTAGTTGGAATAGTGGTAGCATAGGCTATGCGGACTCTGTGAAGGGCCGATTCACCATCTCCAGAGACAACGCCAAGAACTCCCTGTATCTGCAAATGAACAGTCTGAGAGCTGAGGACACGGCCTTGTATTACTGTGCAAAAGAT	0	0	0	0	0	0	0	0	0	0	0	1	14	17	24	7	0	1	0	1	1	0	0	0	0	0	0	0	63	3	0	66
		IGHV3-9_04	AS2	SE		MK978113	ATGGAGTTGGGACTGAGCTGGATTTTCCTTTTGGCTATTTTAAAAGGTGTCCAGTGTGAAGTGCAGCTGGTGGAGTCTGGGGGAGGCTTGGTACAGCCTGGGAGGTCCCTGAGACTCTCCTGTGCAGCCTCTGGATTCACCTTTGATGATTATGCCATGCACTGGGTCCGGCAAGCTCCAGGGAAGGGCCTGGAGTGGGTCTCAGGTATTAGTTGGAATAGTGGTAGCATAGGCTATGCGGACTCTGTGAAGGGCCGATTCACCATCTCCAGAGACAACGCCAAGAACTCCCTGTATCTGCAAATGAACAGTCTGAGAGCTGAGGACACGGCCTTGTATTACTGTGCAAAAGAT	0	0	0	1	1	0	0	3	6	3	1	3	4	5	3	5	1	0	0	1	2	3	8	6	6	10	2	13	20	4	33	72
		IGHV3-9_06	AS2	SE		MK978114	ATGGAGTTGGGACTGAGCTGGATTTTCCTTTTGGCTATTTTAAAAGGTGTCCAGTGTGAAGTGCAGCTGGTGGAGTCTGGGGGAGGCTTGGTACAGCCTGGCAGGTCCCTGAGACTCTCCTGTGCAGCCTCTGGATTCACCTTTGATGATTATGCCATGCACTGGGTCCGGCAAGCTCCAGGGAAGGGCCTGGAGTGGGTCTCAGGTATTAGTTGGAATAGTGGTAGCACAGGCTATGCGGACTCTGTGAAGGGCCGATTCACCATCTCCAGAGACAACGCCAAGAACTCCCTGTATCTGCAAATGAACAGTCTGAGAGCTGAGGACACGGCCTTGTATTACTGTGCAAAAGAT	4	2	2	8	3	4	1	0	2	0	0	0	0	0	0	0	0	0	0	0	0	0	0	0	0	0	24	2	0	0	0	26
		IGHV3-9_07	AS3	SE			ATGGAGTTGGGACTGAGCTGGATTTTCCTTTTGGCTATTTTAAAAGGTGTCCAGTGTGAAGTGCAGCTGGTGGAGTCTGGGGGAGGCTTGGTACAGCCTGGCAGGTCCCTGAGACTCTCCTGTGCAGCCTCTGGATTCACCTTTGATAATTATGCCATGCACTGGGTCCGGCAAGCTCCAGGGAAGGGCCTGGAGTGGGTCTCAGGTATTAGTTGGAATAGTGGTAGCATAGGCTATGCGGACTCTGTGAAGGGCCGATTCACCATCTCCAGAGACAACGCCAAGAACTCCCTGTATCTGCAAATGAACAGTCTGAGAGCTGAGGACACGGCCTTGTATTACTGTGCAAAAGAT	0	1	2	0	1	0	2	0	0	1	5	0	1	0	0	2	0	0	1	0	0	1	0	0	0	0	6	6	3	1	1	17
	IGHV4-28	IGHV4-28_01	AS1	SE	IMGT		ATGAAACACCTGTGGTTCTTCCTCCTGCTGGTGGCAGCTCCCAGATGGGTCCTGTCCCAGGTGCAGCTGCAGGAGTCGGGCCCAGGACTGGTGAAGCCTTCGGACACCCTGTCCCTCACCTGCGCTGTCTCTGGTTACTCCATCAGCAGTAGTAACTGGTGGGGCTGGATCCGGCAGCCCCCAGGGAAGGGACTGGAGTGGATTGGGTACATCTATTATAGTGGGAGCACCTACTACAACCCGTCCCTCAAGAGTCGAGTCACCATGTCAGTAGACACGTCCAAGAACCAGTTCTCCCTGAAGCTGAGCTCTGTGACCGCCGTGGACACGGCCGTGTATTACTGTGCGAGA	81	57	81	110	104	70	91	84	70	96	95	112	124	121	145	113	72	98	75	88	67	90	94	89	93	97	594	345	615	400	463	2417
		IGHV4-28_02	AS1	SE	IMGT		ATGAAACACCTGTGGTTCTTCCTCCTGCTGGTGGCAGCTCCCAGATGGGTCCTGTCCCAGGTGCAGCTGCAGGAGTCGGGCCCAGGACTGGTGAAGCCTTCACAGACCCTGTCCCTCACCTGCGCTGTCTCTGGTTACTCCATCAGCAGTAGTAACTGGTGGGGCTGGATCCGGCAGCCCCCAGGGAAGGGACTGGAGTGGATTGGGTACATCTATTATAGTGGGAGCATCTACTACAACCCGTCCCTCAAGAGTCGAGTCACCATGTCAGTAGACACGTCCAAGAACCAGTTCTCCCTGAAGCTGAGCTCTGTGACCGCCGTGGACACGGCCGTGTATTACTGTGCGAGA	4	1	0	0	0	0	0	11	2	3	13	0	0	0	0	0	14	10	14	9	1	3	1	0	1	1	5	29	0	48	6	88
		IGHV4-28_03	AS1	SE	IMGT		ATGAAACACCTGTGGTTCTTCCTCCTGCTGGTGGCAGCTCCCAGATGGGTCCTGTCCCAGGTGCAGCTGCAGGAGTCGGGCCCAGGACTGGTGAAGCCTTCGGACACCCTGTCCCTCACCTGCGCTGTCTCTGGTTACTCCATCAGCAGTAGTAACTGGTGGGGCTGGATCCGGCAGCCCCCAGGGAAGGGACTGGAGTGGATTGGGTACATCTATTATAGTGGGAGCATCTACTACAACCCGTCCCTCAAGAGTCGAGTCACCATGTCAGTAGACACGTCCAAGAACCAGTTCTCCCTGAAGCTGAGCTCTGTGACCGCCGTGGACACGGCCGTGTATTACTGTGCGAGA	44	30	53	43	39	33	55	14	6	15	8	61	41	66	42	61	16	5	10	7	8	16	26	18	16	10	297	43	271	46	86	743
		IGHV4-28_04	AS1	SE	IMGT		ATGAAACACCTGTGGTTCTTCCTCCTGCTGGTGGCAGCTCCCAGATGGGTCCTGTCCCAGGTACAGCTGCAGGAGTCGGGCCCAGGACTGGTGAAGCCTTCGGACACCCTGTCCCTCACCTGCGCTGTCTCTGGTTACTCCATCAGCAGTAGTAACTGGTGGGGCTGGATCCGGCAGCCCCCAGGGAAGGGACTGGAGTGGATTGGGTACATCTATTATAGTGGGAGCACCTACTACAACCCGTCCCTCAAGAGTCGAGTCACCATGTCAGTAGACACGTCCAAGAACCAGTTCTCCCTGAAGCTGAGCTCTGTGACCGCCGTGGACACGGCCGTGTATTACTGTGCGAGA	4	1	4	2	5	4	5	17	16	21	16	8	23	13	9	13	8	8	11	19	18	20	21	48	19	37	25	70	66	64	145	370
		IGHV4-28_05	AS2	SE	VBASE2_c2	MK978115	ATGAAACACCTGTGGTTCTTCCTCCTGCTGGTGGCAGCTCCCAGATTGGTCCTGTCCCAGGTGCAGCTGCAGGAGTCGGGCCCAGGACTGGTGAAGCCTTCGGACACCCTGTCCCTCACCTGCGCTGTCTCTGGTTACTCCATCAGCAGTAGTAACTGGTGGGGCTGGATCCGGCAGCCCCCAGGGAAGGGACTGGAGTGGATTGGGTACATCTATTATAGTGGGAGCACCTACTACAACCCGTCCCTCAAGAGTCGAGTCACCATGTCAGTAGACACGTCCAAGAACCAGTTCTCCCTGAAGCTGAGCTCTGTGACCGCCGTGGACACGGCCGTGTATTACTGTGCGAGA	7	2	0	0	0	1	0	44	18	16	40	1	7	3	3	2	64	62	47	52	90	28	30	18	33	23	10	118	16	315	132	591
		IGHV4-28_06	AS2	SE		MK978116	ATGAAACACCTGTGGTTCTTCCTCCTGCTGGTGGCAGCTCCCAGATGGGTCCTGTCCCAGGTACAGCTGCAGGAGTCGGGCCCAGGACTGGTGAAGCCTTCGGACACCCTGTCCCTCACCTGCGCTGTCTCTGGTTACTCCATCAGCAGTAGTAACTGGTGGGGCTGGATCCGGCAGCCCCCAGGGAAGGGACTGGAGTGGATTGGGTACATCTATTATAGTGGGAGCATCTACTACAACCCGTCCCTCAAGAGTCGAGTCACCATGTCAGTAGACACGTCCAAGAACCAGTTCTCCCTGAAGCTGAGCTCTGTGACCGCCGTGGACACGGCCGTGTATTACTGTGCGAGA	3	2	1	4	0	5	3	3	2	5	6	4	5	2	3	6	1	1	0	0	0	7	4	3	1	10	18	16	20	2	25	81
		IGHV4-28_07	AS2	SE		MK978117	ATGAAACACCTGTGGTTCTTCCTCCTGCTGGTGGCAGCTCCCAGATTGGTCCTGTCCCAGGTACAGCTGCAGGAGTCGGGCCCAGGACTGGTGAAGCCTTCGGACACCCTGTCCCTCACCTGCGCTGTCTCTGGTTACTCCATCAGCAGTAGTAACTGGTGGGGCTGGATCCGGCAGCCCCCAGGGAAGGGACTGGAGTGGATTGGGTACATCTATTATAGTGGGAGCACCTACTACAACCCGTCCCTCAAGAGTCGAGTCACCATGTCAGTAGACACGTCCAAGAACCAGTTCTCCCTGAAGCTGAGCTCTGTGACCGCCGTGGACACGGCCGTGTATTACTGTGCGAGA	0	0	0	0	0	0	0	1	2	1	4	0	0	0	0	0	7	2	9	9	8	2	6	6	9	7	0	8	0	35	30	73
		IGHV4-28_08	AS1	SE	IgPdb		ATGAAACACCTGTGGTTCTTCCTCCTGCTGGTGGCAGCTCCCAGATGGGTCCTGTCCCAGGTGCAGCTGCAGGAGTCGGGCCCAGGACTGGTGAAGCCTTCGGACACCCTGTCCCTCACCTGCGCTGTCTCTGGTTACTCCATCAGCAGTAGTAACTGGTGGGGCTGGATCCGGCAGCCCCCAGGGAAGGGACTGGAGTGGATTGGGTACATCTATTATAGTGGGAGCACCAACTACAACCCGTCCCTCAAGAGTCGAGTCACCATGTCAGTAGACACGTCCAAGAACCAGTTCTCCCTGAAGCTGAGCTCTGTGACCGCCTTGGACACGGCCGTGTATTACTGTGCGAGA	4	2	10	16	3	15	8	1	0	0	2	0	0	0	0	0	0	0	0	1	0	1	0	3	0	1	58	3	0	1	5	67
		IGHV4-28_09	AS2	SE	VBASE2_c2	MK978118	ATGAAACACCTGTGGTTCTTCCTCCTGCTGGTGGCAGCTCCCAGATTGGTCCTGTCCCAGGTGCAGCTGCAGGAGTCGGGCCCAGGACTGGTGAAGCCTTCGGACACCCTGTCCCTCACCTGCGCTGTCTCTGGTTACTCCATCAGCAGTAGTAACTGGTGGGGCTGGATCCGGCAGCCCCCAGGGAAGGGACTGGAGTGGATTGGGTACATCTATTATAGTGGGAGCATCTACTACAACCCGTCCCTCAAGAGTCGAGTCACCATGTCAGTAGACACGTCCAAGAACCAGTTCTCCCTGAAGCTGAGCTCTGTGACCGCCGTGGACACGGCCGTGTATTACTGTGCGAGA	3	2	0	0	0	0	0	0	2	3	5	0	0	3	2	0	4	5	4	2	3	0	9	3	5	8	5	10	5	18	25	63
		IGHV4-28_10	AS2	SE	VBASE2_c2	MK978119	ATGAAACACCTGTGGTTCTTCCTCCTGCTGGTGGCAGCTCCCAGATTGGTCCTGTCCCAGGTGCAGCTGCAGGAGTCGGGCCCAGGACTGGTGAAGCCTTCACAGACCCTGTCCCTCACCTGCGCTGTCTCTGGTTACTCCATCAGCAGTAGTAACTGGTGGGGCTGGATCCGGCAGCCCCCAGGGAAGGGACTGGAGTGGATTGGGTACATCTATTATAGTGGGAGCATCTACTACAACCCGTCCCTCAAGAGTCGAGTCACCATGTCAGTAGACACGTCCAAGAACCAGTTCTCCCTGAAGCTGAGCTCTGTGACCGCCGTGGACACGGCCGTGTATTACTGTGCGAGA	0	0	0	0	0	0	0	4	2	2	4	0	0	0	0	0	7	0	7	9	5	0	4	1	3	0	0	12	0	28	8	48
		IGHV4-28_11	AS2	SE		MK978120	ATGAAACACCTGTGGTTCTTCCTCCTGCTGGTGGCAGCTCCCAGATGGGTCCTGTCCCAGGTGCAGCTGCAGGAGTCGGGCCCAGGACTGGTGAAGCCTTCGGACACCCTGTCCCTCACCTGCGCTGTCTCTGGTTACTCCATCAGCAGTAGTAACTGGTGGGGCTGGATCCGGCAGCCCCCAGGGAAGGGACTGGCGTGGATTGGGTACATCTATTATAGTGGGAGCACCTACTACAACCCGTCCCTCAAGAGTCGAGTCACCATGTCAGTAGACACGTCCAAGAACCAGTTCTCCCTGAAGCTGAGCTCTGTGACCGCCGTGGACACGGCCGTGTATTACTGTGCGAGA	6	2	4	9	2	4	7	0	1	0	0	0	0	0	0	0	0	0	0	0	0	0	0	0	0	0	34	1	0	0	0	35
		IGHV4-28_12	AS2	SE		MK978121	ATGAAACACCTGTGGTTCTTCCTCCTGCTGGTGGCAGCTCCCAGATGGGTCCTGTCCCAGGTGCAGCTGCAGGAGTCGGGCCCAGGACTGGTGAAGCCTTCGGACACCCTGTCCCTCACCTGCGCTGTCTCTGGTTACTCCATCAGCAGTAGTAACTGGTGGGGCTGGATCCGGCAGCCCCCAGGGAAGGGACTGGAGTGGATTGGGTACATCTATTATAGTGGGAGCATCAACTACAACCCGTCCCTCAAGAGTCGAGTCACCATGTCAGTAGACACGTCCAAGAACCAGTTCTCCCTGAAGCTGAGCTCTGTGACCGCCTTGGACACGGCCGTGTATTACTGTGCGAGA	3	0	1	7	0	10	7	0	0	0	0	0	0	0	0	0	0	0	0	0	0	0	0	0	0	0	28	0	0	0	0	28
		IGHV4-28_13	AS1	SE	IgPdb		ATGAAACACCTGTGGTTCTTCCTCCTGCTGGTGGCAGCTCCCAGATGGGTCCTGTCCCAGGTGCAGCTGCAGGAGTCGGGCCCAGGACTGGTGAAGCCTTCGGGGACCCTGTCCCTCACCTGCACTGTCTCTGGTGGCTCCATCAGCAGTAGTAACTGGTGGGGCTGGATCCGGCAGCCCCCAGGGAAGGGACTGGAGTGGATTGGGTACATCTATTATAGTGGGAGCACCAACTACAACCCGTCCCTCAAGAGTCGAGTCACCATGTCAGTAGACACGTCCAAGAACCAGTTCTCCCTGAAGCTGAGCTCTGTGACCGCCTTGGACACGGCCGTGTATTACTGTGCGAGA	2	1	5	2	2	3	4	0	0	0	0	0	0	0	0	1	0	0	0	0	0	0	0	0	0	0	19	0	1	0	0	20
		IGHV4-28_14	AS2	SE		MK978122	ATGAAACACCTGTGGTTCTTCCTCCTGCTGGTGGCAGCTCCCAGATGGGTCCTGTCCCAGGTGCAGCTGCAGGAGTCGGGCCCAGGACTGGTGAAGCCTTCGGACACCCTGTCCCTCACCTGCGCTGTCTCTGGTTACTCCATCAGCAGTAGTAACTGGTGGGGCTGGATCCGGCAGCCCCCAGGGAAGGGACTGGCGTGGATTGGGTACATCTATTATAGTGGGAGCATCTACTACAACCCGTCCCTCAAGAGTCGAGTCACCATGTCAGTAGACACGTCCAAGAACCAGTTCTCCCTGAAGCTGAGCTCTGTGACCGCCGTGGACACGGCCGTGTATTACTGTGCGAGA	2	3	4	2	0	2	6	0	0	0	0	0	0	0	0	0	0	0	0	0	1	0	0	0	0	0	19	0	0	1	0	20
		IGHV4-28_15	AS2	SE			ATGAAACACCTGTGGTTCTTCCTCCTGCTGGTGGCAGCTCCCAGATGGGTCCTGTCCCAGGTACAGCTGCAGGAGTCGGGCCCAGGACTGGTGAAGCCTTCACAGACCCTGTCCCTCACCTGCGCTGTCTCTGGTTACTCCATCAGCAGTAGTAACTGGTGGGGCTGGATCCGGCAGCCCCCAGGGAAGGGACTGGAGTGGATTGGGTACATCTATTATAGTGGGAGCATCTACTACAACCCGTCCCTCAAGAGTCGAGTCACCATGTCAGTAGACACGTCCAAGAACCAGTTCTCCCTGAAGCTGAGCTCTGTGACCGCCGTGGACACGGCCGTGTATTACTGTGCGAGA	0	0	0	0	0	0	0	0	0	1	5	0	0	0	0	0	2	1	1	4	2	0	2	1	0	0	0	6	0	10	3	19
		IGHV4-28_16	AS3	SE			ATGAAACACCTGTGGTTCTTCCTCCTGCTGGTGGCAGCTCCCAGATGGGTCCTGTCCCAGGTGCAGCTGCAGGAGTTGGGCCCAGGACTGGTGAAGCCTTCGGACACCCTGTCCCTCACCTGCGCTGTCTCTGGTTACTCCATCAGCAGTAGTAACTGGTGGGGCTGGATCCGGCAGCCCCCAGGGAAGGGACTGGAGTGGATTGGGTACATCTATTATAGTGGGAGCATCTACTACAACCCGTCCCTCAAGAGTCGAGTCACCATGTCAGTAGACACGTCCAAGAACCAGTTCTCCCTGAAGCTGAGCTCTGTGACCGCCGTGGACACGGCCGTGTATTACTGTGCGAGA	1	0	4	2	0	1	5	0	0	0	0	0	0	0	0	0	0	0	0	0	0	0	0	0	0	0	13	0	0	0	0	13
		IGHV4-28_17	AS3	SE			ATGAAACACCTGTGGTTCTTCCTCCTGCTGGTGGCAGCTCCCAGATGGGTCCTGTCCCAGGTGCAGCTGCAGGAGTCGGGCCCAGGACTGGTGAAGCCTTCGGGCACCCTGTCCCTCACCTGCACTGTCTCTGGTGGCTCCATCAGCAGTAGTAACTGGTGGGGCTGGATCCGGCAGCCCCCAGGGAAGGGACTGGAGTGGATTGGGTACATCTATTATAGTGGGAGCACCAACTACAACCCGTCCCTCAAGAGTCGAGTCACCATGTCAGTAGACACGTCCAAGAACCAGTTCTCCCTGAAGCTGAGCTCTGTGACCGCCTTGGACACGGCCGTGTATTACTGTGCGAGA	0	0	0	2	5	1	0	0	0	0	0	0	0	0	0	0	0	0	0	0	0	0	0	0	0	0	8	0	0	0	0	8
		IGHV4-28_18	AS3	SE			ATGAAACACCTGTGGTTCTTCCTCCTGCTGGTGGCAGCTCCCAGATTGGTCCTGTCCCAGGTGCAGCTGCAGGAGTCGGGCCCAGGACTGGTGAAGCCTTCACACACCCTGTCCCTCACCTGCGCTGTCTCTGGTTACTCCATCAGCAGTAGTAACTGGTGGGGCTGGATCCGGCAGCCCCCAGGGAAGGGACTGGAGTGGATTGGGTACATCTATTATAGTGGGAGCATCTACTACAACCCGTCCCTCAAGAGTCGAGTCACCATGTCAGTAGACACGTCCAAGAACCAGTTCTCCCTGAAGCTGAGCTCTGTGACCGCCGTGGACACGGCCGTGTATTACTGTGCGAGA	0	0	0	0	0	0	0	1	0	0	0	0	0	0	0	0	0	0	2	4	0	0	0	0	0	0	0	1	0	6	0	7
	IGHV4-31	IGHV4-31_01	AS1	OI	IMGT		ATGAAACACCTGTGGTTCTTCCTCCTGCTGGTGGCAGCTCCCAGATGGGTCCTGCCCCAGGTGCAGCTGCAGGAGTCGGGCCCAGGACTGGTGAAGCCTTCACAGACCCTGTCCCTCACCTGTACTGTCTCTGGTGGCTCCATCAGCAGTGGTGGTTACTACTGGAGCTGGATCCGCCAGCACCCAGGGAAGGGCCTGGAGTGGATTGGGTACATCTATTACAGTGGGAGCACCTACTACAACCCGTCCCTCAAGAGTCGAGTTACCATATCAGTAGACACGTCTAAGAACCAGTTCTCCCTGAAGCTGAGCTCTGTGACTGCCGCGGACACGGCCGTGTATTACTGTGCGAGA	47	39	26	65	43	41	37	128	96	127	128	139	161	162	157	144	138	132	130	148	169	112	124	124	141	138	298	479	763	717	639	2896
		IGHV4-31_02	AS2	OI		MK978123	ATGAAACACCTGTGGTTCTTCCTCCTGCTGGTGGCAGCTCCCAGATGGGTCCTGCCCCAGGTGCAGCTGCAGGAGTCGGGCCCAGGACTGGTGAAGCCTTCACAGACCCTGTCCCTCACCTGTACTGTCTCTGGTGGCTCCATCAGCAGTGGTGGTTACTACTGGAGCTGGATCCGCCAGCACCCAGGGAAGGGCCTGGAGTGGATTGGGTACATCTATTACAGTGGGAGCACCTACTACAACCCGTCCCTCAAGAGTCTAGTTACCATATCAGTAGACACGTCTAAGAACCAGTTCTCCCTGAAGCTGAGCTCTGTGACTGCCGCGGACACGGCCGTGTATTACTGTGCGAGA	47	39	28	66	46	41	39	128	96	128	128	139	161	163	167	145	138	132	130	148	169	112	124	124	141	138	306	480	775	717	639	2917
		IGHV4-31_03	AS2	OI		MK978124	ATGAAACACCTGTGGTTCTTCCTCCTGCTGGTGGCAGCTCCCAGATGGGTCCTGCCCCAGGTGCAGCTGCAGGAGTCGGGCCCAGGACTGGTGAAGCCTTCACAGACCCTGTCCCTCACCTGTACTGTCTCTGGTGGCTCCATCAGCAGTGGTGGTTACTACTGGAGCTGGATCCGCCAGCACCCAGGGAAGGGCCTGGAGTGGATTGGGTACATCTATTACAGTGGGAGCACCTATTACAACCCGTCCCTCAAGAGTCGAGTTACCATATCAGTAGACACGTCTAAGAACCAGTTCTCCCTGAAGCTGAGCTCTGTGACTGCCGCGGACACGGCCGTGTATTACTGTGCGAGA	19	9	16	16	5	15	25	0	1	0	1	0	0	0	0	1	0	0	0	0	0	0	0	0	0	0	105	2	1	0	0	108
		IGHV4-31_04	AS2	OI		MK978125	ATGAAACACCTGTGGTTCTTCCTCCTGCTGGTGGCAGCTCCCAGATGGGTCCTGCCCCAGGTGCAGCTGCAGGAGTCGGGCCCAGGACTGGTGAAGCCTTCACAGACCCTGTCCCTCACCTGTACTGTCTCTGGTGGCTCCATCAGCAGTGGTGGTTACTACTGGAGCTGGATCCGCCAGCACCCAGGGAAGGGCCTGGAGTGGATTGGGTACATCTATTACAGTGGGAGCACCTACTACAACCCGTCCCTCAAGAGTCGAGTTACCATATCAGTAGACACGTCTAAGAACCAGTTCTCCCTGAAGCTGAGCTCTGTGACCGCCGCGGACACGGCCGTGTATTACTGTGCGAGA	2	1	1	1	1	2	0	4	6	3	4	1	2	1	2	7	2	4	0	3	3	7	12	14	7	13	8	17	13	12	53	103
		IGHV4-31_05	AS2	OI		MK978126	ATGAAACACCTGTGGTTCTTCCTCCTGCTGGTGGCAGCTCCCAGATGGGTCCTGCCCCAGGTGCAGCTGCAGGAGTCGGGCCCAGGACTGGTGAAGCCTTCACAGACCCTGTCCCTCACCTGTACTGTCTCTGGTGGCTCCATCAGCAGTGGTGGTTACTACTGGAGCTGGATCCGCCAGCACCCAGGGAAGGGCCTGGAGTGGATTGGGTACATCTATTACAGTGGGAGCACCTACTACAACCCGTCCCTCAAGAGTCGAGTTACCATATCAGTAGACAGGTCTAAGAACCAGTTCTCCCTGAAGCTGAGCTCTGTGACCGCCGCGGACACGGCCGTGTATTACTGTGCGAGA	1	0	0	0	0	0	1	1	3	3	10	0	2	3	0	2	5	6	4	2	4	4	3	6	8	7	2	17	7	21	28	75
		IGHV4-31_06	AS2	OI		MK978127	ATGAAACACCTGTGGTTCTTCCTCCTGCTGGTGGCAGCTCCCAGATGGGTCCTGCCCCAGGTGCAGCTGCAGGAGTCGGGCCCAGGACTGGTGAAGCCTTCACAGACCCTGTCCCTCACCTGTACTGTCTCTGGTGGCTCCATCAGCAGTGGTGGTTACTACTGGAGCTGGATCCGCCAGCACCCAGGGAAGGGCCTGGAGTGGATTGGGTACATCTATTACAGTGGGAGCACCTACTACAACCCGTCCCTCAAGAGTCGAGTTACCATATCAGTAGACACGTCCAAGAACCAGTTCTCCCTGAAGCTGAGCTCTGTGACTGCCGCGGACACGGCCGTGTATTACTGTGCGAGA	4	2	1	2	0	3	3	4	0	2	5	4	5	7	2	1	0	9	1	2	0	3	1	2	0	0	15	11	19	12	6	63
		IGHV4-31_07	AS2	OI		MK978128	ATGAAACACCTGTGGTTCTTCCTCCTGCTGGTGGCAGCTCCCAGATGGGTCCTGCCCCAGGTGCAGCTGCAGGAGTCGGGCCCAGGACTGGTGAAGCCTTCACAGACCCTGTCCCTCACCTGTACTGTCTCTGGTGGCTCCATCAGCAGTGGTGGTTACTACTGGAGCTGGATCCGCCAGCACCCAGGGAAGGGCCTGGAGTGGATTGGGTACATCTATCACAGTGGGAGCACCTACTACAACCCGTCCCTCAAGAGTCGAGTTACCATATCAGTAGACAGGTCTAAGAACCAGTTCTCCCTGAAGCTGAGCTCTGTGACCGCCGCGGACACGGCCGTGTATTACTGTGCGAGA	2	2	0	0	0	0	2	0	2	3	2	2	4	3	0	0	0	5	2	5	0	1	4	2	1	3	6	7	9	12	11	45
		IGHV4-31_08	AS2	OI		MK978129	ATGAAACACCTGTGGTTCTTCCTCCTGCTGGTGGCAGCTCCCAGATGGGTCCTGCCCCAGGTGCAGCTGCAGGAGTCGGGCCCAGGACTGGTGAAGCCTTCACAGACCCTGTCCCTCACCTGTACTGTCTCTGGTGGCTCCATCAGCAGTGGTGGTTACTACTGGAGCTGGATCCGCCAGCACCCAGGGAAGGGCCTGGAGTGGATTGGGTACATCTATTACAGTGGGAGCACCTACTACAACCCGTCCCTCAAGAGTCGAGTTACCATATCAGTAGACACGTCTAAGAACCAGTTCTCCCTGAAGCTGAGCTCTGTGACCGCCGCAGACACGGCCGTGTATTACTGTGCGAGA	0	2	1	3	1	5	2	0	0	2	0	1	0	0	2	3	0	3	1	1	1	2	5	3	1	4	14	2	6	6	15	43
		IGHV4-31_09	AS2	OI		MK978130	ATGAAACACCTGTGGTTCTTCCTCCTGCTGGTGGCAGCTCCCAGATGGGTCCTGCCCCAGGTGCAGCTGCAGGAGTCGGGCCCAGGACTGGTGAAGCCTTCACAGACCCTGTCCCTCACCTGTGCTGTCTCTGGTGGCTCCATCAGCAGTGGTGGTTACTACTGGAGCTGGATCCGCCAGCACCCAGGGAAGGGCCTGGAGTGGATTGGGTACATCTATTACAGTGGGAGCACCTACTACAACCCGTCCCTCAAGAGTCGAGTTACCATATCAGTAGACACGTCTAAGAACCAGTTCTCCCTGAAGCTGAGCTCTGTGACTGCCGCGGACACGGCCGTGTATTACTGTGCGAGA	1	3	8	3	2	6	7	1	0	0	1	0	0	0	0	0	0	0	0	0	0	0	0	0	0	0	30	2	0	0	0	32
	IGHV4-34	IGHV4-34_01	AS1	SE	IMGT		ATGAAACACCTGTGGTTCTTCCTCCTCCTGGTGGCAGCTCCCAGATGGGTCCTGTCCCAGGTGCAGCTACAGCAGTGGGGCGCAGGACTGTTGAAGCCTTCGGAGACCCTGTCCCTCACCTGCGCTGTCTATGGTGGGTCCTTCAGTGGTTACTACTGGAGCTGGATCCGCCAGCCCCCAGGGAAGGGGCTGGAGTGGATTGGGGAAATCAATCATAGTGGAAGCACCAACTACAACCCGTCCCTCAAGAGTCGAGTCACCATATCAGTAGACACGTCCAAGAACCAGTTCTCCCTGAAGCTGAGCTCTGTGACCGCCGCGGACACGGCTGTGTATTACTGTGCGAGA	187	119	183	214	191	151	203	182	126	166	208	180	196	205	203	193	184	195	178	209	210	168	203	195	189	198	1248	682	977	976	953	4836
		IGHV4-34_02	AS3	SE			ATGAAACACCTGTGGTTCTTCCTCCTCCTGGTGGCAGCTCCCAGATGGGTCCTGTCCCAGGTGCAGCTACAGCAGTGGGGCGCAGGACTGTTGAAGCCTTCGGAGACCCTGTCCCTCACCTGCGCTGTCTATGGTGGGTCCTTCAGTGGTTACTACTGGAGCTGGATCCGCCAGCCCCCAGGGAAGGGGCTGGAGTGGATTGGGGAAATCAATCATAGTGGAAGCACCAACTACAACCCGTCCCTCAAGAGTCGAGTCACCATATCAGTAGACACGTCCAAGAACCAGTTCTCCCTGAAGCTGAGCTCTGTGACCGCCGCGGATACGGCTGTGTATTACTGTGCGAGA	1	1	2	0	0	6	0	0	0	0	0	0	0	0	0	0	0	0	0	0	0	0	0	0	0	0	10	0	0	0	0	10
		IGHV4-34_03	AS3	SE			ATGAAACACCTGTGGTTCTTCCTCCTCCTGGTGGCAGCTCCCAGATGGGTCCTGTCCCAGGTACAGCTACAGCAGTGGGGCGCAGGACTGTTGAAGCCTTCGGAGACCCTGTCCCTCACCTGCGCTGTCTATGGTGGGTCCTTCAGTGGTTACTACTGGAGCTGGATCCGCCAGCCCCCAGGGAAGGGGCTGGAGTGGATTGGGGAAATCAATCATAGTGGAAGCACCAACTACAACCCGTCCCTCAAGAGTCGAGTCACCGTATCAGTAGACACGTCCAAGAACCAGTTCTCCCTGAAGCTGAGCTCTGTGACCGCCGCGGACACGGCTGTGTATTACTGTGCGAGA	0	0	0	0	0	0	0	0	0	0	0	0	0	0	0	0	0	0	0	0	0	1	0	7	0	2	0	0	0	0	10	10
	IGHV4-39	IGHV4-39_01	AS1	OI	IMGT		ATGAAGCACCTGTGGTTCTTCCTCCTGCTGGTGGCGGCTCCCAGATGGGTCCTGTCCCAGCTGCAGCTGCAGGAGTCGGGCCCAGGACTGGTGAAGCCTTCGGAGACCCTGTCCCTCACCTGCACTGTCTCTGGTGGCTCCATCAGCAGTAGTAGTTACTACTGGGGCTGGATCCGCCAGCCCCCAGGGAAGGGGCTGGAGTGGATTGGGAGTATCTATTATAGTGGGAGCACCTACTACAACCCGTCCCTCAAGAGTCGAGTCACCATATCCGTAGACACGTCCAAGAACCAGTTCTCCCTGAAGCTGAGCTCTGTGACCGCCGCAGACACGGCTGTGTATTACTGTGCGAGA	79	69	79	91	82	80	88	148	102	122	160	146	153	170	176	161	169	175	163	185	175	108	114	114	130	126	568	532	806	867	592	3365
		IGHV4-39_02	AS1	OI	IMGT		ATGAAGCACCTGTGGTTCTTCCTCCTGCTGGTGGCGGCTCCCAGATGGGTCCTGTCCCAGCTGCAGCTGCAGGAGTCGGGCCCAGGACTGGTGAAGCCTTCGGAGACCCTGTCCCTCACCTGCACTGTCTCTGGTGGCTCCATCAGCAGTAGTAGTTACTACTGGGGCTGGATCCGCCAGCCCCCAGGGAAGGGGCTGGAGTGGATTGGGAGTATCTATTATAGTGGGAGCACCTACTACAACCCGTCCCTCAAGAGTCGAGTCACCATATCCGTAGACACGTCCAAGAACCAGTTCTCCCTGAAGCTGAGCTCTGTGACCGCCGCGGACACGGCTGTGTATTACTGTGCGAGA	16	6	13	24	18	16	17	7	6	6	3	6	9	11	2	4	3	6	4	3	3	6	5	9	6	7	110	22	32	19	33	216
		IGHV4-39_03	AS2	OI		MK978138	ATGAAGCACCTGTGGTTCTTCCTCCTGCTGGTGGCGGCTCCCAGATGGGTCCTGTCCCAGCTGCAGCTGCAGGAGTCGGGCCCAGGACTGGTGAAGCCTTCGGAGACCCTGTCCCTCACCTGCACTGTCTCTGGTGGCTCCATCAGCAGTAGTAGTTACTACTGGGGCTGGATCCGCCAGCCCCCAGGGAAGGGGCTGGAGTGGATTGGGAGTATCTATTATAGTGGGAGCACCTACTACAACCCGTCCCTCAAGAGTCGAGTCACCATATCAGTAGACACGTCCAAGAACCAGTTCTCCCTGAAGCTGAGCTCTGTGACCGCCGCGGACACGGCTGTGTATTACTGTGCGAGA	59	26	78	48	45	47	65	15	13	36	26	23	27	23	21	27	8	6	6	10	22	36	53	53	39	40	368	90	121	52	221	852
		IGHV4-39_04	AS2	OI		MK978139	ATGAAGCACCTGTGGTTCTTCCTCCTGCTGGTGGCGGCTCCCAGATGGGTCCTGTCCCAGCTGCAGCTGCAGGAGTCGGGCCCAGGACTGGTGAAGCCTTCGGAGACCCTGTCCCTCACCTGCACTGTCTCTGGTGGCTCCATCAGCAGTAGTAGTTACTACTGGGGCTGGATCCGCCAGCCCCCAGGGAAGGGGCTGGAGTGGATTGGGAGTATCTATTATAGTGGGAGCACCTACTACAACCCGTCCCTCAAGAGTCGAGTCACCATATCAGTAGACACGTCCAAGAACCAGTTCTCCCTGAAGCTGAGCTCTGTGACCGCCGCAGACACGGCTGTGTATTACTGTGCGAGA	25	15	19	47	29	16	36	10	5	4	9	4	8	4	3	4	6	3	4	6	5	14	19	24	16	22	187	28	23	24	95	357
		IGHV4-39_06	AS3	OI		MK978140	ATGAAGCACCTGTGGTTCTTCCTCCTGCTGGTGGCGGCTCCCAGATGGGTCCTGTCCCAGCTGCAGCTGCAGGAGTCGGGCCCAGGACTGGTGAAGCCTTCGGAGACCCTGTCCCTCACCTGCACTGTCTCTGGTGGCTCCATCAGCAGTAGTAGTTACTACTGGGGCTGGATCCGCCAGCCCCCAGGGAAGGGGCTGGAGTGGATTGGGAGTATCTATTATAGTGGGAGCACCTACTACAACCCGTCCCTCAAGAGTCGAGTCACCATATCAGTAGACACGTCCAAGAACCAGTTCTCCCTGAAGCTGAGCTCTGTGACCGCAGCGGACACGGCTGTGTATTACTGTGCGAGA	0	0	0	0	0	0	0	1	0	1	0	0	0	0	0	0	2	1	1	0	0	0	6	1	0	1	0	2	0	4	8	14
	IGHV4-4	IGHV4-4_01	AS1	OI	IMGT		ATGAAACACCTGTGGTTCTTCCTCCTGCTGGTGGCAGCTCCCAGATGGGTCCTGTCCCAGGTGCAGCTGCAGGAGTCGGGCCCAGGACTGGTGAAGCCTTCGGAGACCCTGTCCCTCACCTGCACTGTCTCTGGTGGCTCCATCAGTAGTTACTACTGGAGCTGGATCCGGCAGCCCGCCGGGAAGGGACTGGAGTGGATTGGGCGTATCTATACCAGTGGGAGCACCAACTACAACCCCTCCCTCAAGAGTCGAGTCACCATGTCAGTAGACACGTCCAAGAACCAGTTCTCCCTGAAGCTGAGCTCTGTGACCGCCGCGGACACGGCCGTGTATTACTGTGCGAGA	11	2	6	7	12	8	12	22	11	13	40	1	1	1	3	2	44	23	35	48	52	13	15	11	21	14	58	86	8	202	74	428
		IGHV4-4_02	AS1	OI	VBASE2_c1		ATGAAACACCTGTGGTTCTTCCTCCTCCTGGTGGCAGCTCCCAGATGGGTCCTGTCCCAGGTGCAGCTGCAGGAGTCGGGCCCAGGACTGGTGAAGCCTTCGGAGACCCTGTCCCTCACCTGCACTGTCTCTGGTGGCTCCATCAGTAGTTACTACTGGAGCTGGATCCGGCAGCCCGCCGGGAAGGGACTGGAGTGGATTGGGCGTATCTATACCAGTGGGAGCACCAACTACAACCCCTCCCTCAAGAGTCGAGTCACCATGTCAGTAGACACGTCCAAGAACCAGTTCTCCCTGAAGCTGAGCTCTGTGACCGCCGCGGACACGGCCGTGTATTACTGTGCGAGA	24	20	11	22	18	19	21	12	14	26	19	31	38	25	41	31	12	7	6	7	11	33	14	12	19	15	135	71	166	43	93	508
		IGHV4-4_03	AS2	OI			ATGAAACACCTGTGGTTCTTCCTCCTCCTGGTGGCAGCTCCCAGATGGGTCCTGTCTCAGGTGCAGCTGCAGGAGTCGGGCCCAGGACTGGTGAAGCCTTCGGAGACCCTGTCCCTCACCTGCACTGTCTCTGGTGGCTCCATCAGTAGTTACTACTGGAGCTGGATCCGGCAGCCCGCCGGGAAGGGACTGGAGTGGATTGGGCGTATCTATACCAGTGGGAGCACCAACTACAACCCCTCCCTCAAGAGTCGAGTCACCATATCAGTAGACACGTCCAAGAACCAGTTCTCCCTGAAGCTGAGCTCTGTGACCGCCGCGGACACGGCCGTGTATTACTGTGCGAGA	10	3	0	4	4	1	1	8	5	14	19	9	9	8	4	9	4	11	12	11	13	3	10	17	10	11	23	46	39	51	51	210
		IGHV4-4_04	AS2	OI			ATGAAACACCTGTGGTTCTTCCTCCTCCTGGTGGCAGCTCCCAGATGGGTCCTGTCTCAGGTGCAGCTGCAGGAGTCGGGCCCAGGACTGGTGAAGCCTTCGGGGACCCTGTCCCTCACCTGCGCTGTCTCTGGTGGCTCCATCAGTAGTTACTACTGGAGCTGGATCCGGCAGCCCGCCGGGAAGGGACTGGAGTGGATTGGGCGTATCTATACCAGTGGGAGCACCAACTACAACCCCTCCCTCAAGAGTCGAGTCACCATATCAGTAGACACGTCCAAGAACCAGTTCTCCCTGAAGCTGAGCTCTGTGACCGCCGCGGACACGGCCGTGTATTACTGTGCGAGA	3	1	0	0	2	0	1	6	6	5	12	11	15	8	7	5	13	12	10	6	7	7	5	12	9	10	7	29	46	48	43	173
		IGHV4-4_05	AS2	OI			ATGAAACACCTGTGGTTCTTCCTCCTCCTGGTGGCAGCTCCCAGATGGGTCCTGTCCCAGGTGCAGCTGCAGGAGTCGGGCCCAGGACTGGTGAAGCCTTCGGAGACCCTGTCCCTCACCTGCACTGTCTCTGGTGGCTCCATCAGTAGTTACTACTGGAGCTGGATCCGGCAGCCCGCCGGGAAGGGACTGGAGTGGATTGGGCGTATCTATACCAGTGGGAGCACCAACTACAACCCCTCCCTCAAGAGTCGAGTCACCATATCAGTAGACACGTCCAAGAACCAGTTCTCCCTGAAGCTGAGCTCTGTGACCGCCGCGGACACGGCCGTGTATTACTGTGCGAGA	18	10	14	21	14	9	21	4	3	3	6	5	7	4	8	5	5	3	3	10	10	5	6	3	3	2	107	16	29	31	19	202
		IGHV4-4_08	AS1	OI	VBASE2_c1		ATGAAACACCTGTGGTTCTTCCTCCTCCTGGTGGCAGCTCCCAGATGGGTCCTGTCTCAGGTGCAGCTGCAGGAGTCGGGCCCAGGACTGGTGAAGCCTTCGGAGACCCTGTCCCTCACCTGCACTGTCTCTGGTGGCTCCATCAGTAGTTACTACTGGAGCTGGATCCGGCAGCCCGCCGGGAAGGGACTGGAGTGGATTGGGCGTATCTATACCAGTGGGAGCACCAACTACAACCCCTCCCTCAAGAGTCGAGTCACCATGTCAGTAGACACGTCCAAGAACCAGTTCTCCCTGAAGCTGAGCTCTGTGACCGCCGCGGACACGGCCGTGTATTACTGTGCGAGA	3	0	0	2	1	0	0	10	5	6	9	1	2	2	6	4	6	3	5	11	8	5	6	6	7	3	6	30	15	33	27	111
		IGHV4-4_10	AS2	OI			ATGAAACACCTGTGGTTCTTCCTCCTCCTGGTGGCAGCTCCCAGATGGGTCCTGTCTCAGGTGCAGCTGCAGGAGTCGGGCCCAGGACTGGTGAAGCCTCCGGAGACCCTGTCCCTCACCTGCACTGTCTCTGGTGGCTCCATCAGTAGTTACTACTGGAGCTGGATCCGGCAGCCCGCCGGGAAGGGACTGGAGTGGATTGGGCGTATCTATACCAGTGGGAGCACCAACTACAACCCCTCCCTCAAGAGTCGAGTCACCATATCAGTAGACACGTCCAAGAACCAGTTCTCCCTGAAGCTGAGCTCTGTGACCGCCGCGGACACGGCCGTGTATTGCTGTGCGAGA	0	0	0	0	0	1	1	1	2	1	2	5	6	7	6	6	1	2	0	0	0	1	4	2	3	4	2	6	30	3	14	55
		IGHV4-4_13	AS2	OI			ATGAAACACCTGTGGTTCTTCCTCCTCCTGGTGGCAGCTCCCAGATGGGTCCTGTCTCAGGTGCAGCTGCAGGAGTCGGGCCCAGGACTGGTGAAGCCTTCGGGGACCCTGTCCCTCACCTGCACTGTCTCTGGTGGCTCCATCAGTAGTTACTACTGGAGCTGGATCCGGCAGCCCGCCGGGAAGGGACTGGAGTGGATTGGGCGTATCTATACCAGTGGGAGCACCAACTACAACCCCTCCCTCAAGAGTCGAGTCACCATATCAGTAGACACGTCCAAGAACCAGTTCTCCCTGAAGCTGAGCTCTGTGACCGCCGCGGACACGGCCGTGTATTACTGTGCGAGA	0	1	0	0	0	0	0	4	2	2	6	2	3	3	2	2	5	9	3	3	5	1	8	3	1	6	1	14	12	25	19	71
		IGHV4-4_14	AS2	OI			ATGAAACACCTGTGGTTCTTCCTCCTCCTGGTGGCAGCTCCCAGATGGGTCCTGTCTCAGGTGCAGCTGCAGGAGTCGGGCCCAGGACTGGTGAAGCCTCCGGGGACCCTGTCCCTCACCTGCGCTGTCTCTGGTGGCTCCATCAGTAGTTACTACTGGAGCTGGATCCGGCAGCCCGCCGGGAAGGGACTGGAGTGGATTGGGCGTATCTATACCAGTGGGAGCACCAACTACAACCCCTCCCTCAAGAGTCGAGTCACCATATCAGTAGACACGTCCAAGAACCAGTTCTCCCTGAAGCTGAGCTCTGTGACCGCCGCGGACACGGCCGTGTATTGCTGTGCGAGA	0	0	0	0	0	0	1	1	0	2	0	9	3	7	4	6	0	1	1	0	0	1	2	4	0	4	1	3	29	2	11	46
		IGHV4-4_15	AS2	OI			ATGAAACACCTGTGGTTCTTCCTCCTCCTGGTGGCAGCTCCCAGATGGGTCCTGTCCCAGGTGCAGCTGCAGGAGTCGGGCCCAGGACTGGTGAAGCCTTCGGGGACCCTGTCCCTCACCTGCGCTGTCTCTGGTGGCTCCATCAGTAGTTACTACTGGAGCTGGATCCGGCAGCCCGCCGGGAAGGGACTGGAGTGGATTGGGCGTATCTATACCAGTGGGAGCACCAACTACAACCCCTCCCTCAAGAGTCGAGTCACCATATCAGTAGACACGTCCAAGAACCAGTTCTCCCTGAAGCTGAGCTCTGTGACCGCCGCGGACACGGCCGTGTATTACTGTGCGAGA	0	4	0	0	0	0	1	6	1	1	0	1	3	2	5	1	3	6	6	1	8	0	6	0	1	1	5	8	12	24	8	57
		IGHV4-4_16	AS2	OI			ATGAAACACCTGTGGTTCTTCCTCCTGCTGGTGGCAGCTCCCAGATGGGTCCTGTCCCAGGTGCAGCTGCAGGAGTCGGGCCCAGGACTGGTGAAGCCTTCGGGGACCCTGTCCCTCACCTGCACTGTCTCTGGTGGCTCCATCAGTAGTTACTACTGGAGCTGGATCCGGCAGCCCGCCGGGAAGGGACTGGAGTGGATTGGGCGTATCTATACCAGTGGGAGCACCAACTACAACCCCTCCCTCAAGAGTCGAGTCACCATGTCAGTAGACACGTCCAAGAACCAGTTCTCCCTGAAGCTGAGCTCTGTGACCGCCGCGGACACGGCCGTGTATTACTGTGCGAGA	0	0	0	0	0	0	0	1	1	0	4	0	0	0	0	0	3	5	3	4	3	2	2	2	3	2	0	6	0	18	11	35
		IGHV4-4_17	AS2	OI			ATGAAACACCTGTGGTTCTTCCTCCTCCTGGTGGCAGCTCCCAGATGGGTCCTGTCTCAGGTGCAGCTGCAGGAGTCGGGCCCAGGACTGGTGAAGCCTTCGGGGACCCTGTCCCTCACCTGCGCTGTCTCTGGTGGCTCCATCAGTAGTTACTACTGGAGCTGGATCCGGCAGCCCGCCGGGAAGGGACTGGAGTGGATTGGGCGTATCTATACCAGTGGGAGCACCAACTACAACCCGTCCCTCAAGAGTCGAGTCACCATATCAGTAGACACGTCCAAGAACCAGTTCTCCCTGAAGCTGAGCTCTGTGACCGCCGCGGACACGGCCGTGTATTACTGTGCGAGA	0	0	0	0	0	0	0	3	0	3	1	5	6	4	3	1	7	4	0	1	3	2	1	1	3	1	0	7	19	15	8	49
		IGHV4-4_18	AS2	OI			ATGAAACACCTGTGGTTCTTCCTCCTCCTGGTGGCAGCTCCCAGATGGGTCCTGTCTCAGGTGCAGCTGCAGGAGTCGGGCCCAGGACTGGTGAAGCCTTCGGAGACCCTGTCCCTCACCTGCACTGTCTCTGGTGGCTCCATCAGTAGTTACTACTGGAGCTGGATCCGGCAGCCCGCCGGGAAGGGACTGGAGTGGATTGGGCATATCTATACCAGTGGGAGCACCAACTACAACCCCTCCCTCAAGAGTCGAGTCACCATATCAGTAGACACGTCCAAGAACCAGTTCTCCCTGAAGCTGAGCTCTGTGACCGCCGCGGACACGGCCGTGTATTACTGTGCGAGA	3	3	3	7	5	6	3	0	0	0	0	0	0	0	0	0	0	0	0	0	0	0	0	0	0	0	30	0	0	0	0	30
		IGHV4-4_20	AS2	OI			ATGAAACACCTGTGGTTCTTCCTCCTCCTGGTGGCAGCTCCCAGATGGGTCCTGTCTCAGGTGCAGCTGCAGGAGTCGGGCCCAGGACTGGTGAAGCCTTCGGAGACCCTGTCCCTCACCTGCGCTGTCTCTGGTGGCTCCATCAGTAGTTACTACTGGAGCTGGATCCGGCAGCCCGCCGGGAAGGGACTGGAGTGGATTGGGCGTATCTATACCAGTGGGAGCACCAACTACAACCCCTCCCTCAAGAGTCGAGTCACCATATCAGTAGACACGTCCAAGAACCAGTTCTCCCTGAAGCTGAGCTCTGTGACCGCCGCGGACACGGCCGTGTATTACTGTGCGAGA	0	1	0	0	0	0	0	0	0	1	1	0	5	6	2	0	1	5	1	0	2	1	3	0	1	0	1	2	13	9	5	30
		IGHV4-4_21	AS2	OI			ATGAAACACCTGTGGTTCTTCCTCCTCCTGGTGGCAGCTCCCAGATGGGTCCTGTCTCAGGTGCAGCTGCAGGAGTCGGGCCCAGGACTGGTGAAGCCTTCGGGGACCCTGTCCCTCACCTGCACTGTCTCTGGTGGCTCCATCAGTAGTTACTACTGGAGCTGGATCCGGCAGCCCGCCGGGAAGGGACTGGAGTGGATTGGGCGTATCTATACCAGTGGGAGCACCAACTACAACCCCTCCCTCAAGAGTCGAGTCACCATGTCAGTAGACACGTCCAAGAACCAGTTCTCCCTGAAGCTGAGCTCTGTGACCGCCGCGGACACGGCCGTGTATTACTGTGCGAGA	0	0	0	0	0	0	0	0	0	2	2	0	1	0	1	1	3	2	6	2	1	0	3	1	1	0	0	4	3	14	5	26
		IGHV4-4_22	AS2	OI			ATGAAACACCTGTGGTTCTTCCTCCTGCTGGTGGCAGCTCCCAGATGGGTCCTGTCCCAGGTGCAGCTGCAGGAGTCGGGCCCAGGACTGGTGAAGCCTTCGGGGACCCTGTCCCTCACCTGCGCTGTCTCTGGTGGCTCCATCAGTAGTTACTACTGGAGCTGGATCCGGCAGCCCGCCGGGAAGGGACTGGAGTGGATTGGGCGTATCTATACCAGTGGGAGCACCAACTACAACCCCTCCCTCAAGAGTCGAGTCACCATGTCAGTAGACACGTCCAAGAACCAGTTCTCCCTGAAGCTGAGCTCTGTGACCGCCGCGGACACGGCCGTGTATTACTGTGCGAGA	0	0	0	0	0	0	0	1	2	0	2	0	0	0	0	0	1	7	3	3	3	0	1	1	1	0	0	5	0	17	3	25
		IGHV4-4_23	AS2	OI			ATGAAACACCTGTGGTTCTTCCTCCTCCTGGTGGCAGCTCCCAGATGGGTCCTGTCTCAGGTGCAGCTGCAGGAGTCGGGCCCAGGACTGGTGAAGCCTCCGGGGACCCTGTCCCTCACCTGCACTGTCTCTGGTGGCTCCATCAGTAGTTACTACTGGAGCTGGATCCGGCAGCCCGCCGGGAAGGGACTGGAGTGGATTGGGCGTATCTATACCAGTGGGAGCACCAACTACAACCCCTCCCTCAAGAGTCGAGTCACCATATCAGTAGACACGTCCAAGAACCAGTTCTCCCTGAAGCTGAGCTCTGTGACCGCCGCGGACACGGCCGTGTATTGCTGTGCGAGA	0	0	0	1	0	0	0	0	0	0	1	0	2	2	4	4	0	0	0	0	0	3	0	3	3	2	1	1	12	0	11	25
		IGHV4-4_26	AS2	OI			ATGAAACACCTGTGGTTCTTCCTCCTCCTGGTGGCAGCTCCCAGATGGGTCCTGTCTCAGGTGCAGCTGCAGGAGTCGGGCCCAGGACTGGTGAAGCCTTCGGGGACCCTGTCCCTCACCTGCGCTGTCTCTGGTGGCTCCATCAGTAGTTACTACTGGAGCTGGATCCGGCAGCCCGCCGGGAAGGGACTGGAGTGGATTGGGCGTATCTATACCAGTGGGAGCACCAACTACAACCCCTCCCTCAAGAGTCGAGTCACCATGTCAGTAGACACGTCCAAGAACCAGTTCTCCCTGAAGCTGAGCTCTGTGACCGCCGCGGACACGGCCGTGTATTACTGTGCGAGA	0	0	0	0	0	0	0	2	2	1	0	1	1	1	0	0	3	2	3	3	4	1	0	0	0	0	0	5	3	15	1	24
		IGHV4-4_27	AS2	OI			ATGAAACACCTGTGGTTCTTCCTCCTCCTGGTGGCAGCTCCCAGATGGGTCCTGTCCCAGGTGCAGCTGCAGGAGTCGGGCCCAGGACTGGTGAAGCCTTCGGGGACCCTGTCCCTCACCTGCACTGTCTCTGGTGGCTCCATCAGTAGTTACTACTGGAGCTGGATCCGGCAGCCCGCCGGGAAGGGACTGGAGTGGATTGGGCGTATCTATACCAGTGGGAGCACCAACTACAACCCCTCCCTCAAGAGTCGAGTCACCATGTCAGTAGACACGTCCAAGAACCAGTTCTCCCTGAAGCTGAGCTCTGTGACCGCCGCGGACACGGCCGTGTATTACTGTGCGAGA	0	0	0	0	0	0	0	0	1	0	1	1	2	4	2	2	0	2	0	0	1	1	1	1	2	3	0	2	11	3	8	24
		IGHV4-4_30	AS1	OI	VBASE2_c1		ATGAAGCACCTGTGGTTCTTCCTCCTGCTGGTGGCAGCTCCCAGATGGGTCCTGTCTCAGGTGCAGCTGCAGGAGTCGGGCCCAGGACTGGTGAAGCCTTCGGAGACCCTGTCCCTCACCTGCACTGTCTCTGGTGGCTCCATCAGTAGTTACTACTGGAGCTGGATCCGGCAGCCCGCCGGGAAGGGACTGGAGTGGATTGGGCGTATCTATACCAGTGGGAGCACCAACTACAACCCCTCCCTCAAGAGTCGAGTCACCATGTCAGTAGACACGTCCAAGAACCAGTTCTCCCTGAAGCTGAGCTCTGTGACCGCCGCGGACACGGCCGTGTATTACTGTGCGAGA	5	0	4	1	1	3	7	0	0	1	0	0	0	0	0	0	0	0	0	0	0	0	0	0	0	0	21	1	0	0	0	22
		IGHV4-4_31	AS2	OI			ATGAAACACCTGTGGTTCTTCCTCCTGCTGGTGGCAGCTCCCAGATGGGTCCTGTCCCAGGTGCAGCTGCAGGAGTCGGGCCCAGGACTGGTGAAGCCTTCGGAGACCCTGTCCCTCACCTGCACTGTCTCTGGTGGCTCCATCAGTAGTTACTACTGGAGCTGGATCCGGCAGCCCGCCGGGAAGGGACTGGAGTGGATTGGGCGTATCTATACCAGTGGGAGCACCAACTACAACCCCTCCCTCAAGAGTCGAGTCACCATATCAGTAGACACGTCCAAGAACCAGTTCTCCCTGAAGCTGAGCTCTGTGACCGCCGCGGACACGGCCGTGTATTACTGTGCGAGA	1	1	4	0	1	0	3	0	1	0	1	0	0	0	0	0	0	3	0	6	1	2	1	1	1	0	10	2	0	10	5	27
		IGHV4-4_32	AS2	OI			ATGAAACACCTGTGGTTCTTCCTCCTCCTGGTGGCAGCTCCCAGATGGGTCCTGTCCCAGGTGCAGCTGCAGGAGTCGGGCCCAGGACTGGTGAAGCCTTCGGGGACCCTGTCCCTCACCTGCGCTGTCTCTGGTGGCTCCATCAGTAGTTACTACTGGAGCTGGATCCGGCAGCCCGCCGGGAAGGGACTGGAGTGGATTGGGCGTATCTATACCAGTGGGAGCACCAACTACAACCCCTCCCTCAAGAGTCGAGTCACCATGTCAGTAGACACGTCCAAGAACCAGTTCTCCCTGAAGCTGAGCTCTGTGACCGCCGCGGACACGGCCGTGTATTACTGTGCGAGA	0	0	0	0	0	0	0	0	1	0	1	2	3	6	1	3	1	1	0	0	0	0	0	1	0	0	0	2	15	2	1	20
		IGHV4-4_34	AS3	OI			ATGAAACACCTGTGGTTCTTCCTCCTCCTGGTGGCAGCTCCCAGATGGGTCCTGTCTCAGGTGCAGCTGCAGGAGTCGGGCCCAGGACTGGTGAAGCCTCCGGGGACCCTGTCCCTCACCTGCGCTGTCTCTGGTGGCTCCATCAGTAGTTACTACTGGAGCTGGATCCGGCAGCCCGCCGGGAAGGGACTGGAGTGGATTGGGCGTATCTATACCAGTGGGAGCACCAACTACAACCCCTCCCTCAAGAGTCGAGTCACCATATCAGTAGACACGTCCAAGAACCAGTTCTCCCTGAAGCTGAGCTCTGTGACCGCCGCGGACACGGCCGTGTATTACTGTGCGAGA	0	0	0	0	0	0	0	1	0	0	0	4	0	5	1	0	0	2	0	0	1	1	1	0	0	1	0	1	10	3	3	17
		IGHV4-4_36	AS3	OI			ATGAAACACCTGTGGTTCTTCCTCCTCCTGGTGGCAGCTCCCAGATGGGTCCTGTCTCAGGTGCAGCTGCAGGAGTCGGGCCCAGGACTGGTGAAGCCTCCGGAGACCCTGTCCCTCACCTGCACTGTCTCTGGTGGCTCCATCAGTAGTTACTACTGGAGCTGGATCCGGCAGCCCGCCGGGAAGGGACTGGAGTGGATTGGGCGTATCTATACCAGTGGGAGCACCAACTACAACCCCTCCCTCAAGAGTCGAGTCACCATGTCAGTAGACACGTCCAAGAACCAGTTCTCCCTGAAGCTGAGCTCTGTGACCGCCGCGGACACGGCCGTGTATTGCTGTGCGAGA	0	0	0	0	0	0	0	0	0	2	0	0	0	0	4	0	0	0	0	1	0	3	0	0	2	3	0	2	4	1	8	15
		IGHV4-4_40	AS3	OI			ATGAAACACCTGTGGTTCTTCCTCCTCCTGGTGGCAGCTCCCAGATGGGTCCTGTCCCAGGTGCAGCTGCAGGAGTCGGGCCCAGGACTGGTGAAGCCTTCGGAGACCCTGTCCCTCACCTGCACTGTCTCTGGTGGCTCCATCAGTAGTTACTACTGGAGCTGGATCCGGCAGCCCGCCGGGAAGGGACTGGAGTGGATTGGGCGTATCTATACCAGTGGGAGCACCAACTACAACCCCTCCCTCAAGAGTCGAGTCACCATGTCAGTAGACACGTCCAAGAACCAGTTCTCCCTGAAGCTGAGCTCTGTGACCGCCGCGGACACGGCCGTGTATTGCTGTGCGAGA	2	0	5	3	1	5	7	0	0	0	0	0	0	0	0	0	0	0	0	0	0	0	0	0	0	0	23	0	0	0	0	23
		IGHV4-4_43	AS3	OI			ATGAAACACCTGTGGTTCTTCCTCCTCCTGGTGGCAGCTCCCAGATGGGTCCTGTCCCAGGTGCAGCTGCAGGAGTCGGGCCCAGGACTGGTGAAGCCTTCGGAGACCCTGTCCCTCACCTGCGCTGTCTCTGGTGGCTCCATCAGTAGTTACTACTGGAGCTGGATCCGGCAGCCCGCCGGGAAGGGACTGGAGTGGATTGGGCGTATCTATACCAGTGGGAGCACCAACTACAACCCCTCCCTCAAGAGTCGAGTCACCATGTCAGTAGACACGTCCAAGAACCAGTTCTCCCTGAAGCTGAGCTCTGTGACCGCCGCGGACACGGCCGTGTATTACTGTGCGAGA	0	0	0	0	0	0	0	1	0	1	0	0	3	5	0	2	0	0	0	0	0	0	0	0	0	0	0	2	10	0	0	12
		IGHV4-4_44	AS3	OI			ATGAAACACCTGTGGTTCTTCCTCCTCCTGGTGGCAGCTCCCAGATGGGTCCTGTCCCAGGTGCAGCTGCAGGAGTCGGGCCCAGGACTGGTGAAGCCTTCGGAGACCCTGTCCCTCACCTGCGCTGTCTCTGGTGGCTCCATCAGTAGTTACTACTGGAGCTGGATCCGGCAGCCCGCCGGGAAGGGACTGGAGTGGATTGGGCGTATCTATACCAGTGGGAGCACCAACTACAACCCCTCCCTCAAGAGTCGAGTCACCATATCAGTAGACACGTCCAAGAACCAGTTCTCCCTGAAGCTGAGCTCTGTGACCGCCGCGGACACGGCCGTGTATTACTGTGCGAGA	0	0	0	0	0	0	0	0	0	0	0	0	0	1	2	0	4	2	3	0	0	0	0	0	0	0	0	0	3	9	0	12
	IGHV4-59	IGHV4-59_01	AS1	OI	IMGT		ATGAAACATCTGTGGTTCTTCCTTCTCCTGGTGGCAGCTCCCAGATGGGTCCTGTCCCAGGTGCAGCTGCAGGAGTCGGGCCCAGGACTGGTGAAGCCTTCGGAGACCCTGTCCCTCACCTGCACTGTCTCTGGTGGCTCCATCAGTAGTTACTACTGGAGCTGGATCCGGCAGCCCCCAGGGAAGGGACTGGAGTGGATTGGGTATATCTATTACAGTGGGAGCACCAACTACAACCCCTCCCTCAAGAGTCGAGTCACCATATCAGTAGACACGTCCAAGAACCAGTTCTCCCTGAAGCTGAGCTCTGTGACCGCTGCGGACACGGCCGTGTATTACTGTGCGAGAGA	114	65	93	109	82	80	110	131	78	97	168	117	136	146	143	134	164	169	159	170	171	109	172	153	149	160	653	474	676	833	743	3379
		IGHV4-59_02	AS2	OI			ATGAAACATCTGTGGTTCTTCCTTCTCCTGGTGGCAGCTCCCAGATGGGTCCTGTCCCAGGTGCAGCTGCAGGAGTCGGGCCCAGGACTGGTGAAGCCTTCGGAGACCCTGTCCCTCACCTGCACTGTCTCTGGTGGCTCCATCAGTAGTTACTACTGGAGCTGGATCCGGCAGCCCCCAGGGAAGGGACTGGAGTGGATTGGGTATATCTATTACAGTGGGAGCACCAACTACAACCCCTCCCTCAAGAGTCGAGTCACCATATCAGTAGACACGTCCAAGAACCAGTTCTCCCTGAAGCTGAGCTCTGTGACCGCCGCAGACACGGCCGTGTATTACTGTGCGAGAGA	7	10	9	6	17	6	7	18	2	9	9	25	26	25	12	21	12	12	9	12	13	31	18	34	26	24	62	38	109	58	133	400
		IGHV4-59_03	AS1	OI	VBASE2_c1		ATGAAACATCTGTGGTTCTTCCTCCTCCTGGTGGCAGCTCCCAGATGGGTCCTGTCCCAGGTGCAGCTGCAGGAGTCGGGCCCAGGACTGGTGAAGCCTTCGGAGACCCTGTCCCTCACCTGCACTGTCTCTGGTGGCTCCATCAGTAGTTACTACTGGAGCTGGATCCGGCAGCCCCCAGGGAAGGGACTGGAGTGGATTGGGTATATCTATTACAGTGGGAGCACCAACTACAACCCCTCCCTCAAGAGTCGAGTCACCATATCAGTAGACACGTCCAAGAACCAGTTCTCCCTGAAGCTGAGCTCTGTGACCGCTGCGGACACGGCCGTGTATTACTGTGCGAGAGA	31	17	37	30	27	23	41	10	10	7	13	8	14	2	12	18	9	10	9	18	21	7	10	11	11	5	206	40	54	67	44	411
		IGHV4-59_04	AS1	OI	IMGT, IgPdb		ATGAAACATCTGTGGTTCTTCCTTCTCCTGGTGGCAGCTCCCAGATGGGTCCTGTCCCAGGTGCAGCTGCAGGAGTCGGGCCCAGGACTGGTGAAGCCTTCGGAGACCCTGTCCCTCACCTGCACTGTCTCTGGTGGCTCCATCAGTAGTTACTACTGGAGCTGGATCCGGCAGCCCCCGGGGAAGGGACTGGAGTGGATTGGGTATATCTATTACAGTGGGAGCACCAACTACAACCCCTCCCTCAAGAGTCGAGTCACCATATCAGTAGACACGTCCAAGAACCAGTTCTCCCTGAAGCTGAGCTCTGTGACCGCTGCGGACACGGCCGTGTATTACTGTGCGAGAGA	0	3	0	0	0	0	0	22	33	47	8	12	16	20	34	17	0	0	0	0	0	16	1	2	4	5	3	110	99	0	28	240
		IGHV4-59_05	AS1	OI	IgPdb		ATGAAACATCTGTGGTTCTTCCTTCTCCTGGTGGCAGCTCCCAGATGGGTCCTGTCCCAGGTGCAGCTGCAGGAGTCGGGCCCAGGACTGGTGAAGCCTTCGGAGACCCTGTCCCTCACCTGCACTGTCTCTGGTGGCTCCATCAGTAGTCACTACTGGAGCTGGATCCGGCAGCCCCCAGGGAAGGGACTGGAGTGGATTGGGTATATCTATTACAGTGGGAGCACCAACTACAACCCCTCCCTCAAGAGTCGAGTCACCATATCAGTAGACACGTCCAAGAACCAGTTCTCCCTGAAGCTGAGCTCTGTGACCGCTGCGGACACGGCCGTGTATTACTGTGCGAGAGA	7	8	15	25	9	13	11	1	0	0	1	0	0	0	0	0	0	0	0	0	0	0	0	0	0	0	88	2	0	0	0	90
		IGHV4-59_06	AS2	OI			ATGAAACATCTGTGGTTCTTCCTTCTCCTGGTGGCAGCTCCCAGATGGGTCCTGTCCCAGGTGCAGCTGCAGGAGTCGGGCCCAGGACTGGTGAAGCCTTCACAGACCCTGTCCCTCACCTGCACTGTCTCTGGTGGCTCCATCAGTAGTTACTACTGGAGCTGGATCCGGCAGCCCCCAGGGAAGGGACTGGAGTGGATTGGGTATATCTATTACAGTGGGAGCACCAACTACAACCCCTCCCTCAAGAGTCGAGTCACCATATCAGTAGACACGTCCAAGAACCAGTTCTCCCTGAAGCTGAGCTCTGTGACCGCTGCGGACACGGCCGTGTATTACTGTGCGAGAGA	2	1	0	0	0	0	1	1	0	1	0	16	2	8	1	4	3	3	1	3	0	0	1	0	1	0	4	2	31	10	2	49
		IGHV4-59_07	AS2	OI			ATGAAACATCTGTGGTTCTTCCTTCTCCTGGTGGCAGCTCCCAGATGGGTCCTGTCCCAGGTGCAGCTGCAGGAGTCGGGCCCAGGACTGGTGAAGCCTTCGGAGACCCTGTCCCTCACCTGCACTGTCTCTGGTGGCTCCATCAGTAGTCACTACTGGAGCTGGATCCGGCAGCCCCCAGGGAAGGGACTGGAGTGGATTGGGTACATCTATACCAGTGGGAGCACCAACTACAACCCCTCCCTCAAGAGTCGAGTCACCATATCAGTAGACACGTCCAAGAACCAGTTCTCCCTGAAGCTGAGCTCTGTGACCGCTGCGGACACGGCCGTGTATTACTGTGCGAGAGA	4	3	3	7	12	6	4	1	0	1	1	0	0	0	0	0	0	0	0	0	0	0	0	0	0	0	39	3	0	0	0	42
		IGHV4-59_08	AS2	OI			ATGAAACATCTGTGGTTCTTCCTTCTCCTGGTGGCAGCTCCCAGATGGGTCCTGTCCCAGGTGCAGCTGCAGGAGTCGGGCCCAGGACTGGTGAAGCCTTCACAGACCCTGTCCCTCACCTGCACTGTCTCTGGTGGCTCCATCAGTAGTCACTACTGGAGCTGGATCCGGCAGCCCCCAGGGAAGGGACTGGAGTGGATTGGGTATATCTATTACAGTGGGAGCACCAACTACAACCCCTCCCTCAAGAGTCGAGTCACCATATCAGTAGACACGTCCAAGAACCAGTTCTCCCTGAAGCTGAGCTCTGTGACCGCTGCGGACACGGCCGTGTATTACTGTGCGAGAGA	4	3	5	5	6	5	5	0	0	0	0	0	0	0	0	0	0	0	0	0	0	0	0	0	0	0	33	0	0	0	0	33
		IGHV4-59_09	AS2	OI			ATGAAACATCTGTGGTTCTTCCTTCTCCTGGTGGCAGCTCCCAGATGGGTCCTGTCCCAGGTGCAGCTGCAGGAGTCGGGCCCAGGACTGGTGAAGCCTTCGGAGACCCTGTCCCTCACCTGCACTGTCTCTGGTGGCTCCATCAGTAGTCACTACTGGAGCTGGATCCGGCAGCCCCCAGGGAAGGGACTGGAGTGGATTGGGTACATCTATACCAGTGGGAGCACCAACTACAACCCCTCCCTCAAGAGTCGAGTCACCATATCAGTAGACACGTCCAAGAACCAGTTCTCCCTGAAGCTGAGCTCTGTGACCGCCGCAGACACGGCCGTGTATTACTGTGCGAGAGA	4	4	4	2	7	8	2	0	0	0	0	0	0	0	0	0	0	0	0	0	0	0	0	0	0	0	31	0	0	0	0	31
		IGHV4-59_10	AS1	OI	IMGT, IgPdb		ATGAAACATCTGTGGTTCTTCCTTCTCCTGGTGGCAGCTCCCAGATGGGTCCTGTCCCAGGTGCAGCTGCAGGAGTCGGGCCCAGGACTGGTGAAGCCTTCGGAGACCCTGTCCCTCACCTGCACTGTCTCTGGTGGCTCCATCAGTAGTTACTACTGGAGCTGGATCCGGCAGCCCCCGGGGAAGGGACTGGAGTGGATTGGGTATATCTATTACAGTGGGAGCACCAACTACAACCCCTCCCTCAAGAGTCGAGTCACCATATCAGTAGACACGTCCAAGAACCAGTTCTCCCTGAAGCTGAGCTCTGTGACCGCTGCGGACACGGCCGTGTATTACTGTGCGAGAGA	0	0	0	0	0	0	0	0	0	1	1	0	4	0	2	0	0	0	0	0	0	2	0	0	0	0	0	2	6	0	2	10
		IGHV4-59_11	AS3	OI			ATGAAACATCTGTGGTTCTTCCTTCTCCTGGTGGCAGCTCCCAGATGGGTCCTGTCCCAGGTGCAGCTGCAGGAGTCGGGCCCAGGACTGGTGAAGCCTTCGGAGACCCTGTCCCTCACCTGCACTGTCTCTGGTGGCTCCATCAGTAGTCACTACTGGAGCTGGATCCGGCAGCCCCCAGGGAAGGGGCTGGAGTGGATTGGGTATATCTATTACAGTGGGAGCACCAACTACAACCCCTCCCTCAAGAGTCGAGTCACCATATCAGTAGACACGTCCAAGAACCAGTTCTCCCTGAAGCTGAGCTCTGTGACCGCTGCGGACACGGCCGTGTATTACTGTGCGAGAGA	1	0	1	1	4	0	2	0	0	0	0	0	0	0	0	0	0	0	0	0	0	0	0	0	0	0	9	0	0	0	0	9
		IGHV4-59_12	AS3	OI			ATGAAACATCTGTGGTTCTTCCTTCTCCTGGTGGCAGCTCCCAGATGGGTCCTGTCCCAGGTGCAGCTGCAGGAGTCGGGCCCAGGACTGGTGAAGCCTTCGGAGACCCTGTCCCTCACCTGCACTGTCTCTGGTGGCTCCATCAGTAGTTACTACTGGAGCTGGATCCGGCAGCCCCCAGGGAAGGGACTGGAGTGGATTGGGTACATCTATACCAGTGGGAGCACCAACTACAACCCCTCCCTCAAGAGTCGAGTCACCATATCAGTAGACACGTCCAAGAACCAGTTCTCCCTGAAGCTGAGCTCTGTGACCGCTGCGGACACGGCCGTGTATTACTGTGCGAGAGA	0	0	0	5	1	1	0	0	0	0	0	0	0	0	0	0	0	0	0	1	0	0	0	0	0	0	7	0	0	1	0	8
		IGHV4-59_13	AS3	OI			ATGAAACATCTGTGGTTCTTCCTTCTCCTGGTGGCAGCTCCCAGATGGGTCCTGTCCCAGGTGCAGCTGCAGGAGTCGGGCCCAGGACTGGTGAAGCCTTCGGAGACCCTGTCCCTCACCTGCACTGTCTCTGGTGGCTCCATCAGTAGTTACTACTGGAGCTGGATCCGGCAGCCCCCAGGGAAGGGACTGGAGTGGATTGGGTATATCTATTACAGTGGGAGCACCAACTACAACCCCTCCCTCAAGAGTCGAGTCACCATATCAGTAGACACTTCCAAGAACCAGTTCTCCCTGAAGCTGAGCTCTGTGACCGCTGCGGACACGGCCGTGTATTACTGTGCGAGAGA	0	0	0	8	0	0	0	0	0	0	0	0	0	0	0	0	0	0	0	0	0	0	0	0	0	0	8	0	0	0	0	8
	IGHV4-61	IGHV4-61_01	AS1	OI	IMGT, VBASE2_c1		ATGAAACACCTGTGGTTCTTCCTCCTCCTGGTGGCAGCTCCCAGATGGGTCCTGTCCCAGGTGCAGCTGCAGGAGTCGGGCCCAGGACTGGTGAAGCCTTCGGAGACCCTGTCCCTCACCTGCACTGTCTCTGGTGGCTCCGTCAGCAGTGGTAGTTACTACTGGAGCTGGATCCGGCAGCCCCCAGGGAAGGGACTGGAGTGGATTGGGTATATCTATTACAGTGGGAGCACCAACTACAACCCCTCCCTCAAGAGTCGAGTCACCATATCAGTAGACACGTCCAAGAACCAGTTCTCCCTGAAGCTGAGCTCTGTGACCGCTGCGGACACGGCCGTGTATTACTGTGCGAGA	34	30	27	34	34	36	18	118	85	125	127	81	104	122	148	96	138	133	133	139	137	101	88	71	73	75	213	455	551	680	408	2307
		IGHV4-61_02	AS1	OI	IMGT, VBASE2_c1		ATGAAACATCTGTGGTTCTTCCTCCTCCTGGTGGCAGCTCCCAGATGGGTCCTGTCCCAGGTGCAGCTGCAGGAGTCGGGCCCAGGACTGGTGAAGCCTTCGGAGACCCTGTCCCTCACCTGCACTGTCTCTGGTGGCTCCGTCAGCAGTGGTAGTTACTACTGGAGCTGGATCCGGCAGCCCCCAGGGAAGGGACTGGAGTGGATTGGGTATATCTATTACAGTGGGAGCACCAACTACAACCCCTCCCTCAAGAGTCGAGTCACCATATCAGTAGACACGTCCAAGAACCAGTTCTCCCTGAAGCTGAGCTCTGTGACCGCTGCGGACACGGCCGTGTATTACTGTGCGAGA	2	1	1	4	1	5	3	0	0	0	2	0	0	0	0	0	0	0	0	0	0	0	0	0	0	0	17	2	0	0	0	19
		IGHV4-61_03	AS2	OI			ATGAAACACCTGTGGTTCTTCCTCCTCCTGGTGGCAGCTCCCAGATGGGTCCTGTCCCAGGTGCAGCTGCAGGAGTCGGGCCCAGGACTGGTGAAGCCTTCGGAGACCCTGTCCCTCACCTGCACTGTCTCTGGTGGCTCCGTCAGCAGTGGTAGTTACTACTGGAGCTGGATCCGGCAGCCCCCAGGGAAGGGACTGGAGTGGATTGGGTATATCTATTACAGTGGGAGCACCAACTACAACCCCTCCCTCAAGAGTCGAGTCACCATATCAGTAGACACGTCCAAGAACCAGTTCTCCCTGAAGCTGAGCTCTGTGACCGCCGCAGACACGGCCGTGTATTACTGTGCGAGA	8	5	2	4	6	8	8	7	10	3	12	21	23	24	9	19	12	9	9	11	12	12	8	12	7	14	41	32	96	53	53	275
		IGHV4-61_04	AS2	OI			ATGAAACATCTGTGGTTCTTCCTCCTCCTGGTGGCAGCTCCCAGATGGGTCCTGTCCCAGGTGCAGCTGCAGGAGTCGGGCCCAGGACTGGTGAAGCCTTCACAGACCCTGTCCCTCACCTGCACTGTCTCTGGTGGCTCCGTCAGCAGTGGTAGTTACTACTGGAGCTGGATCCGGCAGCCCGCCGGGAAGGGACTGGAGTGGATTGGGCGTATCTATACCAGTGGGAGCACCAACTACAACCCCTCCCTCAAGAGTCGAGTCACCATATCAGTAGACACGTCCAAGAACCAGTTCTCCCTGAAGCTGAGCTCTGTGACCGCCGCAGACACGGCCGTGTATTACTGTGCGAGA	23	9	27	29	26	13	32	8	3	2	2	24	5	7	9	12	2	3	2	7	8	6	3	6	5	5	159	15	57	22	25	278
		IGHV4-61_05	AS2	OI			ATGAAACACCTGTGGTTCTTCCTCCTCCTGGTGGCAGCTCCCAGATGGGTCCTGTCCCAGGTGCAGCTGCAGGAGTCGGGCCCAGGACTGGTGAAGCCTTCGGAGACCCTGTCCCTCACCTGCACTGTCTCTGGTGGCTCCGTCAGCAGTGGTAGTTACTACTGGAGCTGGATCCGGCAGCCCCCAGGGAAGGGACTGGAGTGGATTGGGTATATCTATTACAGTGGGAGCACCAACTACAACCCCTCCCTCAAGAGTCGAGTCACCATATCAGTAGACACGTCCAAGAACCAGTTCTCCCTGAAGCTGAGCTCTGTGACCGCCGCGGACACGGCCGTGTATTACTGTGCGAGA	6	1	3	2	3	3	3	7	3	6	6	4	5	9	5	5	5	8	5	4	5	6	10	7	7	8	21	22	28	27	38	136
		IGHV4-61_07	AS2	OI			ATGAAACATCTGTGGTTCTTCCTCCTCCTGGTGGCAGCTCCCAGATGGGTCCTGTCCCAGGTGCAGCTGCAGGAGTCGGGCCCAGGACTGGTGAAGCCTTCACAGACCCTGTCCCTCACCTGCACTGTCTCTGGTGGCTCCGTCAGCAGTGGTAGTTACTACTGGAGCTGGATCCGGCAGCCCGCCGGGAAGGGACTGGAGTGGATTGGGCATATCTATACCAGTGGGAGCACCAACTACAACCCCTCCCTCAAGAGTCGAGTCACCATATCAGTAGACACGTCCAAGAACCAGTTCTCCCTGAAGCTGAGCTCTGTGACCGCCGCAGACACGGCCGTGTATTACTGTGCGAGA	3	3	5	2	4	4	6	2	0	0	2	3	0	1	2	6	2	0	1	1	1	0	1	0	1	0	27	4	12	5	2	50
		IGHV4-61_08	AS2	OI			ATGAAACATCTGTGGTTCTTCCTCCTCCTGGTGGCAGCTCCCAGATGGGTCCTGTCCCAGGTGCAGCTGCAGGAGTCGGGCCCAGGACTGGTGAAGCCTTCGGAGACCCTGTCCCTCACCTGCACTGTCTCTGGTGGCTCCGTCAGCAGTGGTAGTTACTACTGGAGCTGGATCCGGCAGCCCCCAGGGAAGGGACTGGAGTGGATTGGGTATATCTATTACAGTGGGAGCACCAACTACAACCCCTCCCTCAAGAGTCGAGTCACCATATCAGTAGACACGTCCAAGAACCAGTTCTCCCTGAAGCTGAGCTCTGTGACCGCCGCAGACACGGCCGTGTATTACTGTGCGAGA	2	2	0	0	1	1	4	3	0	1	2	2	2	1	1	3	1	1	2	1	3	2	0	1	0	1	10	6	9	8	4	37
		IGHV4-61_09	AS2	OI			ATGAAACACCTGTGGTTCTTCCTCCTCCTGGTGGCAGCTCCCAGATGGGTCCTGTCTCAGGTGCAGCTGCAGGAGTCGGGCCCAGGACTGGTGAAGCCTTCGGGGACCCTGTCCCTCACCTGCGCTGTCTCTGGTGGCTCCGTCAGCAGTGGTAGTTACTACTGGAGCTGGATCCGGCAGCCCCCAGGGAAGGGACTGGAGTGGATTGGGTATATCTATTACAGTGGGAGCACCAACTACAACCCCTCCCTCAAGAGTCGAGTCACCATATCAGTAGACACGTCCAAGAACCAGTTCTCCCTGAAGCTGAGCTCTGTGACCGCCGCAGACACGGCCGTGTATTACTGTGCGAGA	1	0	0	0	1	0	0	0	1	0	3	0	1	0	3	0	1	1	0	0	1	1	3	4	2	12	2	4	4	3	22	35
		IGHV4-61_11	AS2	OI			ATGAAACATCTGTGGTTCTTCCTCCTCCTGGTGGCAGCTCCCAGATGGGTCCTGTCCCAGGTGCAGCTGCAGGAGTCGGGCCCAGGACTGGTGAAGCCTTCACAGACCCTGTCCCTCACCTGCACTGTCTCTGGTGGCTCCGTCAGCAGTGGTAGTTACTACTGGAGCTGGATCCGGCAGCCCGCCGGGAAGGGACTGGAGTGGATTGGGTATATCTATTACAGTGGGAGCACCAACTACAACCCCTCCCTCAAGAGTCGAGTCACCATATCAGTAGACACGTCCAAGAACCAGTTCTCCCTGAAGCTGAGCTCTGTGACCGCCGCGGACACGGCCGTGTATTACTGTGCGAGA	0	0	1	2	3	0	2	0	0	0	0	2	0	1	0	5	0	0	1	0	4	0	0	1	0	0	8	0	8	5	1	22
		IGHV4-61_12	AS2	OI			ATGAAACATCTGTGGTTCTTCCTCCTCCTGGTGGCAGCTCCCAGATGGGTCCTGTCTCAGGTGCAGCTGCAGGAGTCGGGCCCAGGACTGGTGAAGCCTTCACGGACCCTGTCCCTCACCTGCACTGTCTCTGGTGGCTCCGTCAGCAGTGGTAGTTACTACTGGAGCTGGATCCGGCAGCCCGCCGGGAAGGGACTGGAGTGGATTGGGCGTATCTATACCAGTGGGAGCACCAACTACAACCCCTCCCTCAAGAGTCGAGTCACCATATCAGTAGACACGTCCAAGAACCAGTTCTCCCTGAAGCTGAGCTCTGTGACCGCCGCAGACACGGCCGTGTATTACTGTGCGAGA	0	2	3	5	4	2	4	1	0	0	0	0	0	0	0	0	0	0	0	0	1	0	0	0	0	0	20	1	0	1	0	22
		IGHV4-61_13	AS2	OI			ATGAAACATCTGTGGTTCTTCCTCCTCCTGGTGGCAGCTCCCAGATGGGTCCTGTCTCAGGTGCAGCTGCAGGAGTCGGGCCCAGGACTGGTGAAGCCTTCACAGACCCTGTCCCTCACCTGCACTGTCTCTGGTGGCTCCGTCAGCAGTGGTAGTTACTACTGGAGCTGGATCCGGCAGCCCGCCGGGAAGGGACTGGAGTGGATTGGGCGTATCTATACCAGTGGGAGCACCAACTACAACCCCTCCCTCAAGAGTCGAGTCACCATATCAGTAGACACGTCCAAGAACCAGTTCTCCCTGAAGCTGAGCTCTGTGACCGCCGCAGACACGGCCGTGTATTACTGTGCGAGA	2	1	7	1	2	2	1	1	0	0	0	0	2	0	0	0	0	0	0	0	0	0	1	1	0	0	16	1	2	0	2	21
		IGHV4-61_15	AS3	OI			ATGAAACATCTGTGGTTCTTCCTCCTCCTGGTGGCAGCTCCCAGATGGGTCCTGTCCCAGGTGCAGCTGCAGGAGTCGGGCCCAGGACTGGTGAAGCCTTCACAGACCCTGTCCCTCACCTGCACTGTCTCTGGTGGCTCCGTCAGCAGTGGTAGTTACTACTGGAGCTGGATCCGGCAGCCCGCCGGGAAGGGACTGGAGTGGATTGGGCGTATCTATACCAGTGGGAGCACCAACTACAACCCCTCCCTCAAGAGTCGAGTCACCATATCAGTAGACACGTCCAAGAACCAGTTCTCCCTGAAGCTGAGCTCTGTGACCGCCGCGGACACGGCCGTGTATTACTGTGCGAGA	2	0	4	4	0	1	2	0	0	0	0	0	1	1	0	0	0	0	0	0	1	0	0	0	1	0	13	0	2	1	1	17
		IGHV4-61_16	AS3	OI			ATGAAACATCTGTGGTTCTTCCTCCTCCTGGTGGCAGCTCCCAGATGGGTCCTGTCTCAGGTGCAGCTGCAGGAGTCGGGCCCAGGACTGGTGAAGCCTTCACAGACCCTGTCCCTCACCTGCACTGTCTCTGGTGGCTCCGTCAGCAGTGGTAGTTACTACTGGAGCTGGATCCGGCAGCCCGCCGGGAAGGGACTGGAGTGGATTGGGCATATCTATACCAGTGGGAGCACCAACTACAACCCCTCCCTCAAGAGTCGAGTCACCATATCAGTAGACACGTCCAAGAACCAGTTCTCCCTGAAGCTGAGCTCTGTGACCGCCGCAGACACGGCCGTGTATTACTGTGCGAGA	3	1	1	6	1	0	2	0	0	0	0	0	0	0	0	0	0	0	0	0	0	0	0	0	0	0	14	0	0	0	0	14
		IGHV4-61_17	AS3	OI			ATGAAACATCTGTGGTTCTTCCTCCTCCTGGTGGCAGCTCCCAGATGGGTCCTGTCCCAGGTGCAGCTGCAGGAGTCGGGCCCAGGACTGGTGAAGCCTTCGGAGACCCTGTCCCTCACCTGCACTGTCTCTGGTGGCTCCGTCAGCAGTGGTAGTTACTACTGGAGCTGGATCCGGCAGCCCGCCGGGAAGGGACTGGAGTGGATTGGGTATATCTATTACAGTGGGAGCACCAACTACAACCCCTCCCTCAAGAGTCGAGTCACCATATCAGTAGACACGTCCAAGAACCAGTTCTCCCTGAAGCTGAGCTCTGTGACCGCTGCGGACACGGCCGTGTATTACTGTGCGAGA	1	0	4	2	0	1	3	1	1	0	0	0	0	0	0	0	0	0	0	0	0	0	0	0	0	0	11	2	0	0	0	13
		IGHV4-61_18	AS3	OI			ATGAAACACCTGTGGTTCTTCCTCCTCCTGGTGGCAGCTCCCAGATGGGTCCTGTCCCAGGTGCAGCTGCAGGAGTCGGGCCCAGGACTGGTGAAGCCTTCGGAGACCCTGTCCCTCACCTGCACTGTCTCTGGTGGCTCCGTCAGCAGTGGTAGTTACTACTGGAGCTGGATCCGGCAGCCACCAGGGAAGGGACTGGAGTGGATTGGGTATATCTATTACAGTGGGAGCACCAACTACAACCCCTCCCTCAAGAGTCGAGTCACCATATCAGTAGACACGTCCAAGAACCAGTTCTCCCTGAAGCTGAGCTCTGTGACCGCTGCGGACACGGCCGTGTATTACTGTGCGAGA	0	0	0	0	0	0	0	1	0	1	1	0	0	0	0	0	1	0	0	0	0	2	2	1	0	4	0	3	0	1	9	13
		IGHV4-61_19	AS3	OI			ATGAAACACCTGTGGTTCTTCCTCCTCCTGGTGGCAGCTCCCAGATGGGTCCTGTCTCAGGTGCAGCTGCAGGAGTCGGGCCCAGGACTGGTGAAGCCTTCACGGACCCTGTCCCTCACCTGCGCTGTCTCTGGTGGCTCCGTCAGCAGTGGTGGTTACTCCTGGAGCTGGATCCGGCAGCCACCAGGGAAGGGACTGGAGTGGATTGGGTATATCTATTACAGTGGGAGCACCAACTACAACCCCTCCCTCAAGAGTCGAGTCACCATATCAGTAGACACGTCCAAGAACCAGTTCTCCCTGAAGCTGAGCTCTGTGACCGCCGCAGACACGGCCGTGTATTACTGTGCGAGA	0	0	0	0	0	0	0	0	0	0	0	0	0	0	0	0	1	0	0	0	0	2	1	4	2	2	0	0	0	1	11	12
		IGHV4-61_20	AS3	OI			ATGAAACATCTGTGGTTCTTCCTCCTCCTGGTGGCAGCTCCCAGATGGGTCCTGTCCCAGGTGCAGCTGCAGGAGTCGGGCCCAGGACTGGTGAAGCCTTCGGAGACCCTGTCCCTCACCTGCACTGTCTCTGGTGGCTCCGTCAGCAGTGGTAGTTACTACTGGAGCTGGATCCGGCAGCCCGCCGGGAAGGGACTGGAGTGGATTGGGCGTATCTATACCAGTGGGAGCACCAACTACAACCCCTCCCTCAAGAGTCGAGTCACCATATCAGTAGACACGTCCAAGAACCAGTTCTCCCTGAAGCTGAGCTCTGTGACCGCCGCAGACACGGCCGTGTATTACTGTGCGAGA	0	0	0	1	1	0	0	0	0	0	0	4	2	2	0	1	0	0	0	0	0	0	0	0	0	0	2	0	9	0	0	11
		IGHV4-61_23	AS3	OI			ATGAAACACCTGTGGTTCTTCCTCCTCCTGGTGGCAGCTCCCAGATGGGTCCTGTCCCAGGTGCAGCTGCAGGAGTCGGGCCCAGGACTGGTGAAGCCTTCGGAGACCCTGTCCCTCACCTGCACTGTCTCTGGTGGCTCCGTCAGCAGTGGTAGTTACTACTGGAGCTGGATCCGGCAGCCCGCCGGGAAGGGACTGGAGTGGATTGGGCATATCTATACCAGTGGGAGCACCAACTACAACCCCTCCCTCAAGAGTCGAGTCACCATATCAGTAGACACGTCCAAGAACCAGTTCTCCCTGAAGCTGAGCTCTGTGACCGCCGCGGACACGGCCGTGTATTACTGTGCGAGA	0	0	1	4	0	0	0	0	0	0	0	0	0	0	0	1	0	1	0	0	0	0	0	0	0	0	5	0	1	1	0	7
		IGHV4-61_24	AS3	OI			ATGAAACACCTGTGGTTCTTCCTCCTCCTGGTGGCAGCTCCCAGATGGGTCCTGTCCCAGGTGCAGCTGCAGGAGTCGGGCCCAGGACTGGTGAAGCCTTCGGAGACCCTGTCCCTCACCTGCACTGTCTCTGGTGGCTCCGTCAGCAGTGGTGGTTACTCCTGGAGCTGGATCCGGCAGCCACCAGGGAAGGGACTGGAGTGGATTGGGTATATCTATTACAGTGGGAGCACCAACTACAACCCCTCCCTCAAGAGTCGAGTCACCATATCAGTAGACACGTCCAAGAACCAGTTCTCCCTGAAGCTGAGCTCTGTGACCGCCGCGGACACGGCCGTGTATTACTGTGCGAGA	0	0	0	1	0	0	0	0	0	0	0	0	0	0	0	0	0	0	0	0	0	1	0	4	1	0	1	0	0	0	6	7
	IGHV5-51	IGHV5-51_01	AS1	SE	IMGT		ATGGGGTCAACCGCCATCCTCGCCCTCCTCCTGGCTGTTCTCCAAGGAGTCTGTGCCGAGGTGCAGCTGGTGCAGTCTGGAGCAGAGGTGAAAAAGCCGGGGGAGTCTCTGAAGATCTCCTGTAAGGGTTCTGGATACAGCTTTACCAGCTACTGGATCGGCTGGGTGCGCCAGATGCCCGGGAAAGGCCTGGAGTGGATGGGGATCATCTATCCTGGTGACTCTGATACCAGATACAGCCCGTCCTTCCAAGGCCAGGTCACCATCTCAGCCGACAAGTCCATCAGCACCGCCTACCTGCAGTGGAGCAGCCTGAAGGCCTCGGACACCGCCATGTATTACTGTGCGAGA	93	60	105	147	81	90	110	30	18	8	43	11	18	17	8	14	38	39	31	38	47	23	37	27	41	19	686	99	68	193	147	1193
		IGHV5-51_02	AS1	SE	VBASE2_c1		ATGGGGTCAACCGCCATCCTCGCCCTCCTCCTGGCTGTTCTCCAAGGAGTCTGTGCCGAGGTGCAGCTGGTGCAGTCTGGAGCAGAGGTGAAAAAGCCCGGGGAGTCTCTGAAGATCTCCTGTAAGGGTTCTGGATACAGCTTTACCAGCTACTGGATCGGCTGGGTGCGCCAGATGCCCGGGAAAGGCCTGGAGTGGATGGGGATCATCTATCCTGGTGACTCTGATACCAGATACAGCCCGTCCTTCCAAGGCCAGGTCACCATCTCAGCCGACAAGTCCATCAGCACCGCCTACCTGCAGTGGAGCAGCCTGAAGGCCTCGGACACCGCCATGTATTACTGTGCGAGA	88	61	73	73	103	57	91	146	105	158	157	163	167	177	183	172	145	150	138	163	146	137	165	162	142	171	546	566	862	742	777	3493
		IGHV5-51_03	AS1	SE	VBASE2_c1, IMGT		ATGGGGTCAACCGCCATCCTTGCCCTCCTCCTGGCTGTTCTCCAAGGAGTCTGTGCCGAGGTGCAGCTGGTGCAGTCTGGAGCAGAGGTGAAAAAGCCCGGGGAGTCTCTGAAGATCTCCTGTAAGGGTTCTGGATACAGCTTTACCAGCTACTGGATCGGCTGGGTGCGCCAGATGCCCGGGAAAGGCCTGGAGTGGATGGGGATCATCTATCCTGGTGACTCTGATACCAGATACAGCCCGTCCTTCCAAGGCCAGGTCACCATCTCAGCCGACAAGTCCATCAGCACCGCCTACCTGCAGTGGAGCAGCCTGAAGGCCTCGGACACCGCCATGTATTACTGTGCGAGA	0	0	0	0	0	0	0	7	4	2	8	0	0	0	0	1	10	4	9	5	12	2	2	7	4	10	0	21	1	40	25	87
		IGHV5-51_04	AS2	SE		MK978142	ATGGGGTCAACCGCCATCCTCGCCCTCCTCCTGGCTGTTCTCCAAGGAGTCTGTGCCGAGGTGCAGCTGGTGCAGTCTGGAGCAGAGGTGAAAAAGCCCGGGGAGTCTCTGAAGATCTCCTGTAAGGGTTCTGGATACAGCTTTACCAGCTACTGGATCGGCTGGGTGCACCAGATGCCCGGGAAAGGCCTGGAGTGGATGGGGATCATCTATCCTGGTGACTCTGATACCAGATACAGCCCGTCCTTCCAAGGCCAGGTCACCATCTCAGCCGACAAGTCCATCAGCACCGCCTACCTGCAGTGGAGCAGCCTGAAGGCCTCGGACACCGCCATGTATTACTGTGCGAGA	0	0	0	0	0	0	0	0	0	0	0	10	17	14	16	8	0	1	0	0	0	2	0	1	1	1	0	0	65	1	5	71
		IGHV5-51_05	AS1	SE	VBASE2_c1		ATGGGGTCAACCGCCATCCTCGCCCTCCTCCTGGCTGTTATCCAAGGAGTCTGTGCCGAGGTGCAGCTGGTGCAGTCTGGAGCAGAGGTGAAAAAGCCGGGGGAGTCTCTGAAGATCTCCTGTAAGGGTTCTGGATACAGCTTTACCAGCTACTGGATCGGCTGGGTGCGCCAGATGCCCGGGAAAGGCCTGGAGTGGATGGGGATCATCTATCCTGGTGACTCTGATACCAGATACAGCCCGTCCTTCCAAGGCCAGGTCACCATCTCAGCCGACAAGTCCATCAGCACCGCCTACCTGCAGTGGAGCAGCCTGAAGGCCTCGGACACCGCCATGTATTACTGTGCGAGA	9	0	13	2	7	17	6	1	0	1	0	0	0	0	0	0	0	0	0	1	0	0	0	0	0	0	54	2	0	1	0	57
	IGHV6-1	IGHV6-1_01	AS1	SE	IMGT		ATGTCTGTCTCCTTCCTCATCTTCCTGCCCGTGCTGGGCCTCCCATGGGGTGTCCTGTCACAGGTACAGCTGCAGCAGTCAGGTCCAGGACTGGTGAAGCCCTCGCAGACCCTCTCACTCACCTGTGCCATCTCCGGGGACAGTGTCTCTAGCAACAGTGCTGCTTGGAACTGGATCAGGCAGTCCCCATCGAGAGGCCTTGAGTGGCTGGGAAGGACATACTACAGGTCCAAGTGGTATAATGATTATGCAGTATCTGTGAAAAGTCGAATAACCATCAACCCAGACACATCCAAGAACCAGTTCTCCCTGCAGCTGAACTCTGTGACTCCCGAGGACACGGCTGTGTATTACTGTGCAAGA	131	76	140	130	139	94	159	181	127	170	204	182	202	208	207	196	198	197	179	210	212	172	206	201	192	203	869	682	995	996	974	4516
		IGHV6-1_02	AS1	SE	IgPdb		ATGTCTGTCTCCTTCCTCATCTTCCTGCCCGTGCTGGGCCTCCCATGGGGTGTCCTGTCACAGGTACAGCTGCAGCAGTCAGGTCCAGGACTGGTGAAGCCCTCGCAGACCCTCTCACTCACCTGTGCCATCTCCGGGGACAGTGTCTCTAGCAACAGTGCTGCTTGGAACTGGATCAGGCAGTCCCCATCGAGAGGCCTTGAGTGGCTGGGAAGGACATACTACAGGTCCAAGTGGTATAATGATTATGCAGTATCTGTGAAAAGTTGAATAACCATCAACCCAGACACATCCAAGAACCAGTTCTCCCTGCAGCTGAACTCTGTGACTCCCGAGGACACGGCTGTGTATTACTGTGCAAGA	60	44	53	95	59	75	54	5	1	0	4	0	0	0	0	1	0	0	0	1	1	0	0	0	0	0	440	10	1	2	0	453
	IGHV7-81	IGHV7-81_01	AS1	SE	IMGT		ATGGACTGGACCTGGAGCATCCTCTTCTTGGTGGCAGCAGCAACAGGTACCTACTCCCAGGTGCAGCTGGTGCAGTCTGGCCATGAGGTGAAGCAGCCTGGGGCCTCAGTGAAGGTCTCCTGCAAGGCTTCTGGTTACAGTTTCACCACCTATGGTATGAATTGGGTGCCACAGGCCCCTGGACAAGGGCTTGAGTGGATGGGATGGTTCAACACCTACACTGGGAACCCAACATATGCCCAGGGCTTCACAGGACGGTTTGTCTTCTCCATGGACACCTCTGCCAGCACAGCATACCTGCAGATCAGCAGCCTAAAGGCTGAGGACATGGCCATGTATTACTGTGCGAGA	123	83	123	132	123	100	139	166	124	158	187	183	202	205	205	187	194	193	179	204	206	155	187	185	186	188	823	635	982	976	901	4317
		IGHV7-81_02	AS2	SE		MK978143	ATGGACTGGACCTGGAGCATCCTCTTCTTGGTGGCAGCAGCAACAGGTACCTACTCCCAGGTGCAGCTGGTGCAGTCTGGCCATGAGGTGAAGCAGCCTGGGGCCTCAGTGAAGGTCTCCTGCAAGGCTTCTGGTTACAGTTTCACCACCTATGGTATGAATTGGGTGCCACAGGCCCCTGGACAAGGGCTTGAGTGGATGGGATGGTTCAACACCTACACTGGGAACCCAACATATGCCCAGGGCTTCACAGGACGGTTTGTCTTCTCCATGGACACCTCTGCCAGCATAGCATACATGCAGATCAGCAGCCTAAAGGCTGAGGACATGGCCATGTATTACTGTGCGAGA	42	23	55	74	60	39	51	7	0	3	12	0	0	0	0	0	0	0	0	1	2	0	0	0	0	0	344	22	0	3	0	369
		IGHV7-81_03	AS2	SE		MK978144	ATGGACTGGACCTGGAGCATCCTCTTCTTGGTGGCAGCAGCAACAGGTACCTACTCCCAGGTGCAGTTGGTGCAGTCTGGCCATGAGGTGAAGCAGCCTGGGGCCTCAGTGAAGGTCTCCTGCAAGGCTTCTGGTTACAGTTTCACCACCTATGGTATGAATTGGGTGCCACAGGCCCCTGGACAAGGGCTTGAGTGGATGGGATGGTTCAACACCTACACTGGGAACCCAACATATGCCCAGGGCTTCACAGGACGGTTTGTCTTCTCCATGGACACCTCTGCCAGCACAGCATACCTGCAGATCAGCAGCCTAAAGGCTGAGGACATGGCCATGTATTACTGTGCGAGA	8	8	5	4	0	7	4	3	4	7	4	3	4	5	3	9	3	3	3	6	2	15	17	17	6	15	36	18	24	17	70	165
		IGHV7-81_04	AS2	SE		MK978145	ATGGACTGGACCTGGAGCATCCTCTTCTTGGTGGCAGCAGCAACAGGTACCTACTCCCAGGTGCAGCTGGTGCAGTCTGGCCATGAGGTGAAGCAGCCTGGGGCCTCAGTGAAGGTCTCCTGCAAGGCTTCTGTTTACAGTTTCACCACCTATGGTATGAATTGGGTGCCACAGGCCCCTGGACAAGGGCTTGAGTGGATGGGATGGTTCAACACCTACACTGGGAACCCAACATATGCCCAGGGCTTCACAGGACGGTTTGTCTTCTCCATGGACACCTCTGCCAGCACAGCATACCTGCAGATCAGCAGCCTAAAGGCTGAGGACATGGCCATGTATTACTGTGCGAGA	7	1	7	5	0	7	10	0	0	1	0	0	0	0	0	0	0	0	0	0	0	0	0	0	0	0	37	1	0	0	0	38
		IGHV7-81_05	AS2	SE			ATGGACTGGACCTGGAGCATCCTCTTCTTGGTGGCAGCAGCAACAGGTACCTACTCCCAGGTGCAGCTGGTGCAGTCTGGCCATGAGGTGAAGCAGCCTGGGGCCTCAGTGAAGGTCTCCTGCAAGGCTTCTGTTTACAGTTTCACCACCTATGGTATGAATTGGGTGCCACAGGCCCCTGGACAAGGGCTTGAGTGGATGGGATGGTTCAACACCTACACTGGGAACCCAACATATGCCCAGGGCTTCACAGGACGGTTTGTCTTCTCCATGGACACCTCTGCCAGCATAGCATACATGCAGATCAGCAGCCTAAAGGCTGAGGACATGGCCATGTATTACTGTGCGAGA	3	1	4	3	6	6	6	0	0	0	0	0	0	0	0	0	0	0	0	0	0	0	0	0	0	0	29	0	0	0	0	29
		IGHV7-81_07	AS3	SE			ATGGACTGGACCTGGAGCATCCTCTTCTTGGTGGCAGCAGCAACAGGTACCTACTCCCAGGTGCAGTTGGTGCAGTCTGGCCATGAGGTGAAGCAGCCTGGGGCCTCAGTGAAGGTCTCCTGCAAGGCTTCTGGTTACAGTTTCACCACCTATGGTATGAATTGGGTGCCACAGGCCCCTGGACAAGGGCTTGAGTGGATGGGATGGTTCAACACCTACACTGGGAACCCAACATATGCCCAGGGCTTCACAGGACGGTTTGTCTTCTCCATGGACACCTCTGCCAGCATAGCATACATGCAGATCAGCAGCCTAAAGGCTGAGGACATGGCCATGTATTACTGTGCGAGA	3	2	0	0	1	4	2	0	0	0	0	0	0	0	0	0	0	0	0	0	0	0	0	0	0	0	12	0	0	0	0	12
	IGHD GENE-SEGMENTS
								African Populations							American Populations				East Asain Populations					European Populations					Soth Asian Populations					Super-Populations
	IGHD	ALLELE IDENTIFIERS	Levels		Germline database Mapping		SEQUENCE	ACB	ASW	ESN	GWD	LWK	MSL	YRI	CLM	MXL	PEL	PUR	CDX	CHB	CHS	JPT	KHV	CEU	FIN	GBR	IBS	TSI	BEB	GIH	ITU	PJL	STU	AFR	AMR	EAS	EUR	SAS	Total number of Haplotypes
	IGHD1-1	IGHD1-1_01	AS1	SE	IMGT		GGTACAACTGGAACGAC	192	122	198	225	198	170	216	187	128	170	208	186	206	209	207	197	198	198	182	214	214	172	206	204	192	204	1321	693	1005	1006	978	5003
	IGHD1-14	IGHD1-14_01	AS1	SE	IMGT		GGTATAACCGGAACCAC	192	122	198	226	198	170	216	186	128	170	208	182	206	209	208	193	198	198	182	214	214	172	206	204	192	204	1322	692	998	1006	978	4996
		IGHD1-14_02	AS3	SE			GGTATAACCAGAACCAC	0	0	0	0	0	0	0	0	0	0	0	4	0	1	0	5	0	0	0	0	0	0	0	0	0	0	0	0	10	0	0	10
	IGHD1-20	IGHD1-20_01	AS1	SE	IMGT		GGTATAACTGGAACGAC	192	122	196	225	198	170	216	188	128	169	208	186	206	210	208	197	197	198	182	214	214	172	205	204	192	203	1319	693	1007	1005	976	5000
	IGHD1-26	IGHD1-26_01	AS1	SE	IMGT		GGTATAGTGGGAGCTACTAC	192	121	197	226	198	168	216	188	128	170	208	184	206	210	208	198	198	198	182	214	214	172	206	204	192	204	1318	694	1006	1006	978	5002
	IGHD1-7	IGHD1-7_01	AS1	SE	IMGT		GGTATAACTGGAACTAC	188	120	197	226	197	168	216	188	128	170	208	186	206	210	208	198	198	198	182	214	214	172	206	204	192	204	1312	694	1008	1006	978	4998
	IGHD2-15	IGHD2-15_01	AS1	SE	IMGT		AGGATATTGTAGTGGTGGTAGCTGCTACTCC	192	122	196	226	196	170	216	186	128	169	208	185	206	210	208	198	198	197	182	212	214	170	206	204	192	204	1318	691	1007	1003	976	4995
	IGHD2-2	IGHD2-2_01	AS1	SE	IMGT		AGGATATTGTAGTAGTACCAGCTGCTATGCC	111	82	103	141	115	105	124	99	83	128	98	150	172	169	160	153	99	116	91	83	97	132	138	157	118	147	781	408	804	486	692	3171
		IGHD2-2_02	AS1	SE	IMGT		AGGATATTGTAGTAGTACCAGCTGCTATACC	75	39	78	69	73	51	77	82	43	39	106	34	34	40	46	44	93	75	91	127	111	38	67	47	74	57	462	270	198	497	283	1710
		IGHD2-2_03	AS2	SE			AGCATATTGTAGTAGTACCAGCTGCTATGCC	3	1	7	11	3	9	7	3	1	0	0	0	0	0	0	0	0	0	0	1	0	0	0	0	0	0	41	4	0	1	0	46
		IGHD2-2_04	AS3	SE			AGCATATTGTAGTAGTACCAGCTGCTATACC	1	0	3	2	2	2	4	0	0	1	3	0	0	0	0	1	0	0	0	0	0	0	0	0	0	0	14	4	1	0	0	19
		IGHD2-2_05	AS3	SE			AGGATATTGTATTAGTACCAGCTGCTATGCC	2	0	0	0	0	0	0	1	0	1	0	0	0	0	0	0	2	4	0	0	0	1	0	0	0	0	2	2	0	6	1	11
	IGHD2-21	IGHD2-21_01	AS1	SE	IMGT		AGCATATTGTGGTGGTGACTGCTATTCC	130	84	100	137	102	94	114	155	104	137	153	124	163	136	150	134	170	151	153	192	183	147	181	159	170	171	761	549	707	849	828	3694
		IGHD2-21_02	AS1	SE	IMGT		AGCATATTGTGGTGGTGATTGCTATTCC	62	38	97	89	96	76	102	33	24	33	55	62	43	74	58	64	28	47	29	22	31	25	25	45	22	33	560	145	301	157	150	1313
	IGHD2-8	IGHD2-8_01	AS1	SE	IMGT		AGGATATTGTACTAATGGTGTATGCTATACC	181	107	184	182	180	129	202	165	119	156	181	146	177	174	174	168	160	155	155	183	199	161	196	175	186	191	1165	621	839	852	909	4386
		IGHD2-8_02	AS1	SE	IMGT		AGGATATTGTACTGGTGGTGTATGCTATACC	11	10	13	40	18	40	14	23	9	14	27	39	25	33	28	29	36	41	27	30	15	9	10	27	6	11	146	73	154	149	63	585
		IGHD2-8_03	AS2	SE			AGGATATTGTACTAATGGTGTATGCTATGCC	0	0	1	2	0	0	0	0	0	0	0	1	4	1	6	1	1	1	0	1	0	2	0	2	0	2	3	0	13	3	6	25
	IGHD3-10	IGHD3-10_01	AS1	SE	IMGT		GTATTACTATGGTTCGGGGAGTTATTATAAC	184	116	189	212	183	148	198	167	118	158	185	161	187	185	189	177	163	159	161	187	200	163	197	187	186	197	1230	628	899	870	930	4557
		IGHD3-10_02	AS2	SE			GTATTACTATGGTTCAGGGAGTTATTATAAC	7	6	9	14	14	22	16	21	9	11	23	25	19	25	19	21	34	39	21	27	14	8	9	17	6	7	88	64	109	135	47	443
	IGHD3-16	IGHD3-16_01	AS1	SE	IMGT		GTATTATGATTACGTTTGGGGGAGTTATCGTTATACC	183	114	186	207	180	150	202	168	121	159	183	160	189	185	189	177	171	161	158	188	197	165	199	186	187	197	1222	631	900	875	934	4562
		IGHD3-16_02	AS2	SE			GTATTATGATTACATTTGGGGGAGTTATCGTTATACC	6	8	11	19	16	20	14	18	7	11	24	26	17	24	18	21	23	37	23	25	15	6	7	18	5	7	94	60	106	123	43	426
	IGHD3-22	IGHD3-22_01	AS1	SE	IMGT		GTATTACTATGATAGTAGTGGTTATTACTAC	191	122	197	225	195	169	216	187	128	169	208	186	202	210	207	196	198	197	181	212	212	167	205	204	192	204	1315	692	1001	1000	972	4980
	IGHD3-3	IGHD3-3_01	AS1	SE	IMGT		GTATTACGATTTTTGGAGTGGTTATTATACC	178	117	185	210	183	161	197	184	127	168	206	186	205	206	208	198	197	198	181	212	212	170	204	204	192	204	1231	685	1003	1000	974	4893
		IGHD3-3_02	AS2	SE			GTATTACAATTTTTGGAGTGGTTATTATACC	13	5	10	13	13	9	18	0	0	0	2	0	0	0	0	0	0	0	1	0	1	0	1	0	0	0	81	2	0	2	1	86
	IGHD3-9	IGHD3-9_01	AS1	SE	IMGT		GTATTACGATATTTTGACTGGTTATTATAAC	192	122	197	225	191	170	215	186	128	169	208	186	203	210	207	198	197	198	182	212	214	170	206	204	192	204	1312	691	1004	1003	976	4986
	IGHD4-17	IGHD4-17_01	AS1	SE	IMGT		TGACTACGGTGACTAC	192	122	198	226	194	170	216	187	128	170	207	186	206	210	208	198	198	198	182	212	213	172	206	204	192	204	1318	692	1008	1003	978	4999
	IGHD4-23	IGHD4-23_01	AS1	SE	IMGT		TGACTACGGTGGTAACTCC	179	115	178	206	187	152	193	188	127	168	208	185	206	210	207	198	196	198	180	213	214	169	206	204	192	204	1210	691	1006	1001	975	4883
		IGHD4-23_02	AS2	SE			TGACTATGGTGGTAACTCC	13	7	18	17	11	17	23	0	1	0	0	0	0	0	0	0	0	0	0	0	0	0	0	0	0	0	106	1	0	0	0	107
	IGHD4-4	IGHD4-4_01	AS1	SE	IMGT		TGACTACAGTAACTAC	187	121	198	222	193	170	211	188	128	170	208	186	206	210	208	198	198	198	182	214	212	172	206	204	192	204	1302	694	1008	1004	978	4986
		IGHD4-4_02	AS3	SE			TGACTACGGTGACTAC	5	1	0	4	2	0	4	0	0	0	0	0	0	0	0	0	0	0	0	0	0	0	0	0	0	0	16	0	0	0	0	16
	IGHD5-12	IGHD5-12_01	AS1	SE	IMGT		GTGGATATAGTGGCTACGATTAC	188	120	195	218	187	164	213	184	126	167	188	181	201	206	202	189	193	191	177	209	209	169	204	189	187	199	1285	665	979	979	948	4856
		IGHD5-12_02	AS2	SE			GTGAATATAGTGGCTACGATTAC	4	2	3	8	11	6	3	4	2	3	20	5	5	4	5	9	5	7	5	5	5	3	2	15	5	4	37	29	28	27	29	150
	IGHD5-18	IGHD5-18_01	AS1	SE	IMGT		GTGGATACAGCTATGGTTAC	192	121	198	226	198	170	216	188	128	170	208	186	206	210	208	198	198	198	182	214	214	172	206	204	192	204	1321	694	1008	1006	978	5007
	IGHD5-24	IGHD5-24_01	AS1	SE	IMGT		GTAGAGATGGCTACAATTAC	191	121	195	221	190	161	212	185	128	169	207	180	205	208	203	196	195	192	182	212	211	169	204	204	192	204	1291	689	992	992	973	4937
		IGHD5-24_02	AS2	SE			GTAGAGATGGCTACGATTAC	1	1	3	2	7	6	4	3	0	1	1	5	0	1	3	2	3	6	0	2	2	2	2	0	0	0	24	5	11	13	4	57
	IGHD5-5	IGHD5-5_01	AS1	SE	IMGT		GTGGGTACCGCTATGGTTAAC	191	122	198	226	190	169	216	186	128	170	208	185	206	208	208	197	197	197	182	214	214	172	206	204	190	204	1312	692	1004	1004	976	4988
	IGHD6-13	IGHD6-13_01	AS1	SE	IMGT		GGGTATAGCAGCAGCTGGTAC	191	122	198	218	196	169	216	188	128	170	207	185	205	210	207	198	195	198	182	213	214	169	206	204	192	204	1310	693	1005	1002	975	4985
	IGHD6-19	IGHD6-19_01	AS1	SE	IMGT		GGGTATAGCAGTGGCTGGTAC	190	122	196	225	193	168	214	185	128	170	208	186	206	210	206	197	197	195	180	210	213	170	204	204	192	204	1308	691	1005	995	974	4973
	IGHD6-25	IGHD6-25_01	AS1	SE	IMGT		GGGTATAGCAGCGGCTAC	189	122	194	221	195	165	214	188	126	170	202	186	205	210	207	198	197	198	180	212	211	170	202	201	192	203	1300	686	1006	998	968	4958
		IGHD6-25_02	AS3	SE			GGGGATAGCAGCGGCTAC	0	0	0	0	0	1	0	0	0	0	5	0	0	0	0	0	1	0	0	0	0	0	3	0	0	0	1	5	0	1	3	10
		IGHD6-25_03	AS3	SE			GAGTATAGCAGCGGCTAC	2	0	1	1	0	1	0	0	0	0	0	0	0	0	0	0	0	0	1	0	0	0	1	0	0	0	5	0	0	1	1	7
	IGHD6-6	IGHD6-6_01	AS1	SE	IMGT		GAGTATAGCAGCTCGTCC	192	122	198	225	197	170	215	188	126	170	207	185	206	210	207	197	198	198	182	213	214	172	205	204	192	204	1319	691	1005	1005	977	4997
	IGHD7-27	IGHD7-27_01	AS1	SE	IMGT		CTAACTGGGGA	192	122	198	226	198	168	216	188	128	170	208	186	206	210	208	198	198	198	182	212	213	172	206	204	192	204	1320	694	1008	1003	978	5003
	IGHJ GENE-SEGMENTS
								African Populations							American Populations				East Asain Populations					European Populations					Soth Asian Populations					Super-Populations
	IGHJ	ALLELE IDENTIFIERS	Levels		Germline database Mapping		SEQUENCE	ACB	ASW	ESN	GWD	LWK	MSL	YRI	CLM	MXL	PEL	PUR	CDX	CHB	CHS	JPT	KHV	CEU	FIN	GBR	IBS	TSI	BEB	GIH	ITU	PJL	STU	AFR	AMR	EAS	EUR	SAS	Total number of Haplotypes
	IGHJ1	IGHJ1_01	AS1	SE	IMGT		GCTGAATACTTCCAGCACTGGGGCCAGGGCACCCTGGTCACCGTCTCCTCAG	189	119	182	212	189	156	207	180	126	169	206	186	202	207	203	192	196	195	180	209	206	163	201	204	192	204	1254	681	990	986	964	4875
		IGHJ1_02	AS2	SE			GCTGAATACTTCGAGCTCTGGGGCCGGGGCACCCTGGTCACTGTCTCCTCAG	0	2	13	7	9	11	6	8	2	0	2	0	4	3	5	3	2	3	2	5	6	7	4	0	0	0	48	12	15	18	11	104
	IGHJ2	IGHJ2_01	AS1	SE	IMGT		TACTGGTACTTCGATCTCTGGGGCCGTGGCACCCTGGTCACTGTCTCCTCAG	191	121	192	221	192	164	215	188	128	170	208	182	205	207	207	197	198	196	181	212	212	169	205	204	192	204	1296	694	998	999	974	4961
	IGHJ3	IGHJ3_01	AS2	SE			TGATGCTTTTGATATCTGGGGCCAAGGGACAATGGTCACCGTCTCTTCAG	188	121	193	225	193	165	210	188	126	169	207	185	206	208	208	197	194	198	181	210	214	171	203	204	192	204	1295	690	1004	997	974	4960
	IGHJ4	IGHJ4_01	AS1	SE	IMGT		ACTACTTTGACTACTGGGGCCAGGGAACCCTGGTCACCGTCTCCTCAG	190	121	195	224	197	168	215	187	128	170	208	186	206	210	206	197	195	198	181	214	211	172	205	204	192	203	1310	693	1005	999	976	4983
	IGHJ5	IGHJ5_01	AS1	SE	IMGT		ACAACTGGTTCGACCCCTGGGGCCAGGGAACCCTGGTCACCGTCTCCTCAG	191	122	196	223	198	169	214	187	127	169	208	186	205	210	207	197	196	194	182	211	213	170	206	204	192	204	1313	691	1005	996	976	4981
	IGHJ6	IGHJ6_01	AS1	SE	IMGT		ATTACTACTACTACTACTACATGGACGTCTGGGGCAAAGGGACCACGGTCACCGTCTCCTCA	84	58	67	119	61	66	67	124	98	129	141	122	150	147	147	143	121	145	124	160	141	122	168	162	163	161	522	492	709	691	776	3190
		IGHJ6_02	AS2	SE			TACTACTACTACTACGACATGGACGTCTGGGGCAAAGGGACCACGGTCACCGTCTCCTCAG	102	64	122	96	133	101	142	64	30	41	66	64	56	63	59	54	77	53	58	54	71	49	38	42	29	43	760	201	296	313	201	1771
		IGHJ6_03	AS2	SE			TACTACTACTACTACTACATGGACGTCTGGGGCAAAGGGACCACGGTCACCATCTCCTCAG	6	0	9	9	3	3	6	0	0	0	0	0	0	0	0	0	0	0	0	0	0	0	0	0	0	0	36	0	0	0	0	36
	IGHC GENE
								African Populations							American Populations				East Asain Populations					European Populations					Soth Asian Populations					Super-Populations
	IGHC	ALLELE IDENTIFIERS	Levels		Germline database Mapping		SEQUENCE	ACB	ASW	ESN	GWD	LWK	MSL	YRI	CLM	MXL	PEL	PUR	CDX	CHB	CHS	JPT	KHV	CEU	FIN	GBR	IBS	TSI	BEB	GIH	ITU	PJL	STU	AFR	AMR	EAS	EUR	SAS	Total number of Haplotypes
	IGHA1	IGHA1_01	AS2	OI			GCATCCCCGACCAGCCCCAAGGTCTTCCCGCTGAGCCTCTGCAGCACCCAGCCAGATGGGAACGTGGTCATCGCCTGCCTGGTCCAGGGCTTCTTCCCCCAGGAGCCACTCAGTGTGACCTGGAGCGAAAGCGGACAGGGCGTGACCGCCAGAAACTTCCCACCCAGCCAGGATGCCTCCGGGGACCTGTACACCACGAGCAGCCAGCTGACCCTGCCGGCCACACAGTGCCTAGCCGGCAAGTCCGTGACATGCCACGTGAAGCACTACACGAATCCCAGCCAGGATGTGACTGTGCCCTGCCCAGTTCCCTCAACTCCACCTACCCCATCTCCCTCAACTCCACCTACCCCATCTCCCTCATGCTGCCACCCCCGACTGTCACTGCACCGACCGGCC…	59	32	40	61	20	49	42	92	47	34	100	164	106	145	77	155	120	115	119	136	142	105	96	73	120	67	303	273	647	632	461	2316
		IGHA1_02	AS2	OI			GCATCCCCGACCAGCCCCAAGGTCTTCCCGCTGAGCCTCTGCAGCACCCAGCCAGATGGGAACGTGGTCATCGCCTGCCTGGTCCAGGGCTTCTTCCCCCAGGAGCCACTCAGTGTGACCTGGAGCGAAAGCGGACAGGGCGTGACCGCCAGAAACTTCCCACCCAGCCAGGATGCCTCCGGGGACCTGTACACCACGAGCAGCCAGCTGACCCTGCCGGCCACACAGTGCCTAGCCGGCAAGTCCGTGACATGCCACGTGAAGCACTACACGAATCCCAGCCAGGATGTGACTGTGCCCTGCCCAGTTCCCTCAACTCCACCTACCCCATCTCCCTCAACTCCACCTACCCCATCTCCCTCATGCTGCCACCCCCGACTGTCACTGCACCGACCGGCC…	17	21	25	26	27	24	24	52	55	89	64	10	75	55	121	31	56	68	42	37	39	55	96	110	53	124	164	260	292	242	438	1396
		IGHA1_03	AS2	OI			GCATCCCCGACCAGCCCCAAGGTCTTCCCGCTGAGCCTCTGCAGCACCCAGCCAGATGGGAACGTGGTCATCGCCTGCCTGGTCCAGGGCTTCTTCCCCCAGGAGCCACTCAGTGTGACCTGGAGCGAAAGCGGACAGGGCGTGACCGCCAGAAACTTCCCACCCAGCCAGGATGCCTCCGGGGACCTGTACACCACGAGCAGCCAGCTGACCCTGCCGGCCACACAGTGCCTAGCCGGCAAGTCCGTGACATGCCACGTGAAGCACTACACGAATCCCAGCCAGGATGTGACTGTGCCCTGCCCAGTTCCCTCAACTCCACCTACCCCATCTCCCTCAACTCCACCTACCCCATCTCCCTCATGCTGCCACCCCCGACTGTCACTGCACCGACCGGCC…	31	14	44	65	18	32	61	2	0	1	5	0	0	0	0	0	0	0	0	0	0	0	0	0	0	0	265	8	0	0	0	273
		IGHA1_04	AS2	OI			GCATCCCCGACCAGCCCCAAGGTCTTCCCGCTGAGCCTCTGCAGCACCCAGCCAGATGGGAACGTGGTCATCGCCTGCCTGGTCCAGGGCTTCTTCCCCCAGGAGCCACTCAGTGTGACCTGGAGCGAAAGCGGACAGGGCGTGACCGCCAGAAACTTCCCACCCAGCCAGGATGCCTCCGGGGACCTGTACACCACGAGCAGCCAGCTGACCCTGCCGGCCACACAGTGCCTAGCCGGCAAGTCCGTGACATGCCACGTGAAGCACTACACGAATCCCAGCCAGGATGTGACTGTGCCCTGCCCAGTTCCCTCAACTCCACCTACCCCATCTCCCTCAACTCCACCTACCCCATCTCCCTCATGCTGCCACCCCCGACTGTCACTGCACCGACCGGCC…	33	21	40	29	52	25	46	4	1	0	7	0	0	0	0	0	0	0	0	3	1	0	0	0	0	0	246	12	0	4	0	262
		IGHA1_05	AS2	OI			GCATCCCCGACCAGCCCCAAGGTCTTCCCGCTGAGCCTCTGCAGCACCCAGCCAGATGGGAACGTGGTCATCGCCTGCCTGGTCCAGGGCTTCTTCCCCCAGGAGCCACTCAGTGTGACCTGGAGCGAAAGCGGACAGGGCGTGACCGCCAGAAACTTCCCACCCAGCCAGGATGCCTCCGGGGACCTGTACACCACGAGCAGCCAGCTGACCCTGCCGGCCACACAGTGCCTAGCCGGCAAGTCCGTGACATGCCACGTGAAGCACTACACGAATCCCAGCCAGGATGTGACTGTGCCCTGCCCAGTTCCCTCAACTCCACCTACCCCATCTCCCTCAACTCCACCTACCCCATCTCCCTCATGCTGCCACCCCCGACTGTCACTGCACCGACCGGCC…	0	1	0	1	0	0	0	13	14	35	8	0	17	6	4	6	3	0	1	3	1	3	1	5	0	3	2	70	33	8	12	125
		IGHA1_06	AS2	OI			GCATCCCCGACCAGCCCCAAGGTCTTCCCGCTGAGCCTCTGCAGCACCCAGCCAGATGGGAACGTGGTCATCGCCTGCCTGGTCCAGGGCTTCTTCCCCCAGGAGCCACTCAGTGTGACCTGGAGCGAAAGCGGACAGGGCGTGACCGCCAGAAACTTCCCACCCAGCCAGGATGCCTCCGGGGACCTGTACACCACGAGCAGCCAGCTGACCCTGCCGGCCACACAGTGCCTAGCCGGCAAGTCCGTGACATGCCACGTGAAGCACTACACGAATCCCAGCCAGGATGTGACTGTGCCCTGCCCAGTTCCCTCAACTCCACCTACCCCATCTCCCTCAACTCCACCTACCCCATCTCCCTCATGCTGCCACCCCCGACTGTCACTGCACCGACCGGCC…	2	2	0	0	0	0	0	7	7	3	7	0	2	0	2	1	6	10	10	20	17	3	7	3	9	2	4	24	5	63	24	120
		IGHA1_07	AS2	OI			GCATCCCCGACCAGCCCCAAGGTCTTCCCGCTGAGCCTCTGCAGCACCCAGCCAGATGGGAACGTGGTCATCGCCTGCCTGGTCCAGGGCTTCTTCCCCCAGGAGCCACTCAGTGTGACCTGGAGCGAAAGCGGACAGGGCGTGACCGCCAGAAACTTCCCACCCAGCCAGGATGCCTCCGGGGACCTGTACACCACGAGCAGCCAGCTGACCCTGCCGGCCACACAGTGCCTAGCCGGCAAGTCCGTGACATGCCACGTGAAGCACTACACGAATCCCAGCCAGGATGTGACTGTGCCCTGCCCAGTTCCCTCAACTCCACCTACCCCATCTCCCTCAACTCCACCTACCCCATCTCCCTCATGCTGCCACCCCCGACTGTCACTGCACCGACCGGCC…	1	0	0	0	0	0	0	9	2	2	7	0	0	0	0	0	5	3	6	9	6	2	4	10	6	2	1	20	0	29	24	74
		IGHA1_12	AS3	OI			GCATCCCCGACCAGCCCCAAGGTCTTCCCGCTGAGCCTCTGCAGCACCCAGCCAGATGGGAACGTGGTCATCGCCTGCCTGGTCCAGGGCTTCTTCCCCCAGGAGCCACTCAGTGTGACCTGGAGCGAAAGCGGACAGGGCGTGACCGCCAGAAACTTCCCACCCAGCCAGGATGCCTCCGGGGACCTGTACACCACGAGCAGCCAGCTGACCCTGCCGGCCACACAGTGCCTAGCCGGCAAGTCCGTGACATGCCACGTGAAGCACTACACGAATCCCAGCCAGGATGTGACTGTGCCCTGCCCAGTTCCCTCAACTCCACCTACCCCATCTCCCTCAACTCCACCTACCCCATCTCCCTCATGCTGCCACCCCCGACTGTCACTGCACCGACCGGCC…	0	0	0	0	0	0	0	3	0	0	1	0	0	0	0	0	1	1	2	4	3	1	1	0	0	0	0	4	0	11	2	17
		IGHA1_13	AS3	OI			GCATCCCCGACCAGCCCCAAGGTCTTCCCGCTGAGCCTCTGCAGCACCCAGCCAGATGGGAACGTGGTCATCGCCTGCCTGGTCCAGGGCTTCTTCCCCCAGGAGCCACTCAGTGTGACCTGGAGCGAAAGCGGACAGGGCGTGACCGCCAGAAACTTCCCACCCAGCCAGGATGCCTCCGGGGACCTGTACACCACGAGCAGCCAGCTGACCCTGCCGGCCACACAGTGCCTAGCCGGCAAGTCCGTGACATGCCACGTGAAGCACTACACGAATCCCAGCCAGGATGTGACTGTGCCCTGCCCAGTTCCCTCAACTCCACCTACCCCATCTCCCTCAACTCCACCTACCCCATCTCCCTCATGCTGCCACCCCCGACTGTCACTGCACCGACCGGCC…	5	4	2	0	2	0	1	0	0	0	1	0	0	0	0	0	0	0	0	0	0	0	0	0	0	0	14	1	0	0	0	15
		IGHA1_14	AS3	OI			GCATCCCCGACCAGCCCCAAGGTCTTCCCGCTGAGCCTCTGCAGCACCCAGCCAGATGGGAACGTGGTCATCGCCTGCCTGGTCCAGGGCTTCTTCCCCCAGGAGCCACTCAGTGTGACCTGGAGCGAAAGCGGACAGGGCGTGACCGCCAGAAACTTCCCACCCAGCCAGGATGCCTCCGGGGACCTGTACACCACGAGCAGCCAGCTGACCCTGCCGGCCACACAGTGCCTAGCCGGCAAGTCCGTGACATGCCACGTGAAGCACTACACGAATCCCAGCCAGGATGTGACTGTGCCCTGCCCAGTTCCCTCAACTCCACCTACCCCATCTCCCTCAACTCCACCTACCCCATCTCCCTCATGCTGCCACCCCCGACTGTCACTGCACCGACCGGCC…	0	3	2	1	4	2	1	0	0	0	0	0	0	0	0	0	0	0	0	0	0	0	0	0	0	0	13	0	0	0	0	13
		IGHA1_17	AS3	OI			GCATCCCCGACCAGCCCCAAGGTCTTCCCGCTGAGCCTCTGCAGCACCCAGCCAGATGGGAACGTGGTCATCGCCTGCCTGGTCCAGGGCTTCTTCCCCCAGGAGCCACTCAGTGTGACCTGGAGCGAAAGCGGACAGGGCGTGACCGCCAGAAACTTCCCACCCAGCCAGGATGCCTCCGGGGACCTGTACACCACGAGCAGCCAGCTGACCCTGCCGGCCACACAGTGCCTAGCCGGCAAGTCCGTGACATGCCACGTGAAGCACTACACGAATCCCAGCCAGGATGTGACTGTGCCCTGCCCAGTTCCCTCAACTCCACCTACCCCATCTCCCTCAACTCCACCTACCCCATCTCCCTCATGCTGCCACCCCCGACTGTCACTGCACCGACCGGCC…	0	1	0	2	5	0	0	0	0	0	0	0	0	0	0	0	0	0	0	0	0	0	0	0	0	0	8	0	0	0	0	8
		IGHA1_18	AS3	OI			GCATCCCCGACCAGCCCCAAGGTCTTCCCGCTGAGCCTCTGCAGCACCCAGCCAGATGGGAACGTGGTCATCGCCTGCCTGGTCCAGGGCTTCTTCCCCCAGGAGCCACTCAGTGTGACCTGGAGCGAAAGCGGACAGGGCGTGACCGCCAGAAACTTCCCACCCAGCCAGGATGCCTCCGGGGACCTGTACACCACGAGCAGCCAGCTGACCCTGCCGGCCACACAGTGCCTAGCCGGCAAGTCCGTGACATGCCACGTGAAGCACTACACGAATCCCAGCCAGGATGTGACTGTGCCCTGCCCAGTTCCCTCAACTCCACCTACCCCATCTCCCTCAACTCCACCTACCCCATCTCCCTCATGCTGCCACCCCCGACTGTCACTGCACCGACCGGCC…	0	0	0	3	2	1	1	0	0	0	0	0	0	0	0	0	0	0	0	0	0	0	0	0	1	0	7	0	0	0	1	8
		IGHA1_20	AS3	OI			GCATCCCCGACCAGCCCCAAGGTCTTCCCGCTGAGCCTCTGCAGCACCCAGCCAGATGGGAACGTGGTCATTGCCTGCCTGGTCCAGGGCTTCTTCCCCCAGGAGCCACTCAGTGTGACCTGGAGCGAAAGCGGACAGGGCGTGACCGCCAGAAACTTCCCACCCAGCCAGGATGCCTCCGGGGACCTGTACACCACGAGCAGTCAACTGACCCTGCCGGCCACACAGTGCCTAGCCGGCAAGTCCGTGACATGCCACGTGAAGCACTACACGAATCCCAGCCAGGATGTGACTGTGCCCTGCCCAGTTCCCTCAACTCCACCTACCCCATCTCCCTCAACTCCACCTACCCCATCTCCCTCATGCTGCCACCCCCGACTGTCACTGCACCGACCGGCC…	1	0	0	0	3	2	1	1	0	0	0	0	0	0	0	0	0	0	0	0	0	0	0	0	0	0	7	1	0	0	0	8
		IGHA1_22	AS3	OI			GCATCCCCGACCAGCCCCAAGGTCTTCCCGCTGAGCCTCTGCAGCACCCAGCCAGATGGGAACGTGGTCATTGCCTGCCTGGTCCAGGGCTTCTTCCCCCAGGAGCCACTCAGTGTGACCTGGAGCGAAAGCGGACAGGGCGTGACCGCCAGAAACTTCCCACCCAGCCAGGATGCCTCCGGGGACCTGTACACCACGAGCAGCCAACTGACCCTGCCGGCCACACAGTGCCTAGCCGGCAAGTCCGTGACATGCCACGTGAAGCACTACACGAATCCCAGCCAGGATGTGACTGTGCCCTGCCCAGTTCCCTCAACTCCACCTACCCCATCTCCCTCAACTCCACCTACCCCATCTCCCTCATGCTGCCACCCCCGACTGTCACTGCACCGACCGGCC…	1	1	0	0	3	0	1	0	0	1	0	0	0	0	0	0	0	0	0	0	0	0	0	0	0	0	6	1	0	0	0	7
	IGHA2	IGHA2_01	AS2	OI			GCATCCCCGACCAGCCCCAAGGTCTTCCCGCTGAGCCTCGACAGCACCCCCCAAGATGGGAACGTGGTCGTCGCATGCCTGGTCCAGGGCTTCTTCCCCCAGGAGCCACTCAGTGTGACCTGGAGCGAAAGCGGACAGAACGTGACCGCCAGAAACTTCCCACCTAGCCAGGATGCCTCCGGGGACCTGTACACCACGAGCAGCCAGCTGACCCTGCCGGCCACACAGTGCCCAGACGGCAAGTCCGTGACATGCCACGTGAAGCACTACACGAATCCCAGCCAGGATGTGACTGTGCCCTGCCCAGTTCCCCCACCTCCCCCATGCTGCCACCCCCGACTGTCGCTGCACCGACCGGCCCTCGAGGACCTGCTCTTAGGTTCAGAAGCGAACCTCACG…	10	6	3	2	2	0	0	119	89	136	116	6	45	28	53	15	145	149	134	122	138	80	131	143	87	101	23	460	147	688	542	1860
		IGHA2_02	AS2	OI			GCATCCCCGACCAGCCCCAAGGTCTTCCCGCTGAGCCTCGACAGCACCCCCCAAGATGGGAACGTGGTCGTCGCATGCCTGGTCCAGGGCTTCTTCCCCCAGGAGCCACTCAGTGTGACCTGGAGCGAAAGCGGACAGAACGTGACCGCCAGAAACTTCCCACCTAGCCAGGATGCCTCCGGGGACCTGTACACCACGAGCAGCCAGCTGACCCTGCCGGCCACACAGTGCCCAGACGGCAAGTCCGTGACATGCCACGTGAAGCACTACACGAATCCCAGCCAGGATGTGACTGTGCCCTGCCCAGTTCCCCCACCTCCCCCATGCTGCCACCCCCGACTGTCGCTGCACCGACCGGCCCTCGAGGACCTGCTCTTAGGTTCAGAAGCGAACCTCACG…	21	19	18	20	18	19	14	21	12	18	38	27	34	45	31	39	22	28	23	44	33	39	37	37	50	46	129	89	176	150	209	753
		IGHA2_04	AS2	OI			GCATCCCCGACCAGCCCCAAGGTCTTCCCGCTGAGCCTCGACAGCACCCCCCAAGATGGGAACGTGGTCGTCGCATGCCTGGTCCAGGGCTTCTTCCCCCAGGAGCCACTCAGTGTGACCTGGAGCGAAAGCGGACAGAACGTGACCGCCAGAAACTTCCCACCTAGCCAGGATGCCTCCGGGGACCTGTACACCACGAGCAGCCAGCTGACCCTGCCGGCCACACAGTGCCCAGACGGCAAGTCCGTGACATGCCACGTGAAGCACTACACGAATTCCAGCCAGGATGTGACTGTGCCCTGCCGAGTTCCCCCACCTCCCCCATGCTGCCACCCCCGACTGTCGCTGCACCGACCGGCCCTCGAGGACCTGCTCTTAGGTTCAGAAGCGAACCTCACG…	45	22	55	37	71	23	50	8	3	0	13	0	1	0	1	0	9	3	4	7	5	3	7	2	7	4	303	24	2	28	23	380
		IGHA2_05	AS2	OI			GCATCCCCGACCAGCCCCAAGGTCTTCCCGCTGAGCCTCGACAGCACCCCCCAAGATGGGAACGTGGTCGTCGCATGCCTGGTCCAGGGCTTCTTCCCCCAGGAGCCACTCAGTGTGACCTGGAGCGAAAGCGGACAGAACGTGACCGCCAGAAACTTCCCACCTAGCCAGGATGCCTCCGGGGACCTGTACACCACGAGCAGCCAGCTGACCCTGCCGGCCACACAGTGCCCAGACGGCAAGTCCGTGACATGCCACGTGAAGCACTACACGAATTCCAGCCAGGATGTGACTGTGCCCTGCCGAGTTCCCCCACCTCCCCCATGCTGCCACCCCCGACTGTCGCTGCACCGACCGGCCCTCGAGGACCTGCTCTTAGGTTCAGAAGCGAACCTCACG…	20	11	21	21	20	24	30	5	0	0	6	0	0	1	16	1	0	0	0	4	0	3	11	5	20	13	147	11	18	4	52	232
		IGHA2_06	AS2	OI			GCATCCCCGACCAGCCCCAAGGTCTTCCCGCTGAGCCTCGACAGCACCCCCCAAGATGGGAACGTGGTCGTCGCATGCCTGGTCCAGGGCTTCTTCCCCCAGGAGCCACTCAGTGTGACCTGGAGCGAAAGCGGACAGAACGTGACCGCCAGAAACTTCCCACCTAGCCAGGATGCCTCCGGGGACCTGTACACCACGAGCAGCCAGCTGACCCTGCCGGCCACACAGTGCCCAGACGGCAAGTCCGTGACATGCCACGTGAAGCACTACACGAATTCCAGCCAGGATGTGACTGTGCCCTGCCGAGTTCCCCCACCTCCCCCATGCTGCCACCCCCGACTGTCGCTGCACCGACCGGCCCTCGAGGACCTGCTCTTAGGTTCAGAAGCGAACCTCACG…	26	11	36	52	17	19	59	2	0	2	4	0	0	0	0	0	0	0	0	0	0	0	0	0	0	0	220	8	0	0	0	228
		IGHA2_08	AS2	OI			GCATCCCCGACCAGCCCCAAGGTCTTCCCGCTGAGCCTCGACAGCACCCCCCAAGATGGGAACGTGGTCGTCGCATGCCTGGTCCAGGGCTTCTTCCCCCAGGAGCCACTCAGTGTGACCTGGAGCGAAAGCGGACAGAACGTGACCGCCAGAAACTTCCCACCTAGCCAGGATGCCTCCGGGGACCTGTACACCACGAGCAGCCAGCTGACCCTGCCGGCCACACAGTGCCCAGACGGCAAGTCCGTGACATGCCACGTGAAGCACTACACGAATCCCAGCCAGGATGTGACTGTGCCCTGCCCAGTTCCCCCACCTCCCCCATGCTGCCACCCCCGACTGTCGCTGCACCGACCGGCCCTCGAGGACCTGCTCTTAGGTTCAGAAGCGAACCTCACG…	1	0	0	0	0	0	0	9	4	2	10	0	0	0	0	0	10	13	15	17	18	2	9	5	10	3	1	25	0	73	29	128
		IGHA2_09	AS2	OI			GCATCCCCGACCAGCCCCAAGGTCTTCCCGCTGAGCCTCGACAGCACCCCCCAAGATGGGAACGTGGTCGTCGCATGCCTGGTCCAGGGCTTCTTCCCCCAGGAGCCACTCAGTGTGACCTGGAGCGAAAGCGGACAGAACGTGACCGCCAGAAACTTCCCACCTAGCCAGGATGCCTCCGGGGACCTGTACACCACGAGCAGCCAGCTGACCCTGCCGGCCACACAGTGCCCAGACGGCAAGTCCGTGACATGCCACGTGAAGCACTACACGAATTCCAGCCAGGATGTGACTGTGCCCTGCCGAGTTCCCCCACCTCCCCCATGCTGCCACCCCCGACTGTCGCTGCACCGACCGGCCCTCGAGGACCTGCTCTTAGGTTCAGAAGCGAACCTCACG…	2	1	0	0	0	0	0	0	7	1	1	2	26	17	38	6	0	1	1	0	0	2	1	0	0	0	3	9	89	2	3	106
		IGHA2_10	AS2	OI			GCATCCCCGACCAGCCCCAAGGTCTTCCCGCTGAGCCTCGACAGCACCCCCCAAGATGGGAACGTGGTCGTCGCATGCCTGGTCCAGGGCTTCTTCCCCCAGGAGCCACTCAGTGTGACCTGGAGCGAAAGCGGACAGAACGTGACCGCCAGAAACTTCCCACCTAGCCAGGATGCCTCCGGGGACCTGTACACCACGAGCAGCCAGCTGACCCTGCCGGCCACACAGTGCCCAGACGGCAAGTCCGTGACATGCCACGTGAAGCACTACACGAATCCCAGCCAGGATGTGACTGTGCCCTGCCCAGTTCCCCCACCTCCCCCATGCTGCCACCCCCGACTGTCGCTGCACCGACCGGCCCTCGAGGACCTGCTCTTAGGTTCAGAAGCGAACCTCACG…	11	6	7	11	3	8	8	2	0	1	3	0	0	0	0	1	0	0	0	0	0	0	0	0	0	0	54	6	1	0	0	61
		IGHA2_11	AS2	OI			GCATCCCCGACCAGCCCCAAGGTCTTCCCGCTGAGCCTCGACAGCACCCCCCAAGATGGGAACGTGGTCGTCGCATGCCTGGTCCAGGGCTTCTTCCCCCAGGAGCCACTCAGTGTGACCTGGAGCGAAAGCGGACAGAACGTGACCGCCAGAAACTTCCCACCTAGCCAGGATGCCTCCGGGGACCTGTACACCACGAGCAGCCAGCTGACCCTGCCGGCCACACAGTGCCCAGACGGCAAGTCCGTGACATGCCACGTGAAGCACTACACGAATCCCAGCCAGGATGTGACTGTGCCCTGCCCAGTTCCCCCACCTCCCCCATGCTGCCACCCCCGACTGTCGCTGCACCGACCGGCCCTCGAGGACCTGCTCTTAGGTTCAGAAGCGAACCTCACG…	2	0	0	0	4	2	0	0	6	1	0	0	11	4	20	0	0	1	0	0	0	1	1	0	0	3	8	7	35	1	5	56
		IGHA2_12	AS2	OI			GCATCCCCGACCAGCCCCAAGGTCTTCCCGCTGAGCCTCGACAGCACCCCCCAAGATGGGAACGTGGTCGTCGCATGCCTGGTCCAGGGCTTCTTCCCCCAGGAGCCACTCAGTGTGACCTGGAGCGAAAGCGGACAGAACGTGACCGCCAGAAACTTCCCACCTAGCCAGGATGCCTCCGGGGACCTGTACACCACGAGCAGCCAGCTGACCCTGCCGGCCACACAGTGCCCAGACGGCAAGTCCGTGACATGCCACGTGAAGCACTACACGAATCCCAGCCAGGATGTGACTGTGCCCTGCCCAGTTCCCCCACCTCCCCCATGCTGCCACCCCCGACTGTCGCTGCACCGACCGGCCCTCGAGGACCTGCTCTTAGGTTCAGAAGCGAACCTCACG…	0	0	0	0	0	0	0	0	0	1	0	5	11	7	6	14	0	0	0	0	2	5	0	1	1	2	0	1	43	2	9	55
		IGHA2_13	AS2	OI			GCATCCCCGACCAGCCCCAAGGTCTTCCCGCTGAGCCTCGACAGCACCCCCCAAGATGGGAACGTGGTCGTCGCATGCCTGGTCCAGGGCTTCTTCCCCCAGGAGCCACTCAGTGTGACCTGGAGCGAAAGCGGACAGAACGTGACCGCCAGAAACTTCCCACCTAGCCAGGATGCCTCCGGGGACCTGTACACCACGAGCAGCCAGCTGACCCTGCCGGCCACACAGTGCCCAGACGGCAAGTCCGTGACATGCCACGTGAAGCACTACACGAATTCCAGCCAGGATGTGACTGTGCCCTGCCGAGTTCCCCCACCTCCCCCATGCTGCCACCCCCGACTGTCGCTGCACCGACCGGCCCTCGAGGACCTGCTCTTAGGTTCAGAAGCGAACCTCACG…	4	8	5	6	2	14	9	1	0	0	1	0	1	0	1	0	0	0	0	0	0	0	0	0	0	0	48	2	2	0	0	52
		IGHA2_14	AS2	OI			GCATCCCCGACCAGCCCCAAGGTCTTCCCGCTGAGCCTCGACAGCACCCCCCAAGATGGGAACGTGGTCGTCGCATGCCTGGTCCAGGGCTTCTTCCCCCAGGAGCCACTCAGTGTGACCTGGAGCGAAAGCGGACAGAACGTGACCGCCAGAAACTTCCCACCTAGCCAGGATGCCTCCGGGGACCTGTACACCACGAGCAGCCAGCTGACCCTGCCGGCCACACAGTGCCCAGACGGCAAGTCCGTGACATGCCACGTGAAGCACTACACGAATTCCAGCCAGGATGTGACTGTGCCCTGCCGAGTTCCCCCACCTCCCCCATGCTGCCACCCCCGACTGTCGCTGCACCGACCGGCCCTCGAGGACCTGCTCTTAGGTTCAGAAGCGAACCTCACG…	4	2	7	13	3	9	2	0	0	0	0	0	0	0	0	0	0	0	0	0	0	0	0	0	0	0	40	0	0	0	0	40
		IGHA2_15	AS2	OI			GCATCCCCGACCAGCCCCAAGGTCTTCCCGCTGAGCCTCGACAGCACCCCCCAAGATGGGAACGTGGTCGTCGCATGCCTGGTCCAGGGCTTCTTCCCCCAGGAGCCACTCAGTGTGACCTGGAGCGAAAGCGGACAGAACGTGACCGCCAGAAACTTCCCACCTAGCCAGGATGCCTCCGGGGACCTGTACACCACGAGCAGCCAGCTGACCCTGCCGGCCACACAGTGCCCAGACGGCAAGTCCGTGACATGCCACGTGAAGCACTACACGAATCCCAGCCAGGATGTGACTGTGCCCTGCCCAGTTCCCCCACCTCCCCCATGCTGCCACCCCCGACTGTCGCTGCACCGACCGGCCCTCGAGGACCTGCTCTTAGGTTCAGAAGCGAACCTCACG…	0	0	0	0	0	0	0	0	0	0	0	10	4	3	2	14	0	0	0	0	0	4	0	0	1	0	0	0	33	0	5	38
		IGHA2_16	AS2	OI			GCATCCCCGACCAGCCCCAAGGTCTTCCCGCTGAGCCTCGACAGCACCCCCCAAGATGGGAACGTGGTCGTCGCATGCCTGGTCCAGGGCTTCTTCCCCCAGGAGCCACTCAGTGTGACCTGGAGCGAAAGCGGACAGAACGTGACCGCCAGAAACTTCCCACCTAGCCAGGATGCCTCCGGGGACCTGTACACCACGAGCAGCCAGCTGACCCTGCCGGCCACACAGTGCCCAGACGGCAAGTCCGTGACATGCCACGTGAAGCACTACACGAATCCCAGCCAGGATGTGACTGTGCCCTGCCCAGTTCCCCCACCTCCCCCATGCTGCCACCCCCGACTGTCGCTGCACCGACCGGCCCTCGAGGACCTGCTCTTAGGTTCAGAAGCGAACCTCACG…	0	0	0	0	0	0	0	8	1	0	3	0	0	0	0	0	5	2	2	6	4	0	0	0	0	1	0	12	0	19	1	32
		IGHA2_17	AS2	OI			GCATCCCCGACCAGCCCCAAGGTCTTCCCGCTGAGCCTCGACAGCACCCCCCAAGATGGGAACGTGGTCGTCGCATGCCTGGTCCAGGGCTTCTTCCCCCAGGAGCCACTCAGTGTGACCTGGAGCGAAAGCGGACAGAACGTGACCGCCAGAAACTTCCCACCTAGCCAGGATGCCTCCGGGGACCTGTACACCACGAGCAGCCAGCTGACCCTGCCGGCCACACAGTGCCCAGACGGCAAGTCCGTGACATGCCACGTGAAGCACTACACGAATCCCAGCCAGGATGTGACTGTGCCCTGCCCAGTTCCCCCACCTCCCCCATGCTGCCACCCCCGACTGTCGCTGCACCGACCGGCCCTCGAGGACCTGCTCTTAGGTTCAGAAGCGAACCTCACG…	1	4	4	12	0	5	0	0	0	0	2	0	0	0	0	0	0	0	0	0	0	0	0	0	0	0	26	2	0	0	0	28
		IGHA2_18	AS2	OI			GCATCCCCGACCAGCCCCAAGGTCTTCCCGCTGAGCCTCGACAGCACCCCCCAAGATGGGAACGTGGTCGTCGCATGCCTGGTCCAGGGCTTCTTCCCCCAGGAGCCACTCAGTGTGACCTGGAGCGAAAGCGGACAGAACGTGACCGCCAGAAACTTCCCACCTAGCCAGGATGCCTCCGGGGACCTGTACACCACGAGCAGCCAGCTGACCCTGCCGGCCACACAGTGCCCAGACGGCAAGTCCGTGACATGCCACGTGAAGCACTACACGAATCCCAGCCAGGATGTGACTGTGCCCTGCCCAGTTCCCCCACCTCCCCCATGCTGCCACCCCCGACTGTCGCTGCACCGACCGGCCCTCGAGGACCTGCTCTTAGGTTCAGAAGCGAACCTCACG…	1	1	0	0	0	0	0	5	1	0	0	0	0	0	0	0	2	0	1	8	2	1	0	2	1	0	2	6	0	13	4	25
		IGHA2_20	AS2	OI			GCATCCCCGACCAGCCCCAAGGTCTTCCCGCTGAGCCTCGACAGCACCCCCCAAGATGGGAACGTGGTCGTCGCATGCCTGGTCCAGGGCTTCTTCCCCCAGGAGCCACTCAGTGTGACCTGGAGCGAAAGCGGACAGAACGTGACCGCCAGAAACTTCCCACCTAGCCAGGATGCCTCCGGGGACCTGTACACCACGAGCAGCCAGCTGACCCTGCCGGCCACACAGTGCCCAGACGGCAAGTCCGTGACATGCCACGTGAAGCACTACACGAATCCCAGCCAGGATGTGACTGTGCCCTGCCCAGTTCCCCCACCTCCCCCATGCTGCCACCCCCGACTGTCGCTGCACCGACCGGCCCTCGAGGACCTGCTCTTAGGTTCAGAAGCGAACCTCACG…	0	0	0	3	3	1	2	0	0	0	0	0	0	0	3	0	0	0	0	0	0	0	1	0	6	1	9	0	3	0	8	20
		IGHA2_21	AS3	OI			GCATCCCCGACCAGCCCCAAGGTCTTCCCGCTGAGCCTCGACAGCACCCCCCAAGATGGGAACGTGGTCGTCGCATGCCTGGTCCAGGGCTTCTTCCCCCAGGAGCCACTCAGTGTGACCTGGAGCGAAAGCGGACAGAACGTGACCGCCAGAAACTTCCCACCTAGCCAGGATGCCTCCGGGGACCTGTACACCACGAGCAGCCAGCTGACCCTGCCGGCCACACAGTGCCCAGACGGCAAGTCCGTGACATGCCACGTGAAGCACTACACGAATCCCAGCCAGGATGTGACTGTGCCCTGCCCAGTTCCCCCACCTCCCCCATGCTGCCACCCCCGACTGTCGCTGCACCGACCGGCCCTCGAGGACCTGCTCTTAGGTTCAGAAGCGAACCTCACG…	1	4	1	2	1	4	2	0	0	0	0	0	0	0	0	0	0	0	0	0	2	0	0	0	0	0	15	0	0	2	0	17
		IGHA2_22	AS3	OI			GCATCCCCGACCAGCCCCAAGGTCTTCCCGCTGAGCCTCGACAGCACCCCCCAAGATGGGAACGTGGTCGTCGCATGCCTGGTCCAGGGCTTCTTCCCCCAGGAGCCACTCAGTGTGACCTGGAGCGAAAGCGGACAGAACGTGACCGCCAGAAACTTCCCACCTAGCCAGGATGCCTCCGGGGACCTGTACACCACGAGCAGCCAGCTGACCCTGCCGGCCACACAGTGCCCAGACGGCAAGTCCGTGACATGCCACGTGAAGCACTACACGAATTCCAGCCAGGATGTGACTGTGCCCTGCCGAGTTCCCCCACCTCCCCCATGCTGCCACCCCCGACTGTCGCTGCACCGACCGGCCCTCGAGGACCTGCTCTTAGGTTCAGAAGCGAACCTCACG…	1	2	1	2	3	4	0	0	0	0	0	0	0	0	0	0	0	0	0	0	0	0	0	0	0	0	13	0	0	0	0	13
		IGHA2_24	AS3	OI			GCATCCCCGACCAGCCCCAAGGTCTTCCCGCTGAGCCTCGACAGCACCCCCCAAGATGGGAACGTGGTCGTCGCATGCCTGGTCCAGGGCTTCTTCCCCCAGGAGCCACTCAGTGTGACCTGGAGCGAAAGCGGACAGAACGTGACCGCCAGAAACTTCCCACCTAGCCAGGATGCCTCCGGGGACCTGTACACCACGAGCAGCCAGCTGACCCTGCCGGCCACACAGTGCCCAGACGGCAAGTCCGTGACATGCCACGTGAAGCACTACACGAATCCCAGCCAGGATGTGACTGTGCCCTGCCCAGTTCCCCCACCTCCCCCATGCTGCCACCCCCGACTGTCGCTGCACCGACCGGCCCTCGAGGACCTGCTCTTAGGTTCAGAAGCGAACCTCACG…	0	0	0	0	0	0	0	0	0	0	0	0	1	1	9	0	0	0	0	0	0	0	0	0	0	0	0	0	11	0	0	11
		IGHA2_25	AS3	OI			GCATCCCCGACCAGCCCCAAGGTCTTCCCGCTGAGCCTCGACAGCACCCCCCAAGATGGGAACGTGGTCGTCGCATGCCTGGTCCAGGGCTTCTTCCCCCAGGAGCCACTCAGTGTGACCTGGAGCGAAAGCGGACAGAACGTGACCGCCAGAAACTTCCCACCTAGCCAGGATGCCTCCGGGGACCTGTACACCACGAGCAGCCAGCTGACCCTGCCGGCCACACAGTGCCCAGACGGCAAGTCCGTGACATGCCACGTGAAGCACTACACGAATCCCAGCCAGGATGTGACTGTGCCCTGCCCAGTTCCCCCACCTCCCCCATGCTGCCACCCCCGACTGTCGCTGCACCGACCGGCCCTCGAGGACCTGCTCTTAGGTTCAGAAGCGAACCTCACG…	0	0	0	0	0	0	0	0	0	4	1	0	0	0	0	0	1	0	1	0	0	0	0	0	0	1	0	5	0	2	1	8
		IGHA2_26	AS3	OI			GCATCCCCGACCAGCCCCAAGGTCTTCCCGCTGAGCCTCGACAGCACCCCCCAAGATGGGAACGTGGTCGTCGCATGCCTGGTCCAGGGCTTCTTCCCCCAGGAGCCACTCAGTGTGACCTGGAGCGAAAGCGGACAGAACGTGACCGCCAGAAACTTCCCACCTAGCCAGGATGCCTCCGGGGACCTGTACACCACGAGCAGCCAGCTGACCCTGCCGGCCACACAGTGCCCAGACGGCAAGTCCGTGACATGCCACGTGAAGCACTACACGAATCCCAGCCAGGATGTGACTGTGCCCTGCCCAGTTCCCCCACCTCCCCCATGCTGCCACCCCCGACTGTCGCTGCACCGACCGGCCCTCGAGGACCTGCTCTTAGGTTCAGAAGCGAACCTCACG…	0	0	0	0	7	0	0	0	0	0	0	0	0	0	0	0	0	0	0	0	0	0	0	0	0	0	7	0	0	0	0	7
	IGHD	IGHD_01	AS1	SE	IMGT		CACCCACCAAGGCTCCGGATGTGTTCCCCATCATATCAGGGTGCAGACACCCAAAGGATAACAGCCCTGTGGTCCTGGCATGCTTGATAACTGGGTACCACCCAACGTCCGTGACTGTCACCTGGTACATGGGGACACAGAGCCAGCCCCAGAGAACCTTCCCTGAGATACAAAGACGGGACAGCTACTACATGACAAGCAGCCAGCTCTCCACCCCCCTCCAGCAGTGGCGCCAAGGCGAGTACAAATGCGTGGTCCAGCACACCGCCAGCAAGAGTAAGAAGGAGATCTTCCGCTGGCCAGAGTCTCCAAAGGCACAGGCCTCCTCAGTGCCCACTGCACAACCCCAAGCAGAGGGCAGCCTCGCCAAGGCAACCACAGCCCCAGCCACCACCCGTA…	8	10	5	1	3	5	6	69	36	20	71	5	9	6	16	4	94	95	80	109	104	25	71	51	55	39	38	196	40	482	241	997
		IGHD_02	AS2	SE			CACCCACCAAGGCTCCGGATGTGTTCCCCATCATATCAGGGTGCAGACACCCAAAGGATAACAGCCCTGTGGTCCTGGCATGCTTGATAACTGGGTACCACCCAACGTCCGTGACTGTCACCTGGTACATGGGGACACAGAGCCAGCCCCAGAGAACCTTCCCTGAGATACAAAGACGGGACAGCTACTACATGACAAGCAGCCAGCTCTCCACCCCCCTCCAGCAGTGGCGCCAAGGCGAGTACAAATGCGTGGTCCAGCACACCGCCAGCAAGAGTAAGAAGGAGATCTTCCGCTGGCCAGAGTCTCCAAAGGCACAGGCCTCCTCAGTGCCCACTGCACAACCCCAAGCAGAGGGCAGCCTCGCCAAGGCAACCACAGCCCCAGCCACCACCCGTA…	95	68	117	137	111	98	136	62	51	82	90	99	77	109	66	103	62	50	46	70	68	39	60	46	60	67	762	285	454	296	272	2069
		IGHD_03	AS2	SE			CACCCACCAAGGCTCCGGATGTGTTCCCCATCATATCAGGGTGCAGACACCCAAAGGATAACAGCCCTGTGGTCCTGGCATGCTTGATAACTGGGTACCACCCAACGTCCGTGACTGTCACCTGGTACATGGGGACACAGAGCCAGCCCCAGAGAACCTTCCCTGAGATACAAAGACGGGACAGCTACTACATGACAAGCAGCCAGCTCTCCACCCCCCTCCAGCAGTGGCGCCAAGGCGAGTACAAATGCGTGGTCCAGCACACCGCCAGCAAGAGTAAGAAGGAGATCTTCCGCTGGCCAGAGTCTCCAAAGGCACAGGCCTCCTCAGTGCCCACTGCACAACCCCAAGCAGAGGGCAGCCTCGCCAAGGCAACCACAGCCCCAGCCACCACCCGTA…	47	32	43	53	52	35	49	41	24	30	28	77	110	89	110	82	31	45	40	23	33	79	62	90	63	86	311	123	468	172	380	1454
		IGHD_04	AS2	SE			CACCCACCAAGGCTCCGGATGTGTTCCCCATCATATCAGGGTGCAGACACCCAAAGGATAACAGCCCTGTGGTCCTGGCATGCTTGATAACTGGGTACCACCCAACGTCCGTGACTGTCACCTGGTACATGGGGACACAGAGCCAGCCCCAGAGAACCTTCCCTGAGATACAAAGACGGGACAGCTACTACATGACAAGCAGCCAGCTCTCCACCCCCCTCCAGCAGTGGCGCCAAGGCGAGTACAAATGCGTGGTCCAGCACACCGCCAGCAAGAGTAAGAAGGAGATCTTCCGCTGGCCAGAGTCTCCAAAGGCACAGGCCTCCTCAGTGCCCACTGCACAACCCCAAGCAGAGGGCAGCCTCGCCAAGGCAACCACAGCCCCAGCCACCACCCGTA…	19	3	22	28	16	18	13	1	0	0	1	0	0	0	0	0	0	0	0	0	0	0	0	0	0	0	119	2	0	0	0	121
		IGHD_05	AS2	SE			CACCCACCAAGGCTCCGGATGTGTTCCCCATCATATCAGGGTGCAGACACCCAAAGGATAACAGCCCTGTGGTCCTGGCATGCTTGATAACTGGGTACCACCCAACGTCCGTGACTGTCACCTGGTACATGGGGACACAGAGCCAGCCCCAGAGAACCTTCCCTGAGATACAAAGACGGGACAGCTACTACATGACAAGCAGCCAGCTCTCCACCCCCCTCCAGCAGTGGCGCCAAGGCGAGTACAAATGCGTGGTCCAGCACACCGCCAGCAAGAGTAAGAAGGAGATCTTCCGCTGGCCAGAGTCTCCAAAGGCACAGGCCTCCTCAGTGCCCACTGCACAACCCCAAGCAGAGGGCAGCCTCGCCAAGGCAACCACAGCCCCAGCCACCACCCGTA…	0	3	0	0	0	0	0	8	16	35	4	0	0	1	0	0	0	0	0	0	0	0	1	0	0	0	3	63	1	0	1	68
		IGHD_06	AS2	SE			CACCCACCAAGGCTCCGGATGTGTTCCCCATCATATCAGGGTGCAGACACCCAAAGGATAACAGCCCTGTGGTCCTGGCATGCTTGATAACTGGGTACCACCCAACGTCCGTGACTGTCACCTGGTACATGGGGACACAGAGCCAGCCCCAGAGAACCTTCCCTGAGATACAAAGACGGGACAGCTACTACATGACAAGCAGCCAGCTCTCCACCCCCCTCCAGCAGTGGCGCCAAGGCGAGTACAAATGCGTGGTCCAGCACACCGCCAGCAAGAGTAAGAAGGAGATCTTCCGCTGGCCAGAGTCTCCAAAGGCACAGGCCTCCTCAGTGCCCACTGCACAACCCCAAGCAGAGGGCAGCCTCGCCAAGGCAACCACAGCCCCAGCCACCACCCGTA…	3	0	0	0	0	0	1	4	0	0	5	0	0	0	0	0	2	3	3	6	5	5	1	6	2	6	4	9	0	19	20	52
		IGHD_07	AS2	SE			CACCCACCAAGGCTCCGGATGTGTTCCCCATCATATCAGGGTGCAGACACCCAAAGGATAACAGCCCTGTGGTCCTGGCATGCTTGATAACTGGGTACCACCCAACGTCCGTGACTGTCACCTGGTACATGGGGACACAGAGCCAGCCCCAGAGAACCTTCCCTGAGATACAAAGACGGGACAGCTACTACATGACAAGCAGCCAGCTCTCCACCCCCCTCCAGCAGTGGCGCCAAGGCGAGTACAAATGCGTGGTCCAGCACACCGCCAGCAAGAGTAAGAAGGAGATCTTCCGCTGGCCAGAGTCTCCAAAGGCACAGGCCTCCTCAGTGCCCACTGCACAACCCCAAGCAGAGGGCAGCCTCGCCAAGGCAACCACAGCCCCAGCCACCACCCGTA…	2	0	0	0	0	0	0	0	0	0	0	4	5	1	5	6	0	0	0	0	0	12	2	0	0	0	2	0	21	0	14	37
		IGHD_08	AS2	SE			CACCCACCAAGGCTCCGGATGTGTTCCCCATCATATCAGGGTGCAGACACCCAAAGGATAACAGCCCTGTGGTCCTGGCATGCTTGATAACTGGGTACCACCCAACGTCCGTGACTGTCACCTGGTACATGGGGACACAGAGCCAGCCCCAGAGAACCTTCCCTGAGATACAAAGACGGGACAGCTACTACATGACAAGCAGCCAGCTCTCCACCCCCCTCCAGCAGTGGCGCCAAGGCGAGTACAAATGCGTGGTCCAGCACACCGCCAGCAAGAGTAAGAAGGAGATCTTCCGCTGGCCAGAGTCTCCAAAGGCACAGGCCTCCTCAGTGCCCACTGCACAACCCCAAGCAGAGGGCAGCCTCGCCAAGGCAACCACAGCCCCAGCCACCACCCGTA…	2	0	0	0	0	0	0	1	0	1	5	0	0	0	0	0	4	1	6	2	1	5	3	2	2	1	2	7	0	14	13	36
		IGHD_09	AS3	SE			CACCCACCAAGGCTCCGGATGTGTTCCCCATCATATCAGGGTGCAGACACCCAAAGGATAACAGCCCTGTGGTCCTGGCATGCTTGATAACTGGGTACCACCCAACGTCCGTGACTGTCACCTGGTACATGGGGACACAGAGCCAGCCCCAGAGAACCTTCCCTGAGATACAAAGACGGGACAGCTACTACATGACAAGCAGCCAGCTCTCCACCCCCCTCCAGCAGTGGCGCCAAGGCGAGTACAAATGCGTGGTCCAGCACACCGCCAGCAAGAGTAAGAAGGAGATCTTCCGCTGGCCAGAGTCTCCAAAGGCACAGGCCTCCTCAGTCCCCACTGCACAACCCCAAGCAGAGGGCAGCCTCGCCAAGGCAACCACAGCCCCAGCCACCACCCGTA…	2	2	5	1	0	1	2	0	0	0	0	0	0	0	0	0	0	0	0	0	0	0	0	0	0	0	13	0	0	0	0	13
	IGHE	IGHE_01	AS1	SE	IMGT		GCCTCCACACAGAGCCCATCCGTCTTCCCCTTGACCCGCTGCTGCAAAAACATTCCCTCCAATGCCACCTCCGTGACTCTGGGCTGCCTGGCCACGGGCTACTTCCCGGAGCCGGTGATGGTGACCTGGGACACAGGCTCCCTCAACGGGACAACTATGACCTTACCAGCCACCACCCTCACGCTCTCTGGTCACTATGCCACCATCAGCTTGCTGACCGTCTCGGGTGCGTGGGCCAAGCAGATGTTCACCTGCCGTGTGGCACACACTCCATCGTCCACAGACTGGGTCGACAACAAAACCTTCAGCGTCTGCTCCAGGGACTTCACCCCGCCCACCGTGAAGATCTTACAGTCGTCCTGCGACGGCGGCGGGCACTTCCCCCCGACCATCCAGCTC…	99	68	84	95	68	55	88	175	117	169	185	17	122	82	168	54	190	187	172	202	208	112	188	171	160	171	557	646	443	959	802	3407
		IGHE_02	AS1	SE	IMGT		GCCTCCACACAGAGCCCATCCGTCTTCCCCTTGACCCGCTGCTGCAAAAACATTCCCTCCAATGCCACCTCCGTGACTCTGGGCTGCCTGGCCACGGGCTACTTCCCGGAGCCGGTGATGGTGACCTGGGACACAGGCTCCCTCAACGGGACAACTATGACCTTACCAGCCACCACCCTCACGCTCTCTGGTCACTATGCCACCATCAGCTTGCTGACCGTCTCGGGTGCGTGGGCCAAGCAGATGTTCACCTGCCGTGTGGCACACACTCCATCGTCCACAGACTGGGTCGACAACAAAACCTTCAGCGTCTGCTCCAGGGACTTCACCCCGCCCACCGTGAAGATCTTACAGTCGTCCTGCGACGGCGGCGGGCACTTCCCCCCGACCATCCAGCTC…	39	26	51	43	60	38	56	4	1	0	8	0	0	1	0	0	0	0	0	3	1	0	1	0	0	0	313	13	1	4	1	332
		IGHE_03	AS2	SE			GCCTCCACACAGAGCCCATCCGTCTTCCCCTTGACCCGCTGCTGCAAAAACATTCCCTCCAATGCCACCTCCGTGACTCTGGGCTGCCTGGCCACGGGCTACTTCCCAGAGCCGGTGATGGTGACCTGGGACACAGGCTCCCTCAACGGGACAACTATGACCTTACCAGCCACCACCCTCACGCTCTCTGGTCACTATGCCACCATCAGCTTGCTGACCGTCTCGGGTGCGTGGGCCAAGCAGATGTTCACCTGCCGTGTGGCACACACTCCATCGTCCACAGACTGGGTCGACAACAAAACCTTCAGCGTCTGCTCCAGGGACTTCACCCCGCCCACCGTGAAGATCTTACAGTCGTCCTGCGACGGCGGCGGGCACTTCCCCCCGACCATCCAGCTC…	1	0	0	0	0	0	0	0	0	0	0	128	66	99	19	103	0	0	0	0	0	30	7	12	11	12	1	0	415	0	72	488
		IGHE_04	AS2	SE			GCCTCCACACAGAGCCCATCCGTCTTCCCCTTGACCCGCTGCTGCAAAAACATTCCCTCCAATGCCACCTCCGTGACTCTGGGCTGCCTGGCCACGGGCTACTTCCCGGAGCCGGTGATGGTGACCTGGGACACAGGCTCCCTCAACGGGACAACTATGACCTTACCAGCCACCACCCTCACGCTCTCTGGTCACTATGCCACCATCAGCTTGCTGACCGTCTCGGGTGCGTGGGCCAAGCAGATGTTCACCTGCCGTGTGGCACACACTCCATCGTCCACAGACTGGGTCGACAACAAAACCTTCAGCGTCTGCTCCAGGGACTTCACCCCGCCCACCGTGAAGATCTTACAGTCGTCCTGCGACGGCGGCGGGCACTTCCCCCCAACCATCCAGCTC…	26	13	30	42	23	34	31	3	0	0	5	0	0	0	0	0	0	0	0	0	1	0	0	0	0	0	199	8	0	1	0	208
		IGHE_05	AS2	SE			GCCTCCACACAGAGCCCATCCGTCTTCCCCTTGACCCGCTGCTGCAAAAACATTCCCTCCAATGCCACCTCCGTGACTCTGGGCTGCCTGGCCACGGGCTACTTCCCAGAGCCGGTGATGGTGACCTGGGACACAGGCTCCCTCAACGGGACAACTATGACCTTACCAGCCACCACCCTCACGCTCTCTGGTCACTATGCCACCATCAGCTTGCTGACCGTCTCGGGTGCGTGGGCCAAGCAGATGTTCACCTGCCGTGTGGCACACACTCCATCGTCCACAGACTGGGTCGACAACAAAACCTTCAGCGTCTGCTCCAGGGACTTCACCCCGCCCACCGTGAAGATCTTACAGTCGTCCTGCGACGGCGGCGGGCACTTCCCCCCGACCATCCAGCTC…	0	0	0	0	0	0	0	0	0	0	0	32	6	16	1	35	0	0	0	0	0	18	0	6	11	3	0	0	90	0	38	128
		IGHE_06	AS2	SE			GCCTCCACACAGAGCCCATCCGTCTTCCCCTTGACCCGCTGCTGCAAAAACATTCCCTCCAATGCCACCTCCGTGACTCTGGGCTGCCTGGCCACGGGCTACTTCCCAGAGCCGGTGATGGTGACCTGGGACACAGGCTCCCTCAACGGGACAACTATGACCTTACCAGCCACCACCCTCACGCTCTCTGGTCACTATGCCACCATCAGCTTGCTGACCGTCTCGGGTGCGTGGGCCAAGCAGATGTTCACCTGCCGTGTGGCACACACTCCATCGTCCACAGACTGGGTCGACAACAAAACCTTCAGCGTCTGCTCCAGGGACTTCACCCCGCCCACCGTGAAGATCTTACAGTCGTCCTGCGACGGCGGCGGGCACTTCCCCCCGACCATCCAGCTC…	7	3	19	10	6	16	24	1	0	0	4	0	0	0	0	0	0	0	0	1	0	0	0	0	0	0	85	5	0	1	0	91
		IGHE_07	AS2	SE			GCCTCCACACAGAGCCCATCCGTCTTCCCCTTGACCCGCTGCTGCAAAAACATTCCCTCCAATGCCACCTCCGTGACTCTGGGCTGCCTGGCCACGGGCTACTTCCCGGAGCCGGTGATGGTGACCTGGGACACAGGCTCCCTCAACGGGACAACTATGACCTTACCAGCCACCACCCTCACGCTCTCTGGTCACTATGCCACCATCAGCTTGCTGACCGTCTCGGGTGCGTGGGCCAAGCAGATGTTCACCTGCCGTGTGGCACACACTCCATCGTCCACAGACTGGGTCGACAACAAAACCTTCAGCGTCTGCTCCAGGGACTTCACCCCGCCCACCGTGAAGATCTTACAGTCGTCCTGCGACGGCGGCGGGCACTTCCCCCCGACCATCCAGCTC…	0	0	0	0	0	0	0	0	1	0	1	0	0	0	0	0	2	8	0	2	0	3	4	10	3	11	0	2	0	12	31	45
		IGHE_08	AS2	SE			GCCTCCACACAGAGCCCATCCGTCTTCCCCTTGACCCGCTGCTGCAAAAACATTCCCTCCAATGCCACCTCCGTGACTCTGGGCTGCCTGGCCACGGGCTACTTCCCGGAGCCGGTGATGGTGACCTGGGACACAGGCTCCCTCAACGGGACAACTATGACCTTACCAGCCACCACCCTCACGCTCTCTGGTCACTATGCCACCATCAGCTTGCTGACCGTCTCGGGTGCGTGGGCCAAGCAGATGTTCACCTGCCGTGTGGCACACACTCCATCGTCCACAGACTGGGTCGACAACAAAACCTTCAGCGTCTGCTCCAGGGACTTCACCCCGCCCACCGTGAAGATCTTACAGTCGTCCTGCGACGGCGGCGGGCACTTCCCCCCGACCATCCAGCTC…	3	3	5	2	14	4	7	1	0	0	1	0	0	0	0	0	0	0	0	0	0	0	0	0	0	0	38	2	0	0	0	40
		IGHE_09	AS2	SE			GCCTCCACACAGAGCCCATCCGTCTTCCCCTTGACCCGCTGCTGCAAAAACATTCCCTCCAATGCCACCTCCGTGACTCTGGGCTGCCTGGCCACGGGCTACTTCCCGGAGCCGGTGATGGTGACCTGGGACACAGGCTCCCTCAACGGGACAACTATGACCTTACCAGCCACCACCCTCACGCTCTCTGGTCACTATGCCACCATCAGCTTGCTGACCGTCTCGGGTGCGTGGGCCAAGCAGATGTTCACCTGCCGTGTGGCACACACTCCATCGTCCACAGACTGGGTCGACAACAAAACCTTCAGCGTCTGCTCCAGGGACTTCACCCCGCCCACCGTGAAGATCTTACAGTCGTCCTGCGACGGCGGCGGGCACTTCCCCCCGACCATCCAGCTC…	3	0	0	0	0	0	0	0	0	0	1	0	0	0	0	0	4	1	5	4	1	4	5	2	1	3	3	1	0	15	15	34
		IGHE_10	AS2	SE			GCCTCCACACAGAGCCCATCCGTCTTCCCCTTGACCCGCTGCTGCAAAAACATTCCCTCCAATGCCACCTCCGTGACTCTGGGCTGCCTGGCCACGGGCTACTTCCCGGAGCCGGTGATGGTGACCTGGGACACAGGCTCCCTCAACGGGACAACTATGACCTTACCAGCCACCACCCTCACGCTCTCTGGTCACTATGCCACCATCAGCTTGCTGACCGTCTCGGGTGCGTGGGCCAAGCAGATGTTCACCTGCCGTGTGGCACACACTCCATCGTCCACAGACTGGGTCGACAACAAAACCTTCAGCGTCTGCTCCAGGGACTTCACCCCGCCCACCGTGAAGATCTTACAGTCGTCCTGCGACGGCGGCGGGCACTTCCCCCCGACCATCCAGCTC…	1	3	0	6	0	11	0	0	0	0	0	0	0	0	0	0	0	0	0	0	0	0	0	0	0	0	21	0	0	0	0	21
		IGHE_11	AS3	SE			GCCTCCACACAGAGCCCATCCGTCTTCCCCTTGACCCGCTGCTGCAAAAACATTCCCTCCAATGCCACCTCCGTGACTCTGGGCTGCCTGGCCACGGGCTACTTCCCGGAGCCGGTGATGGTGACCTGGGACACAGGCTCCCTCAACGGGACAACTATGACCTTACCAGCCACCACCCTCACGCTCTCTGGTCACTATGCCACCATCAGCTTGCTGACCGTCTCGGGTGCGTGGGCCAAGCAGATGTTCACCTGCCGTGTGGCACACACTCCATCGTCCACAGACTGGGTCGACAACAAAACCTTCAGCGTCTGCTCCAGGGACTTCACCCCGCCCACCGTGAAGATCTTACAGTCGTCCTGCGACGGCGGCGGGCACTTCCCCCCGACCATCCAGCTC…	0	0	0	0	0	0	0	0	0	0	0	1	4	2	11	1	0	0	0	0	0	0	0	0	0	0	0	0	19	0	0	19
		IGHE_12	AS3	SE			GCCTCCACACAGAGCCCATCCGTCTTCCCCTTGACCCGCTGCTGCAAAAACATTCCCTCCAATGCCACCTCCGTGACTCTGGGCTGCCTGGCCACGGGCTACTTCCCAGAGCCGGTGATGGTGACCTGGGACACAGGCTCCCTCAACGGGACAACTATGACCTTACCAGCCACCACCCTCACGCTCTCTGGTCACTATGCCACCATCAGCTTGCTGACCGTCTCGGGTGCGTGGGCCAAGCAGATGTTCACCTGCCGTGTGGCACACACTCCATCGTCCACAGACTGGGTCGACAACAAAACCTTCAGCGTCTGCTCCAGGGACTTCACCCCGCCCACCGTGAAGATCTTACAGTCGTCCTGCGACGGCGGCGGGCACTTCCCCCCGACCATCCAGCTC…	0	0	1	13	0	1	0	0	0	0	0	0	0	1	0	1	0	0	0	0	0	0	0	0	0	0	15	0	2	0	0	17
		IGHE_13	AS3	SE			GCCTCCACACAGAGCCCATCCGTCTTCCCCTTGACCCGCTGCTGCAAAAACATTCCCTCCAATGCCACCTCCGTGACTCTGGGCTGCCTGGCCACGGGCTACTTCCCGGAGCCGGTGATGGTGACCTGGGACACAGGCTCCCTCAACGGGACAACTATGACCTTACCAGCCACCACCCTCACGCTCTCTGGTCACTATGCCACCATCAGCTTGCTGACCGTCTCGGGTGCGTGGGCCAAGCAGATGTTCACCTGCCGTGTGGCACACACTCCATCGTCCACAGACTGGGTCGACAACAAAACCTTCAGCGTCTGCTCCAGGGACTTCACCCCGCCCACCGTGAAGATCTTACAGTCGTCCTGCGACGGCGGCGGGCACTTCCCCCCGACCATCCAGCTC…	3	1	1	0	6	2	2	1	0	0	0	0	0	0	0	0	0	0	0	0	0	0	0	0	0	0	15	1	0	0	0	16
		IGHE_14	AS3	SE			GCCTCCACACAGAGCCCATCCGTCTTCCCCTTGACCCGCTGCTGCAAAAACATTCCCTCCAATGCCACCTCCGTGACTCTGGGCTGCCTGGCCACGGGCTACTTCCCGGAGCCGGTGATGGTGACCTGGGACACAGGCTCCCTCAACGGGACAACTATGACCTTACCAGCCACCACCCTCACGCTCTCTGGTCACTATGCCACCATCAGCTTGCTGACCGTCTCGGGTGCGTGGGCCAAGCAGATGTTCACCTGCCGTGTGGCACACACTCCATCGTCCACAGACTGGGTCGACAACAAAACCTTCAGCGTCTGCTCCAGGGACTTCACCCCGCCCACCGTGAAGATCTTACAGTCGTCCTGCGACGGCGGCGGGCACTTCCCCCCGACCATCCAGCTC…	0	0	0	1	9	0	1	0	0	0	0	1	0	1	0	1	0	0	0	0	0	0	0	0	0	0	11	0	3	0	0	14
		IGHE_15	AS3	SE			GCCTCCACACAGAGCCCATCCGTCTTCCCCTTGACCCGCTGCTGCAAAAACATTCCCTCCAATGCCACCTCCGTGACTCTGGGCTGCCTGGCCACGGGCTACTTCCCAGAGCCGGTGATGGTGACCTGGGACACAGGCTCCCTCAACGGGACAACTATGACCTTACCAGCCACCACCCTCACGCTCTCTGGTCACTATGCCACCATCAGCTTGCTGACCGTCTCGGGTGCGTGGGCCAAGCAGATGTTCACCTGCCGTGTGGCACACACTCCATCGTCCACAGACTGGGTCGACAACAAAACCTTCAGCGTCTGCTCCAGGGACTTCACCCCGCCCACCGTGAAGATCTTACAGTCGTCCTGCGACGGCGGCGGGCACTTCCCCCCGACCATCCAGCTC…	4	0	0	2	3	1	2	0	0	0	0	0	0	0	0	0	0	0	0	0	0	0	0	0	0	0	12	0	0	0	0	12
		IGHE_16	AS3	SE			GCCTCCACACAGAGCCCATCCGTCTTCCCCTTGACCCGCTGCTGCAAAAACATTCCCTCCAATGCCACCTCCGTGACTCTGGGCTGCCTGGCCACGGGCTACTTCCCAGAGCCGGTGATGGTGACCTGGGACACAGGCTCCCTCAACGGGACAACTATGACCTTACCAGCCACCACCCTCACGCTCTCTGGTCACTATGCCACCATCAGCTTGCTGACCGTCTCGGGTGCGTGGGCCAAGCAGATGTTCACCTGCCGTGTGGCACACACTCCATCGTCCACAGACTGGGTCGACAACAAAACCTTCAGCGTCTGCTCCAGGGACTTCACCCCGCCCACCGTGAAGATCTTACAGTCGTCCTGCGACGGCGGCGGGCACTTCCCCCCGACCATCCAGCTC…	0	0	0	0	0	0	0	0	0	0	0	2	0	0	0	0	0	0	0	0	0	2	0	0	4	1	0	0	2	0	7	9
		IGHE_17	AS3	SE			GCCTCCACACAGAGCCCATCCGTCTTCCCCTTGACCCGCTGCTGCAAAAACATTCCCTCCAATGCCACCTCCGTGACTCTGGGCTGCCTGGCCACGGGCTACTTCCCAGAGCCGGTGATGGTGACCTGGGACACAGGCTCCCTCAACGGGACAACTATGACCTTACCAGCCACCACCCTCACGCTCTCTGGTCACTATGCCACCATCAGCTTGCTGACCGTCTCGGGTGCGTGGGCCAAGCAGATGTTCACCTGCCGTGTGGCACACACTCCATCGTCCACAGACTGGGTCGACAACAAAACCTTCAGCGTCTGCTCCAGGGACTTCACCCCGCCCACCGTGAAGATCTTACAGTCGTCCTGCGACGGCGGCGGGCACTTCCCCCCGACCATCCAGCTC…	0	0	0	0	0	0	0	0	0	0	0	5	0	3	1	0	0	0	0	0	0	0	0	0	0	0	0	0	9	0	0	9
		IGHE_18	AS3	SE			GCCTCCACACAGAGCCCATCCGTCTTCCCCTTGACCCGCTGCTGCAAAAACATTCCCTCCAATGCCACCTCCGTGACTCTGGGCTGCCTGGCCACGGGCTACTTCCCGGAGCCGGTGATGGTGACCTGGGACACAGGCTCCCTCAACGGGACAACTATGACCTTACCAGCCACCACCCTCACGCTCTCTGGTCACTATGCCACCATCAGCTTGCTGACCGTCTCGGGTGCGTGGGCCAAGCAGATGTTCACCTGCCGTGTGGCACACACTCCATCGTCCACAGACTGGGTCGACAACAAAACCTTCAGCGTCTGCTCCAGGGACTTCACCCCGCCCACCGTGAAGATCTTACAGTCGTCCTGCGACGGCGGCGGGCACTTCCCCCCGACCATCCAGCTC…	0	0	0	0	0	0	0	0	0	0	0	0	3	0	3	0	0	2	0	0	0	0	0	0	0	0	0	0	6	2	0	8
	IGHM	IGHM_01	AS1	SE	IMGT		GGGAGTGCATCCGCCCCAACCCTTTTCCCCCTCGTCTCCTGTGAGAATTCCCCGTCGGATACGAGCAGCGTGGCCGTTGGCTGCCTCGCACAGGACTTCCTTCCCGACTCCATCACTTTCTCCTGGAAATACAAGAACAACTCTGACATCAGCAGCACCCGGGGCTTCCCATCAGTCCTGAGAGGGGGCAAGTACGCAGCCACCTCACAGGTGCTGCTGCCTTCCAAGGACGTCATGCAGGGCACAGACGAACACGTGGTGTGCAAAGTCCAGCACCCCAACGGCAACAAAGAAAAGAACGTGCCTCTTCCAGTGATTGCTGAGCTGCCTCCCAAAGTGAGCGTCTTCGTCCCACCCCGCGACGGCTTCTTCGGCAACCCCCGCAAGTCCAAGCTCATC…	63	43	51	94	57	44	57	71	58	78	81	44	34	44	24	36	74	85	75	98	86	35	71	60	59	54	409	288	182	418	279	1576
		IGHM_02	AS1	SE	IMGT		GGGAGTGCATCCGCCCCAACCCTTTTCCCCCTCGTCTCCTGTGAGAATTCCCCGTCGGATACGAGCAGCGTGGCCGTTGGCTGCCTCGCACAGGACTTCCTTCCCGACTCCATCACTTTCTCCTGGAAATACAAGAACAACTCTGACATCAGCAGCACCCGGGGCTTCCCATCAGTCCTGAGAGGGGGCAAGTACGCAGCCACCTCACAGGTGCTGCTGCCTTCCAAGGACGTCATGCAGGGCACAGACGAACACGTGGTGTGCAAAGTCCAGCACCCCAACGGCAACAAAGAAAAGAACGTGCCTCTTCCAGTGATTGCTGAGCTGCCTCCCAAAGTGAGCGTCTTCGTCCCACCCCGCGACGGCTTCTTCGGCAACCCCCGCAAGTCCAAGCTCATC…	16	10	21	24	21	19	24	12	10	17	17	34	41	37	37	39	23	7	14	9	18	16	12	22	12	21	135	56	188	71	83	533
		IGHM_03	AS2	SE			GGGAGTGCATCCGCCCCAACCCTTTTCCCCCTCGTCTCCTGTGAGAATTCCCCGTCGGATACGAGCAGCGTGGCCGTTGGCTGCCTCGCACAGGACTTCCTTCCCGACTCCATCACTTTCTCCTGGAAATACAAGAACAACTCTGACATCAGCAGCACCCGGGGCTTCCCATCAGTCCTGAGAGGGGGCAAGTACGCAGCCACCTCACAGGTGCTGCTGCCTTCCAAGGACGTCATGCAGGGCACAGACGAACACGTGGTGTGCAAAGTCCAGCACCCCAACGGCAACAAAGAAAAGAACGTGCCTCTTCCAGTGATTGCCGAGCTGCCTCCCAAAGTGAGCGTCTTCGTCCCACCCCGCGACGGCTTCTTCGGCAACCCCCGCAAGTCCAAGCTCATC…	29	18	28	14	26	21	33	91	56	68	87	43	106	75	139	65	97	105	89	103	102	102	110	112	97	106	169	302	428	496	527	1922
		IGHM_04	AS2	SE			GGGAGTGCATCCGCCCCAACCCTTTTCCCCCTCGTCTCCTGTGAGAATTCCCCGTCGGATACGAGCAGCGTGGCCGTTGGCTGCCTCGCACAGGACTTCCTTCCCGACTCCATCACTTTCTCCTGGAAATACAAGAACAACTCTGACATCAGCAGCACCCGGGGCTTCCCATCAGTCCTGAGAGGGGGCAAGTACGCAGCCACCTCACAGGTGCTGCTGCCTTCCAAGGACGTCATGCAGGGCACAGACGAACACGTGGTGTGCAAAGTCCAGCACCCCAACGGCAACAAAGAAAAGAACGTGCCTCTTCCAGTGATTGCCGAGCTGCCTCCCAAAGTGAGCGTCTTCGTCCCACCCCGCGACGGCTTCTTCGGCAACCCCCGCAAGTCCAAGCTCATC…	23	10	35	12	29	13	40	1	0	2	6	0	0	0	0	0	0	0	0	1	1	0	2	1	3	7	162	9	0	2	13	186
		IGHM_05	AS2	SE			GGGAGTGCATCCGCCCCAACCCTTTTCCCCCTCGTCTCCTGTGAGAATTCCCCGTCGGATACGAGCAGCGTGGCCGTTGGCTGCCTCGCACAGGACTTCCTTCCCGACTCCATCACTTTCTCCTGGAAATACAAGAACAACTCTGACATCAGCAGCACCCGGGGCTTCCCATCAGTCCTGAGAGGGGGCAAGTACGCAGCCACCTCACAGGTGCTGCTGCCTTCCAAGGACGTCATGCAGGGCACAGACGAACACGTGGTGTGCAAAGTCCAGCACCCCAACGGCAACAAAGAAAAGAACGTGCCTCTTCCAGTGATTGCTGAGCTGCCTCCCAAAGTGAGCGTCTTCGTCCCACCCCGCGACGGCTTCTTCGGCAACCCCCGCAAGTCCAAGCTCATC…	0	0	0	0	0	0	0	0	0	0	0	60	20	46	2	49	0	0	0	0	0	3	0	0	0	0	0	0	177	0	3	180
		IGHM_06	AS2	SE			GGGAGTGCATCCGCCCCAACCCTTTTCCCCCTCGTCTCCTGTGAGAATTCCCCGTCGGATACGAGCAGCGTGGCCGTTGGCTGCCTCGCACAGGACTTCCTTCCCGACTCCATCACTTTCTCCTGGAAATACAAGAACAACTCTGACATCAGCAGCACCCGGGGCTTCCCATCAGTCCTGAGAGGGGGCAAGTACGCAGCCACCTCACAGGTGCTGCTGCCTTCCAAGGACGTCATGCAGGGCACAGACGAACACGTGGTGTGCAAAGTCCAGCACCCCAACGGCAACAAAGAAAAGAACGTGCCTCTTCCAGTGATTGCTGAGCTGCCTCCCAAAGTGAGCGTCTTCGTCCCACCCCGCGACGGCTTCTTCGGCAACCCCCGCAAGTCCAAGCTCATC…	21	13	22	24	16	20	15	2	0	0	3	0	0	0	0	1	0	0	0	0	0	0	0	0	0	0	131	5	1	0	0	137
		IGHM_07	AS2	SE			GGGAGTGCATCCGCCCCAACCCTTTTCCCCCTCGTCTCCTGTGAGAATTCCCCGTCGGATACGAGCAGCGTGGCCGTTGGCTGCCTCGCACAGGACTTCCTTCCCGACTCCATCACTTTCTCCTGGAAATACAAGAACAACTCTGACATCAGCAGCACCCGGGGCTTCCCATCAGTCCTGAGAGGGGGCAAGTACGCAGCCACCTCACAGGTGCTGCTGCCTTCCAAGGAGGTCATGCAGGGCACAGACGAACACGTGGTGTGCAAAGTCCAGCACCCCAACGGCAACAAAGAAAAGAACGTGCCTCTTCCAGTGATTGCTGAGCTGCCTCCCAAAGTGAGCGTCTTCGTCCCACCCCGCGACGGCTTCTTCGGCAACCCCCGCAAGTCCAAGCTCATC…	17	11	8	21	14	17	23	2	1	2	2	0	0	0	0	0	3	0	2	0	1	0	0	2	1	0	111	7	0	6	3	127
		IGHM_08	AS2	SE			GGGAGTGCATCCGCCCCAACCCTTTTCCCCCTCGTCTCCTGTGAGAATTCCCCGTCGGATACGAGCAGCGTGGCCGTTGGCTGCCTCGCACAGGACTTCCTTCCCGACTCCATCACTTTCTCCTGGAAATACAAGAACAACTCTGACATCAGCAGCACCCGGGGCTTCCCATCAGTCCTGAGAGGGGGCAAGTACGCAGCCACCTCACAGGTGCTGCTGCCTTCCAAGGAGGTCATGCAGGGCACAGACGAACACGTGGTGTGCAAAGTCCAGCACCCCAACGGCAACAAAGAAAAGAACGTGCCTCTTCCAGTGATTGCTGAGCTGCCTCCCAAAGTGAGCGTCTTCGTCCCACCCCGCGACGGCTTCTTCGGCAACCCCCGCAAGTCCAAGCTCATC…	16	7	14	11	16	21	12	1	1	0	0	0	0	0	0	0	0	0	0	1	0	0	0	0	0	0	97	2	0	1	0	100
		IGHM_09	AS2	SE			GGGAGTGCATCCGCCCCAACCCTTTTCCCCCTCGTCTCCTGTGAGAATTCCCCGTCGGATACGAGCAGCGTGGCCGTTGGCTGCCTCGCACAGGACTTCCTTCCCGACTCCATCACTTTCTCCTGGAAATACAAGAACAACTCTGACATCAGCAGCACCCGGGGCTTCCCATCAGTCCTGAGAGGGGGCAAGTACGCAGCCACCTCACAGGTGCTGCTGCCTTCCAAGGACGTCATGCAGGGCACAGACGAACACGTGGTGTGCAAAGTCCAGCACCCCAATGGCAACAAAGAAAAGAACGTGCCTCTTCCAGTGATTGCTGAGCTGCCTCCCAAAGTGAGCGTCTTCGTCCCACCCCGCGACGGCTTCTTCGGCAACCCCCGCAAGTCCAAGCTCATC…	0	0	0	0	0	0	0	0	0	0	0	3	3	7	4	6	0	0	0	0	0	0	0	0	0	0	0	0	23	0	0	23
		IGHM_10	AS2	SE			GGGAGTGCATCCGCCCCAACCCTTTTCCCCCTCGTCTCCTGTGAGAATTCCCCGTCGGATACGAGCAGCGTGGCCGTTGGCTGCCTCGCACAGGACTTCCTTCCCGACTCCATCACTTTCTCCTGGAAATACAAGAACAACTCTGACATCAGCAGCACCCGGGGCTTCCCATCAGTCCTGAGAGGGGGCAAGTACGCAGCCACCTCACAGGTGCTGCTGCCTTCCAAGGACGTCATGCAGGGCACAGACGAACACGTGGTGTGCAAAGTCCAGCACCCCAACGGCAACAAAGAAAAGAACGTGCCTCTTCCAGTGATTGCTGAGCTGCCTCCCAAAGTGAGCGTCTTCGTCCCACCCCGCGACGGCTTCTTCGGCAACCCCCGCAAGTCCAAGCTCATC…	1	0	3	6	5	2	3	1	0	0	1	0	0	0	0	0	0	0	0	0	0	0	0	0	0	0	20	2	0	0	0	22
		IGHM_11	AS2	SE			GGGAGTGCATCCGCCCCAACCCTTTTCCCCCTCGTCTCCTGTGAGAATTCCCCGTCGGATACGAGCAGCGTGGCCGTTGGCTGCCTCGCACAGGACTTCCTTCCCGACTCCATCACTTTCTCCTGGAAATACAAGAACAACTCTGACATCAGCAGCACCCGGGGCTTCCCATCAGTCCTGAGAGGGGGCAAGTACGCAGCCACCTCACAGGTGCTGCTGCCTTCCAAGGACGTCATGCAGGGCACAGACGAACACGTGGTGTGCAAAGTCCAGCACCCCAACGGCAACAAAGAAAAGAACGTGCCTCTTCCAGTGATTGCCGAGCTGCCTCCCAAAGTGAGCGTCTTCGTCCCACCCCGCGACGGCTTCTTCGGCAACCCCCGCAAGTCCAAGCTCATC…	0	0	0	0	0	0	0	0	0	0	0	0	0	0	0	0	0	0	0	0	0	2	4	2	10	4	0	0	0	0	22	22
		IGHM_12	AS3	SE			GGGAGTGCATCCGCCCCAACCCTTTTCCCCCTCGTCTCCTGTGAGAATTCCCCGTCGGATACGAGCAGCGTGGCCGTTGGCTGCCTCGCACAGGACTTCCTTCCCGACTCCATCACTTTCTCCTGGAAATACAAGAACAACTCTGACATCAGCAGCACCCGGGGCTTCCCATCAGTCCTGAGAGGGGGCAAGTACGCAGCCACCTCACAGGTGCTGCTGCCTTCCAAGGACGTCATGCAGGGCACAGACGAACACGTGGTGTGCAAAGTCCAGCACCCCAACGGCAACAAAGAAAAGAACGTGCCTCTTCCAGTGATTGCTGAGCTGCCTCCCAAAGTGAGCGTCTTCGTCCCACCCCGCGACGGCTTCTTCGGCAACCCCCGCAAGTCCAAGCTCATC…	1	0	1	7	0	2	1	2	0	0	2	0	0	0	0	0	0	0	0	0	0	0	0	0	0	0	12	4	0	0	0	16
		IGHM_13	AS3	SE			GGGAGTGCATCCGCCCCAACCCTTTTCCCCCTCGTCTCCTGTGAGAATTCCCCGTCGGATACGAGCAGCGTGGCCGTTGGCTGCCTCGCACAGGACTTCCTTCCCGACTCCATCACTTTCTCCTGGAAATACAAGAACAACTCTGACATCAGCAGCACCCGGGGCTTCCCATCAGTCCTGAGAGGGGGCAAGTACGCAGCCACCTCACAGGTGCTGCTGCCTTCCAAGGACGTCATGCAGGGCACAGACGAACACGTGGTGTGCAAAGTCCAGCACCCCAACGGCAACAAAGAAAAGAACGTGCCTCTTCCAGTGATTGCCGAGCTGCCTCCCAAAGTGAGCGTCTTCGTCCCACCCCGCGACGGCTTCTTCGGCAACCCCCGCAAGTCCAAGCTCATC…	1	0	0	4	3	3	1	0	0	0	1	0	0	0	0	0	0	0	0	0	0	0	0	0	0	0	12	1	0	0	0	13
		IGHM_14	AS3	SE			GGGAGTGCATCCGCCCCAACCCTTTTCCCCCTCGTCTCCTGTGAGAATTCCCCGTCGGATACGAGCAGCGTGGCCGTTGGCTGCCTCGCACAGGACTTCCTTCCCGACTCCATCACTTTCTCCTGGAAATACAAGAACAACTCTGACATCAGCAGCACCCGGGGCTTCCCATCAGTCCTGAGAGGGGGCAAGTACGCAGCCACCTCACAGGTGCTGCTGCCTTCCAAGGACGTCATGCAGGGCACAGACGAACACGTGGTGTGCAAAGTCCAGCACCCCAACGGCAACAAAGAAAAGAACGTGCCTCTTCCAGTGATTACCGAGCTGCCTCCCAAAGTGAGCGTCTTCGTCCCACCCCGCGACGGCTTCTTCGGCAACCCCCGCAAGTCCAAGCTCATC…	0	0	0	0	0	0	0	0	0	0	0	0	0	0	0	0	0	0	0	0	0	1	2	2	1	4	0	0	0	0	10	10
		IGHM_15	AS3	SE			GGGAGTGCATCCGCCCCAACCCTTTTCCCCCTCGTCTCCTGTGAGAATTCCCCGTCGGATACGAGCAGCGTGGCCGTTGGCTGCCTCGCACAGGACTTCCTTCCCGACTCCATCACTTTCTCCTGGAAATACAAGAACAACTCTGACATCAGCAGCACCCGGGGCTTCCCATCAGTCCTGAGAGGGGGCAAGTACGCAGCCACCTCACAGGTGCTGCTGCCTTCCAAGGACGTCATGCAGGGCACAGACGAACACGTGGTGTGCAAAGTCCAGCACCCCAACGGCAACAAAGAAAAGAACGTGCCTCTTCCAGTGATTGCTGAGCTGCCTCCCAAAGTGAGCGTCTTCGTCCCACCCCGCGACGGCTTCTTCGGCAACCCCCGCAAGTCCAAGCTCATC…	0	0	0	0	0	0	0	0	0	0	0	0	0	0	2	0	0	0	0	0	0	0	0	1	1	4	0	0	2	0	6	8
		IGHM_16	AS3	SE			GGGAGTGCATCCGCCCCAACCCTTTTCCCCCTCGTCTCCTGTGAGAATTCCCCGTCGGATACGAGCAGCGTGGCCGTTGGCTGCCTCGCACAGGACTTCCTTCCCGACTCCATCACTTTCTCCTGGAAATACAAGAACAACTCTGACATCAGCAGCACCCGGGGCTTCCCATCAGTCCTGAGAGGGGGCAAGTACGCAGCCACCTCACAGGTGCTGCTGCCTTCCAAGGAGGTCATGCAGGGCACAGACGAACACGTGGTGTGCAAAGTCCAGCACCCCAACGGCAACAAAGAAAAGAACGTGCCTCTTCCAGTGATTGCTGAGCTGCCTCCCAAAGTGAGCGTCTTCGTCCCACCCCGCGACGGCTTCTTCGGCAACCCCCGCAAGTCCAAGCTCATC…	0	0	5	1	0	0	1	0	0	0	0	0	0	0	0	0	0	0	0	0	0	0	0	0	0	0	7	0	0	0	0	7
		IGHM_17	AS3	SE			GGGAGTGCATCCGCCCCAACCCTTTTCCCCCTCGTCTCCTGTGAGAATTCCCCGTCGGATACGAGCAGCGTGGCCGTTGGCTGCCTCGCACAGGACTTCCTTCCCGACTCCATCACTTTCTCCTGGAAATACAAGAACAACTCTGACATCAGCAGCACCCGGGGCTTCCCATCAGTCCTGAGAGGGGGCAAGTATGCAGCCACCTCACAGGTGCTGCTGCCTTCCAAGGACGTCATGCAGGGCACAGACGAACACGTGGTGTGCAAAGTCCAGCACCCCAACGGCAACAAAGAAAAGAACGTGCCTCTTCCAGTGATTGCTGAGCTGCCTCCCAAAGTGAGCGTCTTCGTCCCACCCCGCGACGGCTTCTTCGGCAACCCCCGCAAGTCCAAGCTCATC…	0	0	0	0	0	0	0	0	0	0	0	1	0	0	0	0	0	0	0	0	0	2	0	0	4	0	0	0	1	0	6	7
		IGHM_18	AS3	SE			GGGAGTGCATCCGCCCCAACCCTTTTCCCCCTCGTCTCCTGTGAGAATTCCCCGTCGGATACAAGCAGCGTGGCCGTTGGCTGCCTCGCACAGGACTTCCTTCCCGACTCCATCACTTTCTCCTGGAAATACAAGAACAACTCTGACATCAGCAGCACCCGGGGCTTCCCATCAGTCCTGAGAGGGGGCAAGTACGCAGCCACCTCACAGGTGCTGCTGCCTTCCAAGGACGTCATGCAGGGCACAGACGAACACGTGGTGTGCAAAGTCCAGCACCCCAACGGCAACAAAGAAAAGAACGTGCCTCTTCCAGTGATTGCTGAGCTGCCTCCCAAAGTGAGCGTCTTCGTCCCACCCCGCGACGGCTTCTTCGGCAACCCCCGCAAGTCCAAGCTCATC…	0	0	0	0	0	0	0	1	0	0	0	0	0	0	0	0	0	1	2	1	1	0	1	0	0	0	0	1	0	5	1	7
	IGHG1	IGHG1_01	AS1	OI	IMGT		GCCTCCACCAAGGGCCCATCGGTCTTCCCCCTGGCACCCTCCTCCAAGAGCACCTCTGGGGGCACAGCGGCCCTGGGCTGCCTGGTCAAGGACTACTTCCCCGAACCGGTGACGGTGTCGTGGAACTCAGGCGCCCTGACCAGCGGCGTGCACACCTTCCCGGCTGTCCTACAGTCCTCAGGACTCTACTCCCTCAGCAGCGTGGTGACCGTGCCCTCCAGCAGCTTGGGCACCCAGACCTACATCTGCAACGTGAATCACAAGCCCAGCAACACCAAGGTGGACAAGAAAGTTGAGCCCAAATCTTGTGACAAAACTCACACATGCCCACCGTGCCCAGCACCTGAACTCCTGGGGGGACCGTCAGTCTTCCTCTTCCCCCCAAAACCCAAGGACACC…	79	46	77	97	70	73	77	51	60	103	50	9	71	50	122	26	36	48	27	36	26	37	64	63	50	86	519	264	278	173	300	1534
		IGHG1_02	AS1	OI	IMGT		GCCTCCACCAAGGGCCCATCGGTCTTCCCCCTGGCACCCTCCTCCAAGAGCACCTCTGGGGGCACAGCAGCCCTGGGCTGCCTGGTCAAGGACTACTTCCCCGAACCGGTGACGGTGTCGTGGAACTCAGGCGCCCTGACCAGCGGCGTGCACACCTTCCCGGCTGTCCTACAGTCCTCAGGACTCTACTCCCTCAGCAGCGTGGTGACCGTGCCCTCCAGCAGCTTGGGCACCCAGACCTACATCTGCAACGTGAATCACAAGCCCAGCAACACCAAGGTGGACAAGAAAGTTGAGCCCAAATCTTGTGACAAAACTCACACATGCCCACCGTGCCCAGCACCTGAACTCCTGGGGGGACCGTCAGTCTTCCTCTTCCCCCCAAAACCCAAGGACACC…	44	24	51	43	63	33	64	5	1	1	9	0	0	0	0	0	0	0	0	3	0	0	0	0	0	0	322	16	0	3	0	341
		IGHG1_05	AS2	OI			GCCTCCACCAAGGGCCCATCGGTCTTCCCCCTGGCACCCTCCTCCAAGAGCACCTCTGGGGGCACAGCGGCCCTGGGCTGCCTGGTCAAGGACTACTTCCCCGAACCGGTGACGGTGTCGTGGAACTCAGGCGCCCTGACCAGCGGCGTGCACACCTTCCCGGCTGTCCTACAGTCCTCAGGACTCTACTCCCTCAGCAGCGTGGTGACCGTGCCCTCCAGCAGCTTGGGCACCCAGACCTACATCTGCAACGTGAATCACAAGCCCAGCAACACCAAGGTGGACAAGAAAGTTGAGCCCAAATCTTGTGACAAAACTCACACATGCCCACCGTGCCCAGCACCTGAACTCCTGGGGGGACCGTCAGTCTTCCTCTTCCCCCCAAAACCCAAGGACACC…	0	3	0	0	0	0	0	13	6	4	12	0	28	13	23	12	13	23	15	3	3	15	18	28	7	24	3	35	76	57	92	263
		IGHG1_07	AS2	OI			GCCTCCACCAAGGGCCCATCGGTCTTCCCCCTGGCACCCTCCTCCAAGAGCACCTCTGGGGGCACAGCGGCCCTGGGCTGCCTGGTCAAGGACTACTTCCCCGAACCGGTGACGGTGTCGTGGAACTCAGGCGCCCTGACCAGCGGCGTGCACACCTTCCCGGCTGTCCTACAGTCCTCAGGACTCTACTCCCTCAGCAGCGTGGTGACCGTGCCCTCCAGCAGCTTGGGCACCCAGACCTACATCTGCAACGTGAATCACAAGCCCAGCAACACCAAGGTGGACAAGAAAGTTGAGCCCAAATCTTGTGACAAAACTCACACATGCCCACCGTGCCCAGCACCTGAACTCCTGGGGGGACCGTCAGTCTTCCTCTTCCCCCCAAAACCCAAGGACACC…	7	2	13	33	8	12	16	1	0	2	1	0	0	0	0	0	0	0	0	0	0	0	0	0	0	0	91	4	0	0	0	95
		IGHG1_10	AS2	OI			GCCTCCACCAAGGGCCCATCGGTCTTCCCCCTGGCACCCTCCTCCAAGAGCACCTCTGGGGGCACAGCGGCCCTGGGCTGCCTGGTCAAGGACTACTTCCCCGAACCGGTGACGGTGTCGTGGAACTCAGGCGCCCTGACCAGCGGCGTGCACACCTTCCCGGCTGTCCTACAGTCCTCAGGACTCTACTCCCTCAGCAGCGTGGTGACCGTGCCCTCCAGCAGCTTGGGCACCCAGACCTACATCTGCAACGTGAATCACAAGCCCAGCAACACCAAGGTGGACAAGAAAGTTGAGCCCAAATCTTGTGACAAAACTCACACATGCCCACCGTGCCCAGCACCTGAACTCCTGGGGGGACCGTCAGTCTTCCTCTTCCCCCCAAAACCCAAGGACACC…	3	6	13	18	5	14	20	0	0	0	1	0	0	0	0	0	0	0	0	0	1	0	0	0	0	0	79	1	0	1	0	81
		IGHG1_12	AS2	OI			GCCTCCACCAAGGGCCCATCGGTCTTCCCCCTGGCACCCTCCTCCAAGAGCACCTCTGGGGGCACAGCAGCCCTGGGCTGCCTGGTCAAGGACTACTTCCCCGAACCGGTGACGGTGTCGTGGAACTCAGGCGCCCTGACCAGCGGCGTGCACACCTTCCCGGCTGTCCTACAGTCCTCAGGACTCTACTCCCTCAGCAGCGTGGTGACCGTGCCCTCCAGCAGCTTGGGCACCCAGACCTACATCTGCAACGTGAATCACAAGCCCAGCAACACCAAGGTGGACAAGAAAGTTGAGCCCAAATCTTGTGACAAAACTCACACATGCCCACCGTGCCCAGCACCTGAACTCCTGGGGGGACCGTCAGTCTTCCTCTTCCCCCCAAAACCCAAGGACACC…	8	4	8	3	17	10	9	2	0	2	1	0	1	0	0	0	1	1	0	1	0	0	1	2	1	2	59	5	1	3	6	74
		IGHG1_14	AS2	OI			GCCTCCACCAAGGGCCCATCGGTCTTCCCCCTGGCACCCTCCTCCAAGAGCACCTCTGGGGGCACAGCGGCCCTGGGCTGCCTGGTCAAGGACTACTTCCCCGAACCGGTGACGGTGTCGTGGAACTCAGGCGCCCTGACCAGCGGCGTGCACACCTTCCCGGCTGTCCTACAGTCCTCAGGACTCTACTCCCTCAGCAGCGTGGTGACCGTGCCCTCCAGCAGCTTGGGCACCCAGACCTACATCTGCAACGTGAATCACAAGCCCAGCAACACCAAGGTGGACAAGAAAGTTGAGCCCAAATCTTGTGACAAAACTCACACATGCCCACCGTGCCCAGCACCTGAACTCCTGGGGGGACCGTCAGTCTTCCTCTTCCCCCCAAAACCCAAGGACACC…	4	4	8	1	1	3	6	0	0	1	1	0	0	0	0	0	0	0	0	0	0	0	0	0	0	0	27	2	0	0	0	29
		IGHG1_16	AS3	OI			GCCTCCACCAAGGGCCCATCGGTCTTCCCCCTGGCACCCTCCTCCAAGAGCACCTCTGGGGGCACAGCGGCCCTGGGCTGCCTGGTCAAGGACTACTTCCCCGAACCGGTGACGGTGTCGTGGAACTCAGGCGCCCTGACCAGCGGCGTGCACACCTTCCCGGCTGTCCTACAGTCCTCAGGACTCTACTCCCTCAGCAGCGTGGTGACCGTGCCCTCCAGCAGCTTGGGCACCCAGACCTACATCTGCAACGTGAATCACAAGCCCAGCAACACCAAGGTGGACAAGAAAGTTGAGCCCAAATCTTGTGACAAAACTCACACATGCCCACCGTGCCCAGCACCTGAACTCCTGGGGGGACCGTCAGTCTTCCTCTTCCCCCCAAAACCCAAGGACACC…	1	0	3	4	1	5	3	0	0	0	2	0	0	0	0	0	0	0	0	0	0	0	0	0	0	0	17	2	0	0	0	19
		IGHG1_18	AS3	OI			GCCTCCACCAAGGGCCCATCGGTCTTCCCCCTGGCACCCTCCTCCAAGAGCACCTCTGGGGGCACAGCAGCCCTGGGCTGCCTGGTCAAGGACTACTTCCCCGAACCGGTGACGGTGTCGTGGAACTCAGGCGCCCTGACCAGCGGCGTGCACACCTTCCCGGCTGTCCTACAGTCCTCAGGACTCTACTCCCTCAGCAGCGTGGTGACCGTGCCCTCCAGCAGCTTGGGCACCCAGACCTACATCTGCAACGTGAATCACAAGCCCAGCAACACCAAGGTGGACAAGAAAGTTGAGCCCAAATCTTGTGACAAAACTCACACATGCCCACCGTGCCCAGCACCTGAACTCCTGGGGGGACCGTCAGTCTTCCTCTTCCCCCCAAAACCCAAGGACACC…	3	0	2	0	0	0	3	0	0	0	0	0	0	0	0	0	0	0	0	0	0	0	0	0	0	0	8	0	0	0	0	8
		IGHG1_19	AS3	OI			GCCTCCACCAAGGGCCCATCGGTCTTCCCCCTGGCACCCTCCTCCAAGAGCACCTCTGGGGGCACAGCGGCCCTGGGCTGCCTGGTCAAGGACTACTTCCCCGAACCGGTGACGGTGTCATGGAACTCAGGCGCCCTGACCAGCGGCGTGCACACCTTCCCGGCTGTCCTACAGTCCTCAGGACTCTACTCCCTCAGCAGCGTGGTGACCGTGCCCTCCAGCAGCTTGGGCACCCAGACCTACATCTGCAACGTGAATCACAAGCCCAGCAACACCAAGGTGGACAAGAAAGTTGAGCCCAAATCTTGTGACAAAACTCACACATGCCCACCGTGCCCAGCACCTGAACTCCTGGGGGGACCGTCAGTCTTCCTCTTCCCCCCAAAACCCAAGGACACC…	0	0	0	0	0	0	0	2	0	0	0	0	0	0	0	0	1	1	3	0	0	0	0	0	0	0	0	2	0	5	0	7
	IGHG2	IGHG2_01	AS1	OI	IMGT		GCCTCCACCAAGGGCCCATCGGTCTTCCCCCTGGCGCCCTGCTCCAGGAGCACCTCCGAGAGCACAGCGGCCCTGGGCTGCCTGGTCAAGGACTACTTCCCCGAACCGGTGACGGTGTCGTGGAACTCAGGCGCTCTGACCAGCGGCGTGCACACCTTCCCGGCTGTCCTACAGTCCTCAGGACTCTACTCCCTCAGCAGCGTGGTGACCGTGACCTCCAGCAACTTCGGCACCCAGACCTACACCTGCAACGTAGATCACAAGCCCAGCAACACCAAGGTGGACAAGACAGTTGAGCGCAAATGTTGTGTCGAGTGCCCACCGTGCCCAGCACCACCTGTGGCAGGACCGTCAGTCTTCCTCTTCCCCCCAAAACCCAAGGACACCCTCATGATCTCC…	13	4	0	0	0	0	0	43	24	8	51	165	65	117	16	139	49	50	62	79	79	68	40	33	68	28	17	126	502	319	237	1201
		IGHG2_02	AS1	OI	IMGT		GCCTCCACCAAGGGCCCATCGGTCTTCCCCCTGGCGCCCTGCTCCAGGAGCACCTCCGAGAGCACAGCGGCCCTGGGCTGCCTGGTCAAGGACTACTTCCCCGAACCGGTGACGGTGTCGTGGAACTCAGGCGCTCTGACCAGCGGCGTGCACACCTTCCCAGCTGTCCTACAGTCCTCAGGACTCTACTCCCTCAGCAGCGTGGTGACCGTGCCCTCCAGCAACTTCGGCACCCAGACCTACACCTGCAACGTAGATCACAAGCCCAGCAACACCAAGGTGGACAAGACAGTTGAGCGCAAATGTTGTGTCGAGTGCCCACCGTGCCCAGCACCACCTGTGGCAGGACCGTCAGTCTTCCTCTTCCCCCCAAAACCCAAGGACACCCTCATGATCTCC…	25	27	22	18	15	14	18	89	76	140	87	15	97	67	120	40	89	107	78	87	66	73	119	124	88	130	139	392	339	427	534	1831
		IGHG2_03	AS1	OI	IMGT		GCCTCCACCAAGGGCCCATCGGTCTTCCCCCTGGCGCCCTGCTCCAGGAGCACCTCCGAGAGCACAGCGGCCCTGGGCTGCCTGGTCAAGGACTACTTCCCCGAACCGGTGACGGTGTCGTGGAACTCAGGCGCTCTGACCAGCGGCGTGCACACCTTCCCAGCTGTCCTACAGTCCTCAGGACTCTACTCCCTCAGCAGCGTGGTGACCGTGCCCTCCAGCAGCTTGGGCACCCAGACCTACACCTGCAACGTAGATCACAAGCCCAGCAACACCAAGGTGGACAAGACAGTTGAGCGCAAATGTTGTGTCGAGTGCCCACCGTGCCCAGCACCACCTGTGGCAGGACCGTCAGTCTTCCTCTTCCCCCCAAAACCCAAGGACACCCTCATGATCTCC…	0	0	0	0	0	0	0	0	0	1	0	0	0	0	0	0	0	0	1	0	0	0	0	3	2	2	0	1	0	1	7	9
		IGHG2_04	AS1	OI	IMGT		GCCTCCACCAAGGGCCCATCGGTCTTCCCCCTGGCGCCCTGCTCCAGGAGCACCTCCGAGAGCACAGCGGCCCTGGGCTGCCTGGTCAAGGACTACTTCCCCGAACCGGTGACGGTGTCGTGGAACTCAGGCGCTCTGACCAGCGGCGTGCACACCTTCCCGGCTGTCCTACAGTCCTCAGGACTCTACTCCCTCAGCAGCGTGGTGACCGTGCCCTCCAGCAACTTCGGCACCCAGACCTACACCTGCAACGTAGATCACAAGCCCAGCAACACCAAGGTGGACAAGACAGTTGAGCGCAAATGTTGTGTCGAGTGCCCACCGTGCCCAGCACCACCTGTGGCAGGACCGTCAGTCTTCCTCTTCCCCCCAAAACCCAAGGACACCCTCATGATCTCC…	52	37	56	46	84	40	63	6	0	0	10	0	0	0	0	0	0	0	0	2	0	0	0	0	0	0	378	16	0	2	0	396
		IGHG2_05	AS2	OI			GCCTCCACCAAGGGCCCATCGGTCTTCCCCCTGGCGCCCTGCTCCAGGAGCACCTCCGAGAGCACAGCGGCCCTGGGCTGCCTGGTCAAGGACTACTTCCCCGAACCGGTGACGGTGTCGTGGAACTCAGGCGCTCTGACCAGCGGCGTGCACACCTTCCCGGCTGTCCTACAGTCCTCAGGACTCTACTCCCTCAGCAGCGTGGTGACCGTGCCCTCCAGCAACTTCGGCACCCAGACCTACACCTGCAACGTAGATCACAAGCCCAGCAACACCAAGGTGGACAAGACAGTTGAGCGCAAATGTTGTGTCGAGTGCCCACCGTGCCCAGCACCACCTGTGGCAGGACCGTCAGTCTTCCTCTTCCCCCCAAAACCCAAGGACACCCTCATGATCTCC…	0	0	0	0	0	0	0	17	5	5	14	1	5	5	4	2	24	14	13	20	25	9	13	11	8	10	0	41	17	96	51	205
		IGHG2_06	AS2	OI			GCCTCCACCAAGGGCCCATCGGTCTTCCCCCTGGCGCCCTGCTCCAGGAGCACCTCCGAGAGCACAGCGGCCCTGGGCTGCCTGGTCAAGGACTACTTCCCCGAACCGGTGACGGTGTCGTGGAACTCAGGCGCTCTGACCAGCGGCGTGCACACCTTCCCAGCTGTCCTACAGTCCTCAGGACTCTACTCCCTCAGCAGCGTGGTGACCGTGACCTCCAGCAACTTCGGCACCCAGACCTACACCTGCAACGTAGATCACAAGCCCAGCAACACCAAGGTGGACAAGACAGTTGAGCGCAAATGTTGTGTCGAGTGCCCACCGTGCCCAGCACCACCTGTGGCAGGACCGTCAGTCTTCCTCTTCCCCCCAAAACCCAAGGACACCCTCATGATCTCC…	1	1	0	0	0	0	0	17	5	6	11	0	6	3	3	3	26	13	14	18	26	8	12	10	6	5	2	39	15	97	41	194
		IGHG2_07	AS2	OI			GCCTCCACCAAGGGCCCATCGGTCTTCCCCCTGGCGCCCTGCTCCAGGAGCACTTCCGAGAGCACAGCGGCCCTGGGCTGCCTGGTCAAGGACTACTTCCCCGAACCGGTGACGGTGTCGTGGAACTCAGGCGCTCTGACCAGCGGCGTGCACACCTTCCCGGCTGTCCTACAGTCCTCAGGACTCTACTCCCTCAGCAGCGTGGTGACCGTGCCCTCCAGCAACTTCGGCACCCAGACCTACACCTGCAACGTAGATCACAAGCCCAGCAACACCAAGGTGGACAAGACAGTTGAGCGCAAATGTTGTGTCGAGTGCCCACCGTGCCCAGCACCACCTGTGGCAGGACCGTCAGTCTTCCTCTTCCCCCCAAAACCCAAGGACACCCTCATGATCTCC…	22	10	27	28	15	35	22	2	0	0	3	0	0	0	0	0	0	0	0	0	0	0	0	0	0	0	159	5	0	0	0	164
		IGHG2_08	AS2	OI			GCCTCCACCAAGGGCCCATCGGTCTTCCCCCTGGCGCCCTGCTCCAGGAGCACCTCCGAGAGCACAGCGGCCCTGGGCTGCCTGGTCAAGGACTACTTCCCCGAACCGGTGACGGTGTCGTGGAACTCAGGCGCTCTGACCAGCGGCGTGCACACCTTCCCGGCTGTCCTACAGTCCTCAGGACTCTACTCCCTCAGCAGCGTGGTGACCGTGCCCTCCAGCAACTTCGGCACCCAGACCTACACCTGCAACGTAGATCACAAGCCCAGCAACACCAAGGTGGACAAGACAGTTGAGCGCAAATGTTGTGTCGAGTGCCCACCGTGCCCAGCACCACCTGTGGCAGGACCGTCAGTCTTCCTCTTCCCCCCAAAACCCAAGGACACCCTCATGATCTCC…	14	10	19	19	22	19	28	4	11	1	5	0	21	9	36	1	3	6	7	3	1	5	10	5	9	11	131	21	67	20	40	279
		IGHG2_10	AS2	OI			GCCTCCACCAAGGGCCCATCGGTCTTCCCCCTGGCGCCCTGCTCCAGGAGCACCTCCGAGAGCACAGCGGCCCTGGGCTGCCTGGTCAAGGACTACTTCCCCGAACCGGTGACGGTGTCGTGGAACTCAGGCGCTCTGACCAGCGGCGTGCACACCTTCCCGGCTGTCCTACAGTCCTCAGGACTCTACTCCCTCAGCAGCGTGGTGACCGTGCCCTCCAGCAACTTCGGCACCCAGACCTACACCTGCAACGTAGATCACAAGCCCAGCAACACCAAGGTGGACAAGACAGTTGAGCGCAAATGTTGTGTCGAGTGCCCACCGTGCCCAGCACCACCTGTGGCAGGACCGTCAGTCTTCCTCTTCCCCCCAAAACCCAAGGACACCCTCATGATCTCC…	0	4	2	14	2	11	2	0	0	0	0	0	0	0	0	0	0	0	0	0	0	0	0	0	0	0	35	0	0	0	0	35
		IGHG2_13	AS3	OI			GCCTCCACCAAGGGCCCATCGGTCTTCCCCCTGGCGCCCTGCTCCAGGAGCACCTCCGAGAGCACAGCGGCCCTGGGCTGCCTGGTCAAGGACTACTTCCCCGAACCGGTGACGGTGTCGTGGAACTCAGGCGCTCTGACCAGCGGCGTGCACACCTTCCCGGCTGTCCTACAGTCCTCAGGACTCTATTCCCTCAGCAGCGTGGTGACCGTGCCCTCCAGCAACTTCGGCACCCAGACCTACACCTGCAACGTAGATCACAAGCCCAGCAACACCAAGGTGGACAAGACAGTTGAGCGCAAATGTTGTGTCGAGTGCCCACCGTGCCCAGCACCACCTGTGGCAGGACCGTCAGTCTTCCTCTTCCCCCCAAAACCCAAGGACACCCTCATGATCTCC…	3	0	0	1	1	2	2	0	0	0	0	0	0	0	0	0	0	0	0	0	0	0	0	0	0	0	9	0	0	0	0	9
		IGHG2_14	AS3	OI			GCCTCCACCAAGGGTCCATCGGTCTTCCCCCTGGCGCCCTGCTCCAGGAGCACCTCCGAGAGCACAGCGGCCCTGGGCTGCCTGGTCAAGGACTACTTCCCCGAACCGGTGACGGTGTCGTGGAACTCAGGCGCTCTGACCAGCGGCGTGCACACCTTCCCAGCTGTCCTACAGTCCTCAGGACTCTACTCCCTCAGCAGCGTGGTGACCGTGCCCTCCAGCAACTTCGGCACCCAGACCTACACCTGCAACGTAGATCACAAGCCCAGCAACACCAAGGTGGACAAGACAGTTGAGCGCAAATGTTGTGTCGAGTGCCCACCGTGCCCAGCACCACCTGTGGCAGGACCGTCAGTCTTCCTCTTCCCCCCAAAACCCAAGGACACCCTCATGATCTCC…	0	1	2	4	1	0	0	0	0	0	0	0	0	0	0	0	0	0	0	0	0	0	0	0	0	0	8	0	0	0	0	8
		IGHG2_16	AS3	OI			GCCTCCACCAAGGGCCCATCGGTCTTCCCCCTGGCGCCCTGCTCCAGGAGCACCTCCGAGAGCACAGCGGCCCTGGGCTGCCTGGTCAAGGACTACTTCCCCGAACCGGTGACGGTGTCGTGGAACTCAGGCGCTCTGACCAGCGGCGTGCACACCTTCCCGGCTGTCCTACAGTCCTCAGGACTCTACTCCCTCAGCAGCGTGGTGACCGTGCCCTCCAGCAACTTCGGCACCCAGACCTACACCTGCAACGTAGATCACAAGCCCAGCAACACCAAGGTGGACAAGACAGTTGAGCGCAAATGTTGTGTCGAGTGCCCACCGTGCCCAGCACCACCTGTGGCAGGACCGTCAGTCTTCCTCTTCCCCCCAAAACCCAAGGACACCCTCATGATCTCC…	2	0	1	0	1	2	0	0	0	0	0	0	0	0	0	1	0	0	0	0	0	0	0	0	0	0	6	0	1	0	0	7
	IGHG3	IGHG3_01	AS1	OI	IMGT		CTTCCACCAAGGGCCCATCGGTCTTCCCCCTGGCGCCCTGCTCCAGGAGCACCTCTGGGGGCACAGCGGCCCTGGGCTGCCTGGTCAAGGACTACTTCCCCGAACCGGTGACGGTGTCGTGGAACTCAGGCGCCCTGACCAGCGGCGTGCACACCTTCCCGGCTGTCCTACAGTCCTCAGGACTCTACTCCCTCAGCAGCGTGGTGACCGTGCCCTCCAGCAGCTTGGGCACCCAGACCTACACCTGCAACGTGAATCACAAGCCCAGCAACACCAAGGTGGACAAGAGAGTTGAGCTCAAAACCCCACTTGGTGACACAACTCACACATGCCCACGGTGCCCAGAGCCCAAATCTTGTGACACACCTCCCCCGTGCCCACGGTGCCCAGAGCCCAAAT…	16	18	15	19	38	17	25	1	0	1	6	0	1	0	0	1	0	0	0	0	3	0	0	0	0	0	148	8	2	3	0	161
		IGHG3_03	AS1	OI	IMGT		CTTCCACCAAGGGCCCATCGGTCTTCCCCCTGGCGCCCTGCTCCAGGAGCACCTCTGGGGGCACAGCGGCCCTGGGCTGCCTGGTCAAGGACTACTTCCCCGAACCGGTGACGGTGTCGTGGAACTCAGGCGCCCTGACCAGCGGCGTGCACACCTTCCCGGCTGTCCTACAGTCCTCAGGACTCTACTCCCTCAGCAGCGTGGTGACCGTGCCCTCCAGCAGCTTGGGCACCCAGACCTACACCTGCAACGTGAATCACAAGCCCAGCAACACCAAGGTGGACAAGAGAGTTGAGCTCAAAACCCCACTTGGTGACACAACTCACACATGCCCACGGTGCCCAGAGCCCAAATCTTGTGACACACCTCCCCCGTGCCCACGGTGCCCAGAGCCCAAAT…	2	0	1	0	2	0	1	0	0	0	0	0	0	0	0	0	0	0	0	0	0	0	0	0	0	0	6	0	0	0	0	6
		IGHG3_05	AS1	OI	IMGT		CTTCCACCAAGGGCCCATCGGTCTTCCCCCTGGCGCCCTGCTCCAGGAGCACCTCTGGGGGCACAGCGGCCCTGGGCTGCCTGGTCAAGGACTACTTCCCCGAACCGGTGACGGTGTCGTGGAACTCAGGCGCCCTGACCAGCGGCGTGCACACCTTCCCGGCTGTCCTACAGTCCTCAGGACTCTACTCCCTCAGCAGCGTGGTGACCGTGCCCTCCAGCAGCTTGGGCACCCAGACCTACACCTGCAACGTGAATCACAAGCCCAGCAACACCAAGGTGGACAAGAGAGTTGAGCTCAAAACCCCACTTGGTGACACAACTCACACATGCCCACGGTGCCCAGAGCCCAAATCTTGTGACACACCTCCCCCGTGCCCACGGTGCCCAGAGCCCAAAT…	5	6	0	0	1	0	0	36	48	79	37	1	70	31	87	17	29	53	32	19	24	27	53	75	27	82	12	200	206	157	264	839
		IGHG3_10	AS2	OI			CTTCCACCAAGGGCCCATCGGTCTTCCCCCTGGCGCCCTGCTCCAGGAGCACCTCTGGGGGCACAGCGGCCCTGGGCTGCCTGGTCAAGGACTACTTCCCCGAACCGGTGACGGTGTCATGGAACTCAGGCGCCCTGACCAGCGGCGTGCACACCTTCCCGGCTGTCCTACAGTCCTCAGGACTCTACTCCCTCAGCAGCGTGGTGACCGTGCCCTCCAGCAGCTTGGGCACCCAGACCTACACCTGCAACGTGAATCACAAGCCCAGCAACACCAAGGTGGACAAGAGAGTTGAGCTCAAAACCCCACTTGGTGACACAACTCACACATGCCCACGGTGCCCAGAGCCCAAATCTTGTGACACACCTCCCCCGTGCCCACGGTGCCCAGAGCCCAAAT…	0	0	0	0	0	0	0	0	0	0	0	83	52	100	17	98	0	0	0	0	0	28	0	6	11	6	0	0	350	0	51	401
		IGHG3_11	AS2	OI			CTTCCACCAAGGGCCCATCGGTCTTCCCCCTGGCGCCCTGCTCCAGGAGCACCTCTGGGGGCACAGCGGCCCTGGGCTGCCTGGTCAAGGACTACTTCCCAGAACCGGTGACGGTGTCGTGGAACTCAGGCGCCCTGACCAGCGGCGTGCACACCTTCCCGGCTGTCCTACAGTCCTCAGGACTCTACTCCCTCAGCAGCGTGGTGACCGTGCCCTCCAGCAGCTTGGGCACCCAGACCTACACCTGCAACGTGAATCACAAGCCCAGCAACACCAAGGTGGACAAGAGAGTTGAGCTCAAAACCCCACTTGGTGACACAACTCACACATGCCCACGGTGCCCAGAGCCCAAATCTTGTGACACACCTCCCCCGTGCCCACGGTGCCCAGAGCCCAAAT…	26	18	34	23	58	21	41	2	1	0	7	0	0	0	0	0	0	0	0	3	1	0	0	0	0	0	221	10	0	4	0	235
		IGHG3_12	AS2	OI			CTTCCACCAAGGGCCCATCGGTCTTCCCCCTGGCGCCCTGCTCCAGGAGCACCTCTGGGGGCACAGCGGCCCTGGGCTGCCTGGTCAAGGACTACTTCCCCGAACCGGTGACGGTGTCGTGGAACTCAGGCGCCCTGACCAGCGGCGTGCACACCTTCCCGGCTGTCCTACAGTCCTCAGGACTCTACTCCCTCAGCAGCGTGGTGACCGTGCCCTCCAGCAGCTTGGGCACCCAGACCTACACCTGCAACGTGAATCACAAGCCCAGCAACACCAAGGTGGACAAGAGAGTTGAGCTCAAAACCCCACTTGGTGACACAACTCACACATGCCCACGGTGCCCAGAGCCCAAATCTTGTGACACACCTCCCCCGTGCCCACGGTGCCCAGAGCCCAAAT…	0	0	0	0	0	0	0	11	8	12	13	0	1	2	5	5	9	12	8	6	4	1	7	11	5	9	0	44	13	39	33	129
		IGHG3_16	AS2	OI			CTTCCACCAAGGGCCCATCGGTCTTCCCCCTGGCGCCCTGCTCCAGGAGCACCTCTGGGGGCACAGCGGCCCTGGGCTGCCTGGTCAAGGACTACTTCCCCGAACCGGTGACGGTGTCATGGAACTCAGGCGCCCTGACCAGCGGCGTGCACACCTTCCCGGCTGTCCTACAGTCCTCAGGACTCTACTCCCTCAGCAGCGTGGTGACCGTGCCCTCCAGCAGCTTGGGCACCCAGACCTACACCTGCAACGTGAATCACAAGCCCAGCAACACCAAGGTGGACAAGAGAGTTGAGCTCAAAACCCCACTTGGTGACACAACTCACACATGCCCACGGTGCCCAGAGCCCAAATCTTGTGACACACCTCCCCCGTGCCCACGGTGCCCAGAGCCCAAAT…	0	0	0	0	0	0	0	0	0	0	0	25	7	8	0	16	0	0	0	0	0	5	2	1	2	0	0	0	56	0	10	66
		IGHG3_17	AS2	OI			CTTCCACCAAGGGCCCATCGGTCTTCCCCCTGGCGCCCTGCTCCAGGAGCACCTCTGGGGGCACAGCGGCCCTGGGCTGCCTGGTCAAGGACTACTTCCCCGAACCGGTGACGGTGTCATGGAACTCAGGCGCCCTGACCAGCGGCGTGCACACCTTCCCGGCTGTCCTACAGTCCTCAGGACTCTACTCCCTCAGCAGCGTGGTGACCGTGCCCTCCAGCAGCTTGGGCACCCAGACCTACATCTGCAACGTGAATCACAAGCCCAGCAACACCAAGGTGGACAAGAGAGTTGAGCTCAAAACCCCACTTGGTGACACAACTCACACATGCCCACGGTGCCCAGAGCCCAAATCTTGTGACACACCTCCCCCGTGCCCACGGTGCCCAGAGCCCAAAT…	0	0	0	0	0	0	0	0	0	0	0	26	4	7	0	7	0	0	0	0	0	0	0	0	0	0	0	0	44	0	0	44
		IGHG3_23	AS2	OI			CTTCCACCAAGGGCCCATCGGTCTTCCCCCTGGCGCCCTGCTCCAGGAGCACCTCTGGGGGCACAGCGGCCCTGGGCTGCCTGGTCAAGGACTACTTCCCCGAACCGGTGACGGTGTCGTGGAACTCAGGCGCCCTGACCAGCGGCGTGCACACCTTCCCGGCTGTCCTACAGTCCTCAGGACTCTACTCCCTCAGCAGCGTGGTGACCGTGCCCTCCAGCAGCTTGGGCACCCAGACCTACACCTGCAACGTGAATCACAAGCCCAGCAACACCAAGGTGGACAAGAGAGTTGAGCTCAAAACCCCACTTGGTGACACAACTCACACATGCCCACGGTGCCCAGAGCCCAAATCTTGTGACACACCTCCCCCGTGCCCACGGTGCCCAGAGCCCAAAT…	0	0	0	0	0	0	0	3	0	0	3	0	0	0	0	0	2	2	4	3	2	2	2	0	3	0	0	6	0	13	7	26
		IGHG3_30	AS3	OI			CTTCCACCAAGGGCCCATCGGTCTTCCCCCTGGCGCCCTGCTCCAGGAGCACCTCTGGGGGCACAGCGGCCCTGGGCTGCCTGGTCAAGGACTACTTCCCCGAACCGGTGACGGTGTCATGGAACTCAGGCGCCCTGACCAGCGGCGTGCACACCTTCCCGGCTGTCCTACAGTCCTCAGGACTCTACTCCCTCAGCAGCGTGGTGACCGTGCCCTCCAGCAGCTTGGGCACCCAGACCTACATCTGCAACGTGAATCACAAGCCCAGCAACACCAAGGTGGACAAGAGAGTTGAGCTCAAAACCCCACTTGGTGACACAACTCACACATGCCCACGGTGCCCAGAGCCCAAATCTTGTGACACACCTCCCCCGTGCCCACGGTGCCCAGAGCCCAAAT…	0	0	0	0	0	0	0	0	0	0	0	7	0	1	0	0	0	0	0	0	0	0	0	0	0	0	0	0	8	0	0	8
		IGHG3_31	AS3	OI			CTTCCACCAAGGGCCCATCGGTCTTCCCCCTGGCGCCCTGCTCCAGGAGCACCTCTGGGGGCACAGCGGCCCTGGGCTGCCTGGTCAAGGACTACTTCCCAGAACCGGTGACGGTGTCGTGGAACTCAGGCGCCCTGACCAGCGGCGTGCACACCTTCCCGGCTGTCCTACAGTCCTCAGGACTCTACTCCCTCAGCAGCGTGGTGACCGTGCCCTCCAGCAGCTTGGGCACCCAGACCTACACCTGCAACGTGAATCACAAGCCCAGCAACACCAAGGTGGACAAGAGAGTTGAGCTCAAAACCCCACTTGGTGACACAACTCACACATGCCCACGGTGCCCAGAGCCCAAATCTTGTGACACACCTCCCCCGTGCCCACGGTGCCCAGAGCCCAAAT…	2	0	0	2	2	0	2	0	0	0	0	0	0	0	0	0	0	0	0	0	0	0	0	0	0	0	8	0	0	0	0	8
	IGHG4	IGHG4_01	AS1	OI	IMGT		GCTTCCACCAAGGGCCCATCCGTCTTCCCCCTGGCGCCCTGCTCCAGGAGCACCTCCGAGAGCACAGCCGCCCTGGGCTGCCTGGTCAAGGACTACTTCCCCGAACCGGTGACGGTGTCGTGGAACTCAGGCGCCCTGACCAGCGGCGTGCACACCTTCCCGGCTGTCCTACAGTCCTCAGGACTCTACTCCCTCAGCAGCGTGGTGACCGTGCCCTCCAGCAGCTTGGGCACGAAGACCTACACCTGCAACGTAGATCACAAGCCCAGCAACACCAAGGTGGACAAGAGAGTTGAGTCCAAATATGGTCCCCCATGCCCATCATGCCCAGCACCTGAGTTCCTGGGGGGACCATCAGTCTTCCTGTTCCCCCCAAAACCCAAGGACACTCTCATGATC…	24	27	23	15	24	16	15	91	74	138	89	10	77	57	112	37	92	96	80	82	70	59	86	117	73	112	144	392	293	420	447	1696
		IGHG4_02	AS1	OI	IMGT		GCTTCCACCAAGGGCCCATCGGTCTTCCCCCTGGCGCCCTGCTCCAGGAGCACCTCCGAGAGCACAGCCGCCCTGGGCTGCCTGGTCAAGGACTACTTCCCCGAACCGGTGACGGTGTCGTGGAACTCAGGCGCCCTGACCAGCGGCGTGCACACCTTCCCGGCTGTCCTACAGTCCTCAGGACTCTACTCCCTCAGCAGCGTGGTGACCGTGCCCTCCAGCAGCTTGGGCACGAAGACCTACACCTGCAACGTAGATCACAAGCCCAGCAACACCAAGGTGGACAAGAGAGTTGAGTCCAAATATGGTCCCCCATGCCCATCATGCCCAGCACCTGAGTTCCTGGGGGGACCATCAGTCTTCCTGTTCCCCCCAAAACCCAAGGACACTCTCATGATC…	37	29	53	44	63	31	54	4	1	0	7	0	0	0	0	0	0	0	0	3	1	0	0	0	0	0	311	12	0	4	0	327
		IGHG4_04	AS2	OI			GCTTCCACCAAGGGCCCATCGGTCTTCCCCCTGGCGCCCTGCTCCAGGAGCACCTCTGAGAGCACAGCCGCCCTGGGCTGCCTGGTCAAGGACTACTTCCCCGAACCGGTGACGGTGTCGTGGAACTCAGGCGCCCTGACCAGCGGCGTGCACACCTTCCCGGCTGTCCTACAGTCCTCAGGACTCTATTCCCTCAGCAGCGTGGTGACCGTGCCCTCCAGCAGCTTGGGCACGAAGACCTACACCTGCAACGTAGATCACAAGCCCAGCAACACCAAGGTGGACAAGAGAGTTGAGTCCAAATATGGTCCCCCATGCCCATCATGCCCAGCACCTGAATTCCTGGGGGGACCATCAGTCTTCCTGTTCCCCCCAAAACCCAAGGACACTCTCATGATC…	28	8	38	41	25	32	42	3	8	1	9	0	17	7	46	0	3	5	7	2	1	4	10	2	8	10	214	21	70	18	34	357
		IGHG4_09	AS2	OI			GCTTCCACCAAGGGCCCATCGGTCTTCCCCCTGGCGCCCTGCTCCAGGAGCACCTCCGAGAGCACAGCCGCCCTGGGCTGCCTGGTCAAGGACTACTTCCCCGAACCGGTGACGGTGTCGTGGAACTCAGGCGCCCTGACCAGCGGCGTGCACACCTTCCCGGCTGTCCTACAGTCCTCAGGACTCTACTCCCTCAGCAGCGTGGTGACCGTGCCCTCCAGCAGCTTGGGCACGAAGACCTACACCTGCAACGTAGATCACAAGCCCAGCAACACCAAGGTGGACAAGAGAGTTGAGTCCAAATATGGTCCCCCATGCCCATCATGCCCAGCACCTGAGTTCCTGGGGGGACCATCAGTCTTCCTGTTCCCCCCAAAACCCAAGGACACTCTCATGATC…	6	9	7	23	7	16	10	1	0	1	2	0	0	0	0	0	0	0	0	0	0	0	0	1	0	0	78	4	0	0	1	83
		IGHG4_14	AS2	OI			GCTTCCACCAAGGGCCCATCGGTCTTCCCCCTGGCGCCCTGCTCCAGGAGCACCTCTGAGAGCACAGCCGCCCTGGGCTGCCTGGTCAAGGACTACTTCCCCGAACCGGTGACGGTGTCGTGGAACTCAGGCGCCCTGACCAGCGGCGTGCACACCTTCCCGGCTGTCCTACAGTCCTCAGGACTCTATTCCCTCAGCAGCGTGGTGACCGTGCCCTCCAGCAGCTTGGGCACGAAGACCTACACCTGCAACGTAGATCACAAGCCCAGCAACACCAAGGTGGACAAGAGAGTTGAGTCCAAATATGGTCCCCCATGCCCATCATGCCCAGCACCTGAGTTCCTGGGGGGACCATCAGTCTTCCTGTTCCCCCCAAAACCCAAGGACACTCTCATGATC…	0	0	0	0	0	0	0	0	0	0	0	1	4	6	3	2	2	5	2	0	0	1	0	0	5	1	0	0	16	9	7	32
		IGHG4_18	AS2	OI			GCTTCCACCAAGGGCCCATCGGTCTTCCCCCTGGCGCCCTGCTCCAGGAGCACCTCCGAGAGCACAGCCGCCCTGGGCTGCCTGGTCAAGGACTACTTCCCCGAACCGGTGACGGTGTCGTGGAACTCAGGCGCCCTGACCAGCGGCGTGCAAACCTTCCCGGCTGTCCTACAGTCCTCAGGACTCTACTCCCTCAGCAGCGTGGTGACCGTGCCCTCCAGCAGCTTGGGCACGAAGACCTACACCTGCAACGTAGATCACAAGCCCAGCAACACCAAGGTGGACAAGAGAGTTGAGTCCAAATATGGTCCCCCATGCCCATCATGCCCAGCACCTGAGTTCCTGGGGGGACCATCAGTCTTCCTGTTCCCCCCAAAACCCAAGGACACTCTCATGATC…	7	2	2	6	0	5	4	0	0	0	0	0	0	0	0	0	0	0	0	0	0	0	0	0	0	0	26	0	0	0	0	26
		IGHG4_19	AS2	OI			GCTTCCACCAAGGGCCCATCCGTCTTCCCCCTGGCGCCCTGCTCCAGGAGCACCTCCGAGAGCACAGCCGCCCTGGGCTGCCTGGTCAAGGACTACTTCCCCGAACCGGTGACGGTGTCGTGGAACTCAGGCGCCCTGACCAGCGGCGTGCACACCTTCCCGGCTGTCCTACAGTCCTCAGGACTCTACTCCCTCAGCAGCGTGGTGACCGTGCCCTCCAGCAGCTTGGGCACGAAGACCTACACCTGCAACGTAGATCACAAGCCCAGCAACACCAAGGTGGACAAGAGAGTTGAGTCCAAATATGGTCCCCCATGCCCATCATGCCCAGCACCTGAGTTCCTGGGGGGACCATCAGTCTTCCTGTTCCCCCCAAAACCCAAGGACACTCTCATGATC…	0	0	0	0	0	0	0	0	0	0	0	0	3	2	4	0	3	1	0	1	2	4	24	10	4	19	0	0	9	7	61	77
		IGHG4_23	AS2	OI			GCTTCCACCAAGGGCCCATCCGTCTTCCCCCTGGCGCCCTGCTCCAGGAGCACCTCTGAGAGCACAGCCGCCCTGGGCTGCCTGGTCAAGGACTACTTCCCCGAACCGGTGACGGTGTCGTGGAACTCAGGCGCCCTGACCAGCGGCGTGCACACCTTCCCGGCTGTCCTACAGTCCTCAGGACTCTATTCCCTCAGCAGCGTGGTGACCGTGCCCTCCAGCAGCTTGGGCACGAAGACCTACACCTGCAACGTAGATCACAAGCCCAGCAACACCAAGGTGGACAAGAGAGTTGAGTCCAAATATGGTCCCCCATGCCCATCATGCCCAGCACCTGAGTTCCTGGGGGGACCATCAGTCTTCCTGTTCCCCCCAAAACCCAAGGACACTCTCATGATC…	0	0	0	0	0	0	0	2	0	0	1	0	2	6	1	1	0	2	0	2	0	1	0	0	1	1	0	3	10	4	3	20
		IGHG4_27	AS3	OI			GCTTCCACCAAGGGCCCATCGGTCTTCCCCCTGGCGCCCTGCTCCAGGAGCACCTCTGAGAGCACAGCCGCCCTGGGCTGCCTGGTCAAGGACTACTTCCCCGAACCGGTGACGGTGTCGTGGAACTCAGGCGCCCTGACCAGCGGCGTGCACACCTTCCCGGCTGTCCTACAGTCCTCAGGACTCTATTCCCTCAGCAGCGTGGTGACCGTGCCCTCCAGCAGCTTGGGCACGAAGACCTACACCTGCAACGTAGATCACAAGCCCAGCAACACCAAGGTGGACAAGAGAGTTGAGTCCAAATATGGTCCCCCATGCCCATCATGCCCAGCACCTGAATTCCTGGGGGGACCATCAGTCTTCCTGTTCCCCCCAAAACCCAAGGACACTCTCATGATC…	0	1	1	11	0	3	1	0	0	0	0	0	0	0	0	0	0	0	0	0	0	0	0	0	0	0	17	0	0	0	0	17
		IGHG4_28	AS3	OI			GCTTCCACCAAGGGCCCATCCGTCTTCCCCCTGGCGCCCTGCTCCAGGAGCACCTCTGAGAGCACAGCCGCCCTGGGCTGCCTGGTCAAGGACTACTTCCCCGAACCGGTGACGGTGTCGTGGAACTCAGGCGCCCTGACCAGCGGCGTGCACACCTTCCCGGCTGTCCTACAGTCCTCAGGACTCTACTCCCTCAGCAGCGTGGTGACCGTGCCCTCCAGCAGCTTGGGCACGAAGACCTACACCTGCAACGTAGATCACAAGCCCAGCAACACCAAGGTGGACAAGAGAGTTGAGTCCAAATATGGTCCCCCATGCCCATCATGCCCAGCACCTGAGTTCCTGGGGGGACCATCAGTCTTCCTGTTCCCCCCAAAACCCAAGGACACTCTCATGATC…	0	1	0	0	1	0	0	0	2	0	0	0	3	0	3	0	0	3	1	1	0	0	0	0	0	0	2	2	6	5	0	15
		IGHG4_30	AS3	OI			GCTTCCACCAAGGGCCCATCGGTCTTCCCCCTGGCGCCCTGCTCCAGGAGCACCTCTGAGAGCACAGCCGCCCTGGGCTGCCTGGTCAAGGACTACTTCCCCGAACCGGTGACGGTGTCGTGGAACTCAGGCGCCCTGACCAGCGGCGTGCACACCTTCCCGGCTGTCCTACAGTCCTCAGGACTCTATTCCCTCAGCAGCGTGGTGACCGTGCCCTCCAGCAGCTTGGGCACGAAGACCTACACCTGCAACGTAGATCACAAGCCCAGCAACACCAAGGTGGACAAGAGAGTTGAGTCCAAATATGGTCCCCCATGCCCATCATGCCCAGCACCTGAATTCCTGGGGGGACCATCAGTCTTCCTGTTCCCCCCAAAACCCAAGGACACTCTCATGATC…	4	1	1	2	5	0	1	0	0	0	0	0	0	0	0	0	0	0	0	0	0	0	0	0	0	0	14	0	0	0	0	14
		IGHG4_31	AS3	OI			GCTTCCACCAAGGGCCCATCGGTCTTCCCCCTGGCGCCCTGCTCCAGGAGCACCTCCGAGAGCACAGCCGCCCTGGGCTGCCTGGTCAAGGACTACTTCCCCGAACCGGTGACGGTGTCGTGGAACTCAGGCGCCCTGACCAGCGGCGTGCACACCTTCCCGGCTGTCCTACAGTCCTCAGGACTCTACTCCCTCAGCAGCGTGGTGACCGTGCCCTCCAGCAGCTTGGGCACGAAGACCTACACCTGCAACGTAGATCACAAGCCCAGCAACACCAAGGTGGACAAGAGAGTTGAGTCCAAATATGGTCCCCCATGCCCATCATGCCCAGCACCTGAATTCCTGGGGGGACCATCAGTCTTCCTGTTCCCCCCAAAACCCAAGGACACTCTCATGATC…	4	0	0	2	3	1	4	0	0	0	0	0	0	0	0	0	0	0	0	0	0	0	0	0	0	0	14	0	0	0	0	14
		IGHG4_32	AS3	OI			GCTTCCACCAAGGGCCCATCGGTCTTCCCCCTGGCGCCCTGCTCCAGGAGCACCTCTGAGAGCACAGCCGCCCTGGGCTGCCTGGTCAAGGACTACTTCCCCGAACCGGTGACGGTGTCGTGGAACTCAGGCGCCCTGACCAGCGGCGTGCACACCTTCCCGGCTGTCCTACAGTCCTCAGGACTCTATTCCCTCAGCAGCGTGGTGACCGTGCCCTCCAGCAGCTTGGGCACGAAGACCTACACCTGCAACGTAGATCACAAGCCCAGCAACACCAAGGTGGACAAGAGAGTTGAGTCCAAATATGGTCCCCCATGCCCATCATGCCCAGCACCTGAATTCCTGGGGGGACCGTCAGTCTTCCTGTTCCCCCCAAAACCCAAGGACACTCTCATGATC…	0	2	0	3	0	6	0	0	0	0	0	0	0	0	0	0	0	0	0	0	0	0	0	0	0	0	11	0	0	0	0	11
		IGHG4_37	AS2	OI			GCTTCCACCAAGGGCCCATCCGTCTTCCCCCTGGCGCCCTGCTCCAGGAGCACCTCCGAGAGCACAGCCGCCCTGGGCTGCCTGGTCAAGGACTACTTCCCCGAACCGGTGACGGTGTCGTGGAACTCAGGCGCCCTGACCAGCGGCGTGCACACCTTCCCGGCTGTCCTACAGTCCTCAGGACTCTACTCCCTCAGCAGCGTGGTGACCGTGCCCTCCAGCAGCTTGGGCACGAAGACCTACACCTGCAACGTAGATCACAAGCCCAGCAACACCAAGGTGGACAAGAGAGTTGAGTCCAAATATGGTCCCCCATGCCCATCATGCCCAGCACCTGAGTTCCTGGGGGGACCATCAGTCTTCCTGTTCCCCCCAAAACCCAAGGACACTCTCATGATC…	0	0	0	0	0	0	0	0	0	0	0	0	0	0	0	0	1	0	0	1	1	2	11	4	1	2	0	0	0	3	20	23
		IGHG4_40	AS3	OI			GCTTCCACCAAGGGCCCATCGGTCTTCCCCCTGGCGCCCTGCTCCAGGAGCACCTCCGAGAGCACAGCCGCCCTGGGCTGCCTGGTCAAGGACTACTTCCCCGAACCGGTGACGGTGTCGTGGAACTCAGGCGCCCTGACCAGCGGCGTGCACACCTTCCCGGCTGTCCTACAGTCCTCAGGACTCTACTCCCTCAGCAGCGTGGTGACCGTGCCCTCCAGCAGCTTGGGCACGAAGACCTACACCTGCAACGTAGATCACAAGCCCAGCAACACCAAGGTGGACAAGAGAGTTGAGTCCAAATATGGTCCCCCATGCCCATCATGCCCAGCACCTGAGTTCCTGGGGGGACCATCAGTCTTCCTGTTCCCCCCAAAACCCAAGGACACTCTCATGATC…	1	0	0	0	2	2	1	1	0	0	0	0	0	0	0	0	0	0	0	0	0	0	0	0	0	0	6	1	0	0	0	7
		IGHG4_41	AS3	OI			GCTTCCACCAAGGGCCCATCCGTCTTCCCCCTGGCGCCCTGCTCCAGGAGCACCTCCGAGAGCACAGCCGCCCTGGGCTGCCTGGTCAAGGACTACTTCCCCGAACCGGTGACGGTGTCGTGGAACTCAGGCGCCCTGACCAGCGGCGTGCACACCTTCCCGGCTGTCCTACAGTCCTCAGGACTCTACTCCCTCAGCAGCGTGGTGACCGTGCCCTCCAGCAGCTTGGGCACGAAGACCTACACCTGCAACGTAGATCACAAGCCCAGCAACACCAAGGTGGACAAGAGAGTTGAGTCCAAATATGGTCCCCCATGCCCATCATGCCCAGCACCTGAGTTCCTGGGGGGACCATCAGTCTTCCTGTTCCCCCCAAAACCCAAGGACACTCTCATGATC…	0	1	1	2	0	2	0	0	0	0	0	0	0	0	0	0	0	0	0	0	0	0	0	1	0	0	6	0	0	0	1	7
		IGHG4_42	AS3	OI			GCTTCCACCAAGGGCCCATCCGTCTTCCCCCTGGCGCCCTGCTCCAGGAGCACCTCCGAGAGCACAGCCGCCCTGGGCTGCCTGGTCAAGGACTACTTCCCCGAACCGGTGACGGTGTCGTGGAACTCAGGCGCCCTGACCAGCGGCGTGCACACCTTCCCGGCTGTCCTACAGTCCTCAGGACTCTACTCCCTCAGCAGCGTGGTGACCGTGCCCTCCAGCAGCTTGGGCACGAAGACCTACACCTGCAACGTAGATCACAAGCCCAGCAACACCAAGGTGGACAAGAGAGTTGAGTCCAAATATGGTCCCCCATGCCCATCATGCCCAGCACCTGAGTTCCTGGGGGGACCATCAGTCTTCCTGTTCCCCCCAAAACCCAAGGACACTCTCATGATC…	0	0	1	2	0	2	2	0	0	0	0	0	0	0	0	0	0	0	0	0	0	0	0	0	0	0	7	0	0	0	0	7

## Sheet: Table S3
Supplementary Table S3: G1K functional alleles for IGK Locus with level information, database mapping information, full sequence and haplotype support in both population and superpopulation.
	IGKV GENE-SEGMENTS
			Confidence Level					African Populations							American Populations				East Asain Populations					European Populations					Soth Asian Populations					Super-Populations
	IGKV	ALLELE IDENTIFIERS	Major	Minor	Germline database Mapping	GenBank	SEQUENCE	ACB	ASW	ESN	GWD	LWK	MSL	YRI	CLM	MXL	PEL	PUR	CDX	CHB	CHS	JPT	KHV	CEU	FIN	GBR	IBS	TSI	BEB	GIH	ITU	PJL	STU	AFR	AMR	EAS	EUR	SAS	Total number of Haplotypes
	IGKV1-5	IGKV1-5_01	AS1	SE	IMGT, VBASE2_c1		ATGGACATGAGGGTCCCCGCTCAGCTCCTGGGGCTCCTGCTGCTCTGGCTCCCAGGTGCCAAATGTGACATCCAGATGACCCAGTCTCCTTCCACCCTGTCTGCATCTGTAGGAGACAGAGTCACCATCACTTGCCGGGCCAGTCAGAGTATTAGTAGCTGGTTGGCCTGGTATCAGCAGAAACCAGGGAAAGCCCCTAAGCTCCTGATCTATGATGCCTCCAGTTTGGAAAGTGGGGTCCCATCAAGGTTCAGCGGCAGTGGATCTGGGACAGAATTCACTCTCACCATCAGCAGCCTGCAGCCTGATGATTTTGCAACTTATTACTGCCAACAGTATAATAGTTATTCT	1	1	0	2	0	0	0	5	5	11	8	0	1	2	0	1	18	13	20	11	4	23	24	23	27	29	4	29	4	66	126	229
		IGKV1-5_02	AS1	SE	IMGT, VBASE2_c1		ATGGACATGAGGGTCCCCGCTCAGCTCCTGGGGCTCCTGCTGCTCTGGCTCCCAGGTGCCAAATGTGACATCCAGATGACCCAGTCTCCTTCCACCCTGTCTGCATCTGTAGGAGACAGAGTCACCATCACTTGCCGGGCCAGTCAGAGTATTAGTAGCTGGTTGGCCTGGTATCAGCAGAAACCAGGGAAAGCCCCTAAGCTCCTGATCTATAAGGCGTCTAGTTTAGAAAGTGGGGTCCCATCAAGGTTCAGCGGCAGTGGATCTGGGACAGAATTCACTCTCACCATCAGCAGCCTGCAGCCTGATGATTTTGCAACTTATTACTGCCAACAGTATAATAGTTATTCT	159	89	144	148	134	109	164	135	88	102	158	131	115	115	109	127	155	163	130	166	161	98	151	134	126	128	947	483	597	775	637	3439
		IGKV1-5_03	AS1	SE	VBASE2_c1, IgPdb		ATGGACATGAGGGTCCCCGCTCAGCTCCTGGGGCTCCTGCTGCTCTGGCTCCCAGGTGCCAAATGTGACATCCAGATGACCCAGTCTCCTTCCACCCTGTCTGCATCTGTAGGAGACAGAGTCACCATCACTTGCCGGGCCAGTCAGAGTATTAGTAGCTGGTTGGCCTGGTATCAGCAGAAACCAGGGAAAGCCCCTAAGCTCCTGATCTATAAGGCATCTAGTTTAGAAAGTGGGGTCCCATCAAGGTTCAGCGGCAGTGGATCTGGGACAGAATTCACTCTCACCATCAGCAGCCTGCAGCCTGATGATTTTGCAACTTATTACTGCCAACAGTATAATAGTTATTCT	20	23	21	39	34	33	26	31	31	42	33	46	75	89	87	54	14	9	16	14	22	26	17	27	30	30	196	137	351	75	130	889
		IGKV1-5_04	AS1	SE	VBASE2_c1, IgPdb		ATGGACATGAGGGTCCCCGCTCAGCTCCTGGGGCTCCTGCTGCTCTGGCTCCCAGGTGCCAAATGTGACATCCAGATGACCCAGTCTCCTTCCACCCTGTCTGCATCTGTAGGAGACAGAGTCACCATCACTTGCCGGGCCAGTCAGAGTATTAGTAGCTGGTTGGCCTGGTATCAGCAGAAACCAGGGAAAGCCCCTAAGCTCCTGATCTATAAGGCATCTAGTTTAGAAAGTGGGGTCCCATCAAGGTTCAGCGGCAGTGGATCTGGGACAGAATTCACTCTCACCATCAGCAGCCTGCAGCCTGATGATTTTGCAACTTATTACTGCCAACAGTATAATAGTTATTCT	3	1	3	5	0	2	2	0	0	0	0	0	0	0	0	1	1	0	0	0	3	0	0	0	0	0	16	0	1	4	0	21
		IGKV1-5_05	AS1	SE	VBASE2_c1, IgPdb		ATGGACATGAGGGTCCCCGCTCAGCTCCTGGGGCTCCTGCTGCTCTGGCTCCCAGGTGCCAAATGTGACATCCAGATGACCCAGTCTCCTTCCACCCTGTCTGCATCTGTAGGAGACAGAGTCACCATCACTTGCCGGGCCAGTCAGAGTATTAGTAGCTGGTTGGCCTGGTATCAGCAGAAACCAGGGAAAGCCCCTAAGCTCCTGATCTATAAGGCATCTAGTTTAGAAAGTGGGGTCCCATCAAGGTTCAGCGGCAGTGGATCTGGGACAGAATTCACTCTCACCATCAGCAGCCTGCAGCCTGATGATTTTGCAACTTATTACTGCCAACAGTATAATAGTTATTCT	0	0	0	0	0	0	0	1	0	4	0	0	1	0	0	0	0	1	1	0	1	3	0	4	0	4	0	5	1	3	11	20
		IGKV1-5_06	AS1	SE	VBASE2_c1		ATGGACATGAGGGTCCCCGCTCAGCTCCTGGGGCTCCTGCTGCTCTGGCTCCCAGGTGCCAAATGTGACATCCAGATGACCCAGTCTCCTTCCACCCTGTCTGCATCTGTAGGAGACAGAGTCACCATCACTTGCCGGGCCAGTCAGAGTATTAGTAGCTGGTTGGCCTGGTATCAGCAGAAACCAGGGAAAGCCCCTAAGCTCCTGATCTATAAGGCGTCTAGTTTAGAAAGTGGGGTCCCATCAAGGTTCAGCGGCAGTGGATCTGGGACAGAATTCACTCTCACCATCAGCAGCCTGCAGCCTGATGATTTTGCAACTTATTACTGCCAACAGTATAATAGTTATTCT	0	1	4	1	1	6	3	1	0	0	0	0	0	0	0	0	0	0	0	0	1	1	0	0	0	0	16	1	0	1	1	19
	IGKV1-6	IGKV1-6_01	AS1	SE	IMGT, VBASE2_c1		ATGGACATGAGGGTCCCCGCTCAGCTCCTGGGGCTCCTGCTGCTCTGGCTCCCAGGTGCCAGATGTGCCATCCAGATGACCCAGTCTCCATCCTCCCTGTCTGCATCTGTAGGAGACAGAGTCACCATCACTTGCCGGGCAAGTCAGGGCATTAGAAATGATTTAGGCTGGTATCAGCAGAAACCAGGGAAAGCCCCTAAGCTCCTGATCTATGCTGCATCCAGTTTACAAAGTGGGGTCCCATCAAGGTTCAGCGGCAGTGGATCTGGCACAGATTTCACTCTCACCATCAGCAGCCTGCAGCCTGAAGATTTTGCAACTTATTACTGTCTACAAGATTACAATTACCCT	188	119	194	220	193	166	213	178	120	155	198	177	201	208	199	194	179	185	157	197	202	148	177	177	169	180	1293	651	979	920	851	4694
		IGKV1-6_02	AS2	SE		MN197481	ATGGACATGAGGGTCCCCGCTCAGCTCCTGGGGCTCCTGCTGCTCTGGCTCCCAGGTGCCAGATGTGCCATCCAAATGACCCAGTCTCCATCCTCCCTGTCTGCATCTGTAGGAGACAGAGTCACCATCACTTGCCGGGCAAGTCAGGGCATTAGAAATGATTTAGGCTGGTATCAGCAGAAACCAGGGAAAGCCCCTAAGCTCCTGATCTATGCTGCATCCAGTTTACAAAGTGGGGTCCCATCAAGGTTCAGCGGCAGTGGATCTGGCACAGATTTCACTCTCACCATCAGCAGCCTGCAGCCTGAAGATTTTGCAACTTATTACTGTCTACAAGATTACAATTACCCT	1	1	0	2	0	0	0	9	6	15	8	2	1	1	0	1	19	12	24	16	8	21	29	26	23	22	4	38	5	79	121	247
		IGKV1-6_03	AS3	SE			ATGGACATGAGGGTCCCCGCTCAGCTCCTGGGGCTCCTGCTGCTCTGGCTCCCAGGTGCCAGATGTGCCATCCAGATGACCCAGTCTCCATCCTCCCTGTCTGCATCTGTAGGAGACAGAGTCACCATCACTTGCCGGGCAAGTCAGGGCATTAGAAATGATTTAGGCTGGTATCAGCAGAAACCAGGGAAAGCCCCTAAGCTCCTGATCTATGCTGCATCCAGTTTACAAAGTGGGGTCCCATCAAGGTTCAGCGGCAGTGGATCTGGGACAGATTTCACTCTCACCATCAGCAGCCTGCAGCCTGAAGATTTTGCAACTTATTACTGTCTACAAGATTACAATTACCCT	0	0	0	0	0	0	0	0	0	0	0	0	1	1	4	0	0	0	0	0	1	0	0	0	0	0	0	0	6	1	0	7
		IGKV1-6_04	AS3	SE			ATGGACATGAGGGTCCCCGCTCAGCTCCTGGGGCTCCTGCTGCTCTGGCTCCCAGGTGCCAGATGTGCCATCCAGATGACCCAGTCTCCATCCTCCCTGTCTGCATCTGTAGGAGACAGAGTCACCATCACTTGCCGGGCAAGTCAGGGCATTAGAAATGATTTAGGCTGGTATCAGCAGAAACCAGGGAAAGCCCCTAAGCTCCTGATCTATACTGCATCCAGTTTACAAAGTGGGGTCCCATCAAGGTTCAGCGGCAGTGGATCTGGCACAGATTTCACTCTCACCATCAGCAGCCTGCAGCCTGAAGATTTTGCAACTTATTACTGTCTACAAGATTACAATTACCCT	0	0	0	0	0	0	0	0	0	0	0	4	0	0	0	2	0	0	0	0	0	0	0	0	0	1	0	0	6	0	1	7
	IGKV1-8	IGKV1-8_01	AS1	GA	IMGT, VBASE2_c1		ATGAGGGTCCCCGCTCAGCTCCTGGGGCTCCTGCTGCTCTGGCTCCCAGGTGCCAGATGTGCCATCCGGATGACCCAGTCTCCATCCTCATTCTCTGCATCTACAGGAGACAGAGTCACCATCACTTGTCGGGCGAGTCAGGGTATTAGCAGTTATTTAGCCTGGTATCAGCAAAAACCAGGGAAAGCCCCTAAGCTCCTGATCTATGCTGCATCCACTTTGCAAAGTGGGGTCCCATCAAGGTTCAGCGGCAGTGGATCTGGGACAGATTTCACTCTCACCATCAGCTGCCTGCAGTCTGAAGATTTTGCAACTTATTACTGTCAACAGTATTATAGTTACCCT	103	57	89	105	69	80	101	132	89	102	149	126	117	97	113	129	158	175	135	176	174	103	147	131	130	132	604	472	582	818	643	3119
		IGKV1-8_02	AS1	GA	IgPdb		ATGAGGGTCCCCGCTCAGCTCCTGGGGCTCCTGCTGCTCTGGCTCCCAGGTGCCAGATGTGCCATCCGGATAACCCAGTCTCCATCCTCACTCTCTGCATCTACAGGAGACAGAGTCACCATCACTTGTCGGGCGAGTCAGGGTATTAGCAGTTATTTAGCCTGGTATCAGCAAAAACCAGGGAAAGCCCCTAAGCTCCTGATCTATGCTGCATCCACTTTGCAAAGTGGGGTCCCATCAAGGTTCAGCGGCAGTGGATCTGGGACAGATTTCACTCTCACCATCAGCTGCCTGCAGTCTGAAGATTTTGCAACTTATTACTGTCAACAGTATTATAGTTACCCT	13	14	23	31	29	21	19	32	32	52	38	57	85	108	91	64	17	8	22	17	28	42	26	46	38	49	150	154	405	92	201	1002
		IGKV1-8_03	AS1	GA	IgPdb		ATGAGGGTCCCCGCTCAGCTCCTGGGGCTCCTGCTGCTCTGGCTCCCAGGTGCCAGATGTGCCATCCGGATGACCCAGTCTCCATCCTCACTCTCTGCATCTACAGGAGACAGAGTCACCATCACTTGTCGGGCGAGTCAGGGTATTAGCAGTTATTTAGCCTGGTATCAGCAAAAACCAGGGAAAGCCCCTAAGCTCCTGATCTATGCTGCATCCACTTTGCAAAGTGGGGTCCCATCAAGGTTCAGCGGCAGTGGATCTGGGACAGATTTCACTCTCACCATCAGCTGCCTGCAGTCTGAAGATTTTGCAACTTATTACTGTCAACAGTATTATAGTTACCCT	56	40	68	70	73	51	71	19	5	14	20	2	1	1	0	1	20	14	23	17	10	24	28	26	23	22	429	58	5	84	123	699
		IGKV1-8_04	AS2	GA			ATGAGGGTCCCCGCTCAGCTCCTGGGGCTCCTGCTGCTCTGGCTCCCAGGTGCCAGATGTGCCATCCGGATGACCCAGTCTCCATCCTCACTCTCTGCATCTACAGGAGACAGAGTCACCATCACTTGTCGGGCGAGTCAGGGTATTAGCAGTTATTTAGCCTGGTATCAGCAAAAACCAGGGAAAGCCCCTAAGCTCCTGATCTATGCTGCATCCACTTTGCAAAGTGGGGTCCCATCAAGGTTCAGTGGCAGTGGATCTGGGACAGATTTCACTCTCACCATCAGCTGCCTGCAGTCTGAAGATTTTGCAACTTATTACTGTCAACAGTATTATAGTTACCCT	13	6	6	3	7	10	16	1	1	1	1	0	0	0	0	0	0	0	0	0	0	0	0	0	0	0	61	4	0	0	0	65
	IGKV1-9	IGKV1-9_01	AS1	SE	IMGT, VBASE2_c1		ATGAGGGTCCCCGCTCAGCTCCTGGGGCTCCTGCTGCTCTGGCTCCCAGGTGCCAGATGTGACATCCAGTTGACCCAGTCTCCATCCTTCCTGTCTGCATCTGTAGGAGACAGAGTCACCATCACTTGCCGGGCCAGTCAGGGCATTAGCAGTTATTTAGCCTGGTATCAGCAAAAACCAGGGAAAGCCCCTAAGCTCCTGATCTATGCTGCATCCACTTTGCAAAGTGGGGTCCCATCAAGGTTCAGCGGCAGTGGATCTGGGACAGAATTCACTCTCACAATCAGCAGCCTGCAGCCTGAAGATTTTGCAACTTATTACTGTCAACAGCTTAATAGTTACCCT	146	86	142	165	138	114	153	137	89	100	157	125	119	99	112	130	149	175	128	172	169	106	150	132	128	131	944	483	585	793	647	3452
		IGKV1-9_02	AS1	SE	IgPdb		ATGAGGGTCCCCGCTCAGCTCCTGGGGCTCCTGCTGCTCTGGCTCCCAGGTGCCAGATGTGCCATCCAGTTGACCCAGTCTCCATCCTCCCTGTCTGCATCTGTAGGAGACAGAGTCACCATCACTTGCCGGGCCAGTCAGGGCATTAGCAGTTATTTAGCCTGGTATCAGCAAAAACCAGGGAAAGCCCCTAAGCTCCTGATCTATGCTGCATCCACTTTGCAAAGTGGGGTCCCATCAAGGTTCAGCGGCAGTGGATCTGGGACAGATTTCACTCTCACCATCAGCAGCCTGCAGCCTGAAGATTTTGCAACTTATTACTGTCAACAGCTTAATAGTTACCCT	26	25	33	48	44	37	28	42	36	67	45	58	83	108	92	64	33	20	43	31	34	64	54	71	61	71	241	190	405	161	321	1318
		IGKV1-9_03	AS2	SE		MN197482	ATGAGGGTCCCCGCTCAGCTCCTGGGGCTCCTGCTGCTCTGGCTCCCAGGTGCCAGATGTGCCATCCAGTTGACCCAGTCTCCATCCTTCCTGTCTGCATCTGTAGGAGACAGAGTCACCATCACTTGCCGGGCCAGTCAGGGCATTAGCAGTTATTTAGCCTGGTATCAGCAAAAACCAGGGAAAGCCCCTAAGCTCCTGATCTATGCTGCATCCACTTTGCAAAGTGGGGTCCCATCAAGGTTCAGCGGCAGTGGATCTGGGACAGAATTCACTCTCACAATCAGCAGCCTGCAGCCTGAAGATTTTGCAACTTATTACTGTCAACAGCTTAATAGTTACCCT	18	7	14	6	14	13	23	4	1	2	1	0	1	0	0	0	0	0	0	1	0	1	1	0	0	0	95	8	1	1	2	107
		IGKV1-9_04	AS2	SE		MN197483	ATGAGGGTCCCCGCTCAGCTCCTGGGGCTCCTGCTGCTCTGGCTCCCAGGTGCCAGATGTGACATCCAGTTGACCCAGTCTCCATCCTTCCTGTCTGCATCTGTAGGAGACAGAGTCACCATCACTTGCTGGGCCAGTCAGGGCATTAGCAGTTATTTAGCCTGGTATCAGCAAAAACCAGGGAAAGCCCCTAAGCTCCTGATCTATGCTGCATCCACTTTGCAAAGTGGGGTCCCATCAAGGTTCAGCGGCAGTGGATCTGGGACAGAATTCACTCTCACAATCAGCAGCCTGCAGCCTGAAGATTTTGCAACTTATTACTGTCAACAGCTTAATAGTTACCCT	0	0	0	0	0	0	0	0	0	0	4	0	0	1	0	0	9	2	6	2	4	0	0	0	0	0	0	4	1	23	0	28
		IGKV1-9_05	AS3	SE			ATGAGGGTCCCCGCTCAGCTCCTGGGGCTCCTGCTGCTCTGGCTCCCAGGTGCCAGATGTGACATCCAGTTGACCCAGTCTCCATCCTTCCTGTCTGCATCTGTAGGAGACAGAGTCACCATCACTTGCCGGGCAAGTCAGGGCATTAGCAGTTATTTAGCCTGGTATCAGCAAAAACCAGGGAAAGCCCCTAAGCTCCTGATCTATGCTGCATCCACTTTGCAAAGTGGGGTCCCATCAAGGTTCAGCGGCAGTGGATCTGGGACAGAATTCACTCTCACAATCAGCAGCCTGCAGCCTGAAGATTTTGCAACTTATTACTGTCAACAGCTTAATAGTTACCCT	0	1	0	0	0	0	0	2	0	0	0	0	0	0	0	0	3	0	2	2	5	1	0	0	1	0	1	2	0	12	2	17
	IGKV1-12	IGKV1-12_01	AS1	GA	IMGT		ATGAGGGTCCCCGCTCAGCTCCTGGGGCTCCTGCTGCTCTGGTTCCCAGGTTCCAGATGCGACATCCAGATGACCCAGTCTCCATCTTCCGTGTCTGCATCTGTAGGAGACAGAGTCACCATCACTTGTCGGGCGAGTCAGGGTATTAGCAGCTGGTTAGCCTGGTATCAGCAGAAACCAGGGAAAGCCCCTAAGCTCCTGATCTATGCTGCATCCAGTTTGCAAAGTGGGGTCCCATCAAGGTTCAGCGGCAGTGGATCTGGGACAGATTTCACTCTCACCATCAGCAGCCTGCAGCCTGAAGATTTTGCAACTTACTATTGTCAACAGGCTAACAGTTTCCCT	186	115	191	218	184	165	202	186	127	169	204	186	204	209	203	195	195	193	177	209	211	165	198	199	185	194	1261	686	997	985	941	4870
		IGKV1-12_02	AS2	GA			ATGAGGGTCCCCGCTCAGCTCCTGGGGCTCCTGCTGCTCTGGTTCCCAGGTTCCAGATGCGACATCCAGATGACCCAGTCTCCATCTTCCGTGTCTGCATCTGTAGGAGACAGAGTCACCATCACTTGTCAGGCGAGTCAGGGTATTAGCAGCTGGTTAGCCTGGTATCAGCAGAAACCAGGGAAAGCCCCTAAGCTCCTGATCTATGCTGCATCCAGTTTGCAAAGTGGGGTCCCATCAAGGTTCAGCGGCAGTGGATCTGGGACAGATTTCACTCTCACCATCAGCAGCCTGCAGCCTGAAGATTTTGCAACTTACTATTGTCAACAGGCTAACAGTTTCCCT	6	2	5	4	2	2	6	0	0	0	1	0	0	0	0	0	0	0	0	0	0	0	0	0	0	0	27	1	0	0	0	28
		IGKV1-12_03	AS2	GA			ATGAGGGTCCCCGCTCAGCTCCTGGGGCTCCTGCTGCTCTGGTTCCCAGGTTCCAGATGCGACATCCAGATGACCCAGTCTCCATCTTCCGTGTCTGCATCTGTAGGAGACAGAGTCACCATCACTTGTCGGGCGAGTCAGGGTATTAGCAGCTGGTTAGCCTGGTATCAGCAGAAACCAGGGAAAGCCCCTAAGCTCCTGATCTATGCTGCATCCAGTTTGCAAAGTGGGGTCCCATCAAGGTTCAGCGGCGGTGGATCTGGGACAGATTTCACTCTCACCATCAGCAGCCTGCAGCCTGAAGATTTTGCAACTTACTATTGTCAACAGGCTAACAGTTTCCCT	0	0	0	0	0	0	0	0	0	0	0	0	1	0	0	1	0	0	0	0	0	5	3	2	5	4	0	0	2	0	19	21
		IGKV1-12_04	AS2	GA			ATGAGGGTCCCCGCTCAGCTCCTGGGGCTCCTGCTGCTCTGGTTCCCAGGTTCCAGATGCGACATCCAGATGACCCAGTCTCCATCTTCCGTGTCTGCATCTGTAGGAGACAGAGTCATCATCACTTGTCGGGCGAGTCAGGGTATTAGCAGCTGGTTAGCCTGGTATCAGCAGAAACCAGGGAAAGCCCCTAAGCTCCTGATCTATGCTGCATCCAGTTTGCAAAGTGGGGTCCCATCAAGGTTCAGCGGCAGTGGATCTGGGACAGATTTCACTCTCACCATCAGCAGCCTGCAGCCTGAAGATTTTGCAACTTACTATTGTCAACAGGCTAACAGTTTCCCT	0	1	0	0	0	0	0	2	1	0	1	0	1	0	0	0	0	1	1	0	1	1	4	2	1	2	1	4	1	3	10	19
	IGKV1-13	IGKV1-13_01	AS1	GA	IMGT		ATGGACATGAGGGTCCCCGCTCAGCTCCTGGGGCTTCTGCTGCTCTGGCTCCCAGGGTGCCAGATGTGCCATCCAGTTGACCCAGTCTCCATCCTCCCTGTCTGCATCTGTAGGAGACAGAGTCACCATCACTTGCCGGGCAAGTCAGGGCATTAGCAGTGCTTTAGCCTGATATCAGCAGAAACCAGGGAAAGCTCCTAAGCTCCTGATCTATGATGCCTCCAGTTTGGAAAGTGGGGTCCCATCAAGGTTCAGCGGCAGTGGATCTGGGACAGATTTCACTCTCACCATCAGCAGCCTGCAGCCTGAAGATTTTGCAACTTATTACTGTCAACAGTTTAATAATT	144	88	129	157	137	103	152	182	126	165	197	172	193	203	197	179	188	193	169	213	208	158	196	196	184	196	910	670	944	971	930	4425
[truncated: 173 more rows]

## Sheet: Table S4
Supplementary Table S4: G1K functional alleles for IGL Locus with confidence level information, database mapping information, full sequence and haplotype support in both population and superpopulation.
	IGLV GENE-SEGMENTS
[truncated: 264 more rows]

## Sheet: Table S5
Supplementary Table S5: Deleted G1K functional alleles for IG Locus with confidence level information, database mapping information, full sequence and haplotype support in both population and superpopulation.
[truncated: 120 more rows]

[truncated: 4 more sheets: Table S6, Table S7, Table S8, Sheet9]
